# Supplementary material for: Histology and transcriptomic profiling reveal the dynamics of seed coat and endosperm formation in tree peony (Paeonia ostii)
Source: Hortic Res. 2022 May 17;9:uhac106. doi: 10.1093/hr/uhac106 (PMC9297151; doi:10.1093/hr/uhac106)
Supplement: Web_Material_uhac106 [file web_material_uhac106.zip]

Archive with 9 entries (9 files):
- Supplementary figures.docx
- Table S1.docx
- Table S2.xlsx
- Table S3.xlsx
- Table S4.docx
- Table S5.xlsx
- Table S6.xlsx
- Table S7.docx
- Table S8.docx
