# Supplementary material for: Histology and transcriptomic profiling reveal the dynamics of seed coat and endosperm formation in tree peony (Paeonia ostii)
Source: Hortic Res. 2022 May 17;9:uhac106. doi: 10.1093/hr/uhac106 (PMC9297151; doi:10.1093/hr/uhac106)
Supplement: Web_Material_uhac106 [file web_material_uhac106.zip › Table S2.xlsx]

## Sheet: Table S1
Table S2 Differential gene expression and NR annotation of 30,50,70 DAP
Gene ID	Nr	Co30-1 FPKM	Co30-2 FPKM	Co30-3 FPKM	Co50-1 FPKM	Co50-2 FPKM	Co50-3 FPKM	Co70-17 FPKM	Co70-27 FPKM	Co70-3FPKM	En50-1 FPKM	En50-2 FPKM	En50-3 FPKM	En70-1 FPKM	En70-2 FPKM	En70-3 FPKM
Unigene39878_All		0	0	0	0	0	0	1.81	0	0	0	0	0	0	0	0
Unigene20442_All		1.46	1.16	1.66	7.72	2.8	2.21	3.1	0	4.12	0	0	0	0.82	0	0
Unigene1242_All	protein WEAK CHLOROPLAST MOVEMENT UNDER BLUE LIGHT-like 3 [Hevea brasiliensis]	2.32	3.91	0.96	3.57	2.2	1.99	1.3	0.72	1.54	2.66	0.98	1.21	1.03	0.41	0.19
Unigene52106_All		0	0	0	0	1.62	0	0	0	0	0	0	0	0	0	0
Unigene23621_All	hypothetical protein BVRB_5g127080 [Beta vulgaris subsp. vulgaris]	4.67	4.78	2.85	6.7	6.21	3.28	4.27	4.76	3.01	2.12	1.34	1.85	1.56	2.09	1.95
Unigene10484_All	PREDICTED: auxilin-related protein 2 [Vitis vinifera]	0	4.55	0	0	5.08	0	0	4.72	0	0	0.52	0.5	0.02	2.49	0.2
Unigene26606_All		0	0	0	0	0	0	0	0	1.34	0	0	0	0	0	0
Unigene38191_All		0	0	0	0	0	0	4.98	0	0	0	0	0	0	0	0
CL10335.Contig1_All	GDSL esterase/lipase At5g03610-like [Manihot esculenta] >OAY40882.1 hypothetical protein MANES_09G057000 [Manihot esculenta]	0	0	0	0.46	0	0.79	0	0.47	1.1	0	0	0	0	0	0
CL1515.Contig2_All		0	0	0	0	0	0	0	0	1.98	0	0	0	0	0	0
Unigene4001_All	tRNA-specific adenosine deaminase 2 isoform X1 [Quercus suber]	4.96	2.38	1.96	1.28	3.53	1.13	2.67	0.9	1.37	0.86	0.72	1.33	0.61	0.46	1.89
Unigene17101_All		0	0.56	0	1.36	1.86	0.39	3.47	1.8	1.1	0	0	0	0	0	0
CL9620.Contig2_All		3.18	1.23	0.43	2.91	1.26	2.21	1.35	0.38	1.35	0.11	0.15	0	0.11	0.24	0.57
Unigene52377_All		0	0	0	0	0	0	0	0	0	0	0	0	1.72	0	0
Unigene52904_All	IST1-like protein [Actinidia chinensis var. chinensis]	0	0	0	0	0	0	0	0	0	0	0	0	0	0	0
Unigene19619_All	histone H2AX-like [Manihot esculenta] >XP_021681398.1 histone H2AX-like [Hevea brasiliensis] >OAY49624.1 hypothetical protein MANES_05G070200 [Manihot esculenta]	46.24	41.69	48.34	47.24	43.57	47.3	75.72	53.17	85.06	7.74	6.3	11.21	23.03	17.1	11.83
CL806.Contig2_All	E3 ubiquitin-protein ligase SPL2 isoform X2 [Cynara cardunculus var. scolymus]	0	0	0	0.07	0	0	0	0	0	0	0	0	0	0	0
CL8335.Contig3_All	uncharacterized protein LOC111278024 [Durio zibethinus]	10.6	17.53	9.67	7.42	16.83	7.05	7.66	24.8	11	2.06	4.45	5.12	3.95	5.31	3.7
CL396.Contig1_All		1.31	0	1.53	0	0	0	0	0	0	0	0	0	0	0	0
Unigene21135_All	GTP binding Elongation factor Tu family protein [Glycine max] >KRH58241.1 hypothetical protein GLYMA_05G114900 [Glycine max] >RZC12030.1 Elongation factor 1-alpha isoform A [Glycine soja] >RZC12031.1 Elongation factor 1-alpha isoform B [Glycine soja]	44.9	3.81	82.44	46.65	1.66	62.2	46.57	2.78	72.21	12.59	1.01	6.35	1.02	17.14	23.78
CL5193.Contig2_All	PREDICTED: DExH-box ATP-dependent RNA helicase DExH11 [Vitis vinifera]	7.12	5.7	4.89	3.83	9.32	3.96	3.52	4.94	2.75	3.55	4.07	1.28	2.44	4.03	3.73
CL3312.Contig1_All	binding partner of ACD11 1 [Morus notabilis]	18.12	0	7.87	24.53	0.32	9.18	13.02	0.33	6.15	15.26	4.72	14.61	17.89	2.93	8.08
Unigene9812_All		1	0.4	0.71	0.06	4.06	0.18	0.55	0.87	0.4	0	0.61	0	0	0.25	0
Unigene4746_All		0.96	0.88	0.44	0.62	0.99	1.35	1.83	0.5	1.87	0	0.05	0.77	0.27	1.97	0.35
Unigene19019_All	hypothetical protein GPECTOR_56g429 [Gonium pectorale]	0	0	0	0	0	0	0	0.86	0	0	0	0	0	0	0
Unigene29276_All		0.47	1.07	0.43	2.78	1.07	0	1.46	0	0.64	0	0	0	0	0	0
CL11495.Contig3_All		0	0.81	0	1.96	0	0.84	0	0	3.55	0	0	0	0	0	0
CL6026.Contig3_All	PREDICTED: probable tyrosine-protein phosphatase At1g05000 [Theobroma cacao] >EOY09881.1 Tyrosine phosphatase family protein [Theobroma cacao]	2.46	2.56	1.51	8.67	1.43	5.41	11.65	4.24	10.89	2.57	2.42	2.21	5.42	2.19	3.79
CL4185.Contig3_All	stearoyl-ACP desaturase [Paeonia ostii var. lishizhenii]	2.58	33.76	7.27	7.53	67.41	6.77	11.7	93.72	11.97	19.5	56.83	42.31	12.22	135.49	61.5
CL2923.Contig2_All	unknown [Paeonia suffruticosa]	13.3	28.23	21.69	39.58	40.76	42.56	93.16	67.72	120.94	0.51	0.74	4.19	4.15	3.53	1.5
Unigene51497_All	hypothetical protein GOBAR_DD24008 [Gossypium barbadense]	0	1.66	0	0.57	1.4	0	0	0	0	0	0.54	0	0	0	0
CL10538.Contig5_All	PREDICTED: aspartate aminotransferase, cytoplasmic [Vitis vinifera] >CBI28052.3 unnamed protein product, partial [Vitis vinifera] >RVW96343.1 Aspartate aminotransferase, cytoplasmic [Vitis vinifera]	9.75	5.67	11.12	20.37	9.34	26.31	47.53	10.68	14.6	138.06	60.13	122.53	57.9	54.74	31.99
CL8417.Contig2_All	beta-glucosidase 42-like [Quercus suber]	1.29	0	0.92	2.23	0	6.27	6.51	3.91	6.37	0	0.29	1	0	0	0
Unigene24497_All	PREDICTED: uncharacterized protein LOC104595642 [Nelumbo nucifera]	1.05	4.26	4.5	0.32	2.31	0	0	1.1	0.85	0.6	0.04	0	0	0	0.08
Unigene24890_All		2.92	1.16	0.54	0.94	0.64	0.47	1.24	0	1.83	0	0	0	0	0.21	0
Unigene39112_All		0	0	0	0	0	0	1.6	0	0	0	0	0	0	0	0
Unigene21237_All	protein-S-isoprenylcysteine O-methyltransferase B-like isoform X2 [Manihot esculenta] >OAY43064.1 hypothetical protein MANES_08G039100 [Manihot esculenta]	0	0	0	0.23	0	0	0.73	0	0	0	0.46	0	0	0.45	0.24
CL10479.Contig2_All		0	1.57	0	0	0	0	0	0	0	0	0	0	0	0	4.2
CL7589.Contig3_All	protein PIN-LIKES 7 [Populus trichocarpa] >XP_006382979.2 protein PIN-LIKES 7 [Populus trichocarpa] >PNT35916.1 hypothetical protein POPTR_005G099300 [Populus trichocarpa]	4.74	0	0	0	0	1.87	0	0	0	0	0	0	0	0	0
CL9987.Contig1_All	PREDICTED: uncharacterized protein LOC18606409 [Theobroma cacao]	1.14	4	0	2.47	1.95	0	1.16	0.75	0	1.3	1.2	0	0.94	0.17	0.2
CL482.Contig4_All		0.75	0	0	0	0	0	0.37	0.6	0	0	0	1.06	0	0.03	0.99
Unigene52711_All		0	0	0	5.09	0	0	0	0	0	0	0	0	0	0	0
Unigene46384_All		0	0	0	0	0	0	0	0	2.83	0	0	0	0	0	0
CL162.Contig10_All	protein VAC14 homolog [Ricinus communis] >EEF36421.1 conserved hypothetical protein [Ricinus communis]	1	1.27	1.15	6.05	6.77	1.88	0	0	0	0	1.68	1.8	0.78	0	0.11
Unigene2530_All	uncharacterized protein LOC110753925 [Prunus avium] >XP_021810617.1 uncharacterized protein LOC110753925 [Prunus avium] >XP_021810625.1 uncharacterized protein LOC110753925 [Prunus avium]	0	0	0	0	0	0	0	0.24	0	0	0	0	0.33	0.62	0
CL350.Contig19_All	PREDICTED: interactor of constitutive active ROPs 2, chloroplastic isoform X1 [Vitis vinifera] >XP_010653527.1 PREDICTED: interactor of constitutive active ROPs 2, chloroplastic isoform X1 [Vitis vinifera] >XP_010653529.1 PREDICTED: interactor of constitutive active ROPs 2, chloroplastic isoform X1 [Vitis vinifera] >XP_010653530.1 PREDICTED: interactor of constitutive active ROPs 2, chloroplastic…	0	0	0	0	0.34	0	0	0	0	0.31	0	0	0	0	0
Unigene48779_All		0	0	0.2	0	0	0	0	0	1.96	0	0	0	0	0	0
Unigene4489_All	PREDICTED: auxilin-related protein 2-like [Juglans regia] >XP_018827618.1 PREDICTED: auxilin-related protein 2-like [Juglans regia]	0.75	0.57	0.39	0.06	0.18	0.4	0.17	0.24	0.27	0.18	0	0	0	0	0
CL6232.Contig1_All	PREDICTED: mannosyl-oligosaccharide 1,2-alpha-mannosidase MNS1 [Vitis vinifera] >CBI18472.3 unnamed protein product, partial [Vitis vinifera]	1.17	1.8	0.38	1.76	5.07	9.81	3.58	0	22.15	3.15	0.5	1.1	2.23	0	1.25
CL4738.Contig2_All
CL4193.Contig4_All	PREDICTED: aspartic proteinase-like isoform X1 [Juglans regia]	0.29	111.47	0.14	0	114.53	19.06	0.96	168.47	0.62	0.42	17.49	0.11	0.32	77.95	0.07
CL2846.Contig1_All	uncharacterized protein LOC110009636 [Jatropha curcas]	0.55	0.05	0.38	0.61	1.67	1.16	6.7	0.33	2.94	0.77	0.1	0.34	0	0	0
Unigene24435_All		0.95	0	0	1.48	0	0	2.14	0.84	1.53	0	0	0	0.99	2.14	1.8
CL12326.Contig4_All	PREDICTED: transportin MOS14 isoform X1 [Vitis vinifera]	1.42	0	0.09	0	0.42	0.25	0	0	0	0	0.07	1.4	0	0	0
Unigene25121_All		1.3	0.42	0	0	0.25	1.76	1.56	0	1.51	0	0	0	0	0	0
CL2982.Contig3_All	PREDICTED: thylakoidal processing peptidase 1, chloroplastic [Vitis vinifera] >CAN78280.1 hypothetical protein VITISV_021649 [Vitis vinifera]	10.12	1.18	7.37	16.74	2.8	12.33	17.29	3.47	12.4	1.34	1.44	1.5	1.23	1.68	1.81
CL9305.Contig1_All	PREDICTED: guanine nucleotide-binding protein alpha-1 subunit [Vitis vinifera] >XP_010648395.1 PREDICTED: guanine nucleotide-binding protein alpha-1 subunit [Vitis vinifera] >XP_019075135.1 PREDICTED: guanine nucleotide-binding protein alpha-1 subunit [Vitis vinifera]	1.2	0	0.75	0	1.58	0.19	0.45	0	0	0	0	0	0	0	0
CL111.Contig2_All	ETO1-like protein [Actinidia chinensis var. chinensis]	0.51	0.59	0.64	0.16	0.31	0.04	0.36	0.32	0.71	0.23	0.16	0.17	0.05	0.15	0.39
Unigene2455_All		0.2	0	0	0.25	0.05	0.28	0.76	0.09	0.9	0	0.38	1.77	0	0	0.31
Unigene1384_All		9.27	0	0.23	14.4	0	0	13.8	0	0	8.74	0	0	15.76	0.24	0
Unigene15498_All	uncharacterized protein At5g48480 [Morus notabilis] >EXB84516.1 hypothetical protein L484_015849 [Morus notabilis]	826.14	870.59	767.25	640.2	757.22	396.27	853.75	923.23	732	4.84	10.59	16.26	210.62	109.98	78.44
Unigene44216_All		0	0	0	0	0.37	0	0	0	0	0	0	0	0	0	0
CL8091.Contig4_All		1.42	1.01	0.89	3.93	3.29	1.33	4.9	1.98	6.11	3.57	2.92	7.24	2.1	0.85	0.2
CL8018.Contig2_All		34.52	33.22	0.04	44.73	41.77	3.89	26.04	13.48	0.28	13.9	8.37	9.53	27.29	17.64	9.33
CL7317.Contig1_All	zinc finger BED domain-containing protein RICESLEEPER 2 [Prunus persica]	2.18	0	0.56	0.59	1.51	0.77	0.61	0.97	1.21	0.81	0.2	0.68	0.53	0.17	0.22
CL12121.Contig2_All		0	0	0	0.18	0.05	0	0.35	0	0	0	0.09	1.53	0	0	0
Unigene9527_All	calcium ion binding protein, putative [Ricinus communis]	0.28	0.73	0.26	1.25	0.96	3.17	1.47	3.59	2.15	0	0	0	1.53	1.52	0.43
Unigene52470_All		0	0	0	0	0	0	0	0	0	0	0	0	2.35	0	0
Unigene30635_All	omega-6 fatty acid desaturase [Paeonia ostii var. lishizhenii]	0	0	0.43	0	0	0.11	0	0	0	0	0	0	0.53	0	0
CL3633.Contig2_All	Cysteine and histidine-rich domain-containing protein [Actinidia chinensis var. chinensis]	40.88	18.49	40.23	116.62	51.3	64.7	101.13	35.96	72.92	24.24	12.33	29.95	65.75	49.95	27.63
CL8863.Contig4_All	PREDICTED: ABC transporter G family member 29 [Vitis vinifera] >CBI36070.3 unnamed protein product, partial [Vitis vinifera]	3.32	4.92	2.4	3.42	4.79	2.9	1.69	0.6	1.65	0	0.19	0	0.05	0.18	0.3
Unigene38190_All		0	0	0	0.42	0	0	0.86	0	0	0	0	0	0	0	0
CL3758.Contig4_All	large proline-rich protein bag6 isoform X1 [Ricinus communis] >XP_025015456.1 large proline-rich protein bag6 isoform X1 [Ricinus communis]	0.69	0.7	0	0	1.24	0	0.56	0	0	0.73	0.7	0	0	0	0
Unigene20824_All	PREDICTED: BEL1-like homeodomain protein 2 [Vitis vinifera] >XP_019075099.1 PREDICTED: BEL1-like homeodomain protein 2 [Vitis vinifera]	0	0	4.46	0.45	0	0	1.35	0	0	0	0	0	0	0	0
CL2170.Contig2_All	LOB domain-containing protein 38 [Ziziphus jujuba]	6.57	14.53	9.94	11.9	13.66	16.09	3.56	12.41	6.96	0.13	0	0	0.27	0.04	0
Unigene6264_All	26S proteasome regulatory subunit S10B homolog B-like [Cucurbita pepo subsp. pepo]	0	0	0	0	0	0.56	0	0	0	0	0.13	0	0	0.49	0
CL4651.Contig1_All	PREDICTED: uncharacterized protein LOC104879512 [Vitis vinifera] >XP_010650807.1 PREDICTED: uncharacterized protein LOC104879512 [Vitis vinifera] >XP_010650810.1 PREDICTED: uncharacterized protein LOC104879512 [Vitis vinifera] >CAN83924.1 hypothetical protein VITISV_026535 [Vitis vinifera]	0	0	0	0.76	0	0	0	0	0	1.04	0.37	3.38	0.67	0	0.38
CL7947.Contig3_All	tropinone reductase homolog isoform X1 [Citrus sinensis] >GAY47878.1 hypothetical protein CUMW_107670 [Citrus unshiu]	5.92	2.29	0.56	11.91	3.42	2.57	4.71	0.36	0.46	1.62	0	0.16	1.88	0.15	0.4
CL6385.Contig2_All
Unigene22135_All	PREDICTED: DCC family protein At1g52590, chloroplastic [Prunus mume] >XP_016652170.1 PREDICTED: DCC family protein At1g52590, chloroplastic [Prunus mume]	5.62	4.07	4.99	8.49	1.97	2.84	12.04	1.31	8.94	0.9	1	0.6	1.95	0.86	0.82
Unigene41373_All		0	0	0	0	0	0	0	0	0	0	0	0	0	1.48	0
Unigene49720_All		0	0	0	0	0	0	0	0	3.31	0	0	0	0	0	0
Unigene52118_All		0	0	0.3	0.32	0.06	1.88	0.28	0.71	0.82	1.21	0.68	0.61	3.23	0.13	0.13
Unigene36889_All	hypothetical protein AQUCO_01400731v1 [Aquilegia coerulea] >PIA48327.1 hypothetical protein AQUCO_01400731v1 [Aquilegia coerulea]	0.22	0	0	0	0	0	4.26	0	0	0	0	0	0	0	0
Unigene3379_All	E3 ubiquitin-protein ligase UPL6-like isoform X1 [Durio zibethinus] >XP_022760734.1 E3 ubiquitin-protein ligase UPL6-like isoform X1 [Durio zibethinus]	0	0.81	0	0	1.17	0	0	0.54	0	0	1.77	0	0	1.65	0
Unigene27004_All	factor of DNA methylation 4 [Morus notabilis] >EXC10668.1 hypothetical protein L484_025250 [Morus notabilis]
CL6063.Contig1_All	bifunctional aspartokinase/homoserine dehydrogenase 1, chloroplastic-like [Ziziphus jujuba]	0	0	0	0	0	4.22	0	0	0	0	0	0	0	0	0
Unigene45082_All	PREDICTED: uncharacterized protein LOC104896916 [Beta vulgaris subsp. vulgaris]	0	0	0	0	0	0	0	0	0.45	0	0	0	0	0	0
CL8662.Contig1_All	Ldh_1_N domain-containing protein/Ldh_1_C domain-containing protein [Cephalotus follicularis]	1.14	3.18	3.88	1.59	1.94	1.24	2.06	2.37	3.77	0	0.16	0	0	0.43	0.34
CL176.Contig8_All		1.11	0	0	1.25	0	0	0.8	0	0	0.99	0.21	0	0.46	0	0.35
CL7740.Contig1_All		0	0.15	0	1.4	1.38	0	1.29	0.93	2.51	0	0.34	0	0	0	0
Unigene23257_All	PREDICTED: uncharacterized protein LOC105352880 [Fragaria vesca subsp. vesca]	1.17	0.79	1.68	0.13	1.66	0	0	0	0	0	0.12	0	0	0	0
Unigene5096_All		2.24	0.85	0.51	11.81	5.26	5.38	18.14	0.98	13.06	0	0.35	0.03	0.15	0.15	0.4
Unigene43939_All	PREDICTED: uncharacterized protein LOC100240803 [Vitis vinifera]	0	0	0	0	0	0	0	3.46	2.48	0	0	0	0	0	0
Unigene43334_All		0	0	0	0	0	0	0	0	0	0	0	0	0	0	0
Unigene45872_All
Unigene11841_All		0	0	0	1.63	0	0	1.69	0	7.26	0	0	0	0	0	0
CL8446.Contig2_All	uncharacterized protein LOC113360172 [Papaver somniferum]	0.32	0	0	0	1.39	0	2.48	0.7	0.48	0	0	0	0	0	0
CL869.Contig27_All	BURP domain protein RD22 [Quercus suber]	0.03	0.17	0.11	0.06	0.33	559.41	0.08	0.24	0	0.08	0.46	62.55	0.22	0.31	351.96
CL157.Contig5_All		0.4	1.58	2.59	1.16	3.9	1.72	0.09	0	0.05	9.95	16.74	5.58	4.1	0.05	6.81
Unigene41745_All		0	0	1.92	0	0	0	0	0	0	0	0	0	0	0	0
Unigene30747_All		0.71	0	0	0	0	0	1.3	0	0	0	0.63	0	0	0	0
Unigene51425_All
Unigene48906_All		0	0	0	0	0	0	0	0	2.93	0	0	0	0	0	0
Unigene16459_All		0	0	0	0	0	0	0	0	0	2.42	0	0	0	0	0
CL4204.Contig1_All	hypothetical protein CDL15_Pgr019272 [Punica granatum] >PKI47168.1 hypothetical protein CRG98_032439 [Punica granatum]	29.36	66.1	45.52	60.48	56.46	48.99	112.08	76.81	88.67	6.45	8.6	7.58	27.61	31.23	20.94
CL488.Contig3_All		0	0	0	0	0	0	5.58	0	0	0	0	0	0	0	0
Unigene28578_All	PREDICTED: uncharacterized protein LOC109006075 isoform X2 [Juglans regia]	0	0	2.08	0	0	0	0	0	0	0	0	2.21	0	0	0
Unigene14597_All	predicted protein [Micromonas commoda] >ACO68357.1 predicted protein [Micromonas commoda]	0.21	0.33	0.06	0.67	2.13	0.52	3.44	0.64	1.82	0	0.6	0	0	0	0.09
CL4292.Contig1_All	IST1-like protein [Herrania umbratica]	0	0	0	0	0	0	0	0	0	0	0	0	0	0	0
CL2972.Contig1_All	Synaptojanin [Macleaya cordata]	3.37	0.26	2.45	2.01	0.56	2.14	2.99	0	0.93	0	0.37	0	0.91	0	0.17
CL3329.Contig10_All	lipoxygenase [Camellia sinensis]	0	0	0	0	0.21	0	0	0	0	2.2	1.53	0	2.64	20.79	9.08
Unigene14293_All		0	1.44	0	0.44	0	0	1.34	0	4.3	0	0	0	0	0	0.86
Unigene3449_All		0	0	0	1.26	0	0.78	0.43	0	0	1.9	0	0.6	0	0	0
Unigene38789_All
Unigene2856_All		11.51	5.47	6.7	2.74	7.59	2.27	5.44	5.17	5.1	1.67	2.49	0	0.45	2.04	2.86
CL5177.Contig5_All	PREDICTED: sucrose synthase 2 isoform X1 [Theobroma cacao]	0.31	0	0	0	0	1.59	0	0	0	0.87	0.79	0	1.39	2.23	5.13
CL2310.Contig4_All	hypothetical protein CCACVL1_07457 [Corchorus capsularis]	0	0	0	0	1.49	0.57	0	0	0.54	0	0	0	0	0	0
Unigene18135_All		0	0	0.53	1.15	1.7	2.35	0.15	0	0	3.07	3.03	3	9.91	3.29	1.47
Unigene30086_All	uncharacterized protein LOC112178219 [Rosa chinensis]	0	0	0	0	2.09	0	1.79	2.67	0.69	0	0	0	0	0	0
Unigene2221_All	PREDICTED: coatomer subunit beta'-2 isoform X1 [Nelumbo nucifera] >XP_010249815.1 PREDICTED: coatomer subunit beta'-2 isoform X1 [Nelumbo nucifera] >XP_010249816.1 PREDICTED: coatomer subunit beta'-2 isoform X1 [Nelumbo nucifera]	1.84	0	0	2.27	0	0	2.81	0	0.39	0	0.4	0	0	0	0
CL12123.Contig7_All		0	0	0	0	0	0	0	0	0	0	0	0	0	0	0
Unigene40701_All		0	0	0	0	0	1.35	3.28	0	0	0	0	0	0	0	0
Unigene1326_All		0	0.33	0	1.4	1.63	0.23	5.54	0	4.36	0	0	0	0	0	0
CL2316.Contig8_All	uncharacterized protein At5g39570 isoform X1 [Abrus precatorius]	285.83	6.31	429.95	127.8	4.59	233.3	107.76	1.98	256.71	31.28	9.05	48.64	12.07	1.25	12.39
CL109.Contig1_All	PREDICTED: UDP-glycosyltransferase 76F1 isoform X2 [Vitis vinifera]	18.52	20.7	18.03	8.32	6.65	13.1	0.36	2.1	1.99	9	3.64	10.33	9.5	6.15	3.02
Unigene3304_All	PREDICTED: uncharacterized metal-dependent hydrolase YabD isoform X1 [Prunus mume]	6.15	13.8	7.42	4.94	11.68	5.73	4.57	13.37	2	0.11	4.73	2.08	4.84	7.45	4.84
CL1192.Contig10_All	probable protein phosphatase 2C 38 isoform X2 [Hevea brasiliensis]	0.72	0.68	0.53	0.91	0.71	1.46	2.22	1.25	1.99	0.14	0.11	0	0.2	0.21	0.71
Unigene36180_All
Unigene15748_All	laccase-14-like [Quercus suber]	25.12	27.02	34.56	0.11	5.42	5.77	0.32	9.96	2.4	0.02	0.02	0.29	0	0	0
Unigene25336_All		0.52	0	0	0.17	0	0.62	0	0	0	0	0	0	0	0	0
CL1147.Contig2_All	NADPH quinone oxidoreductase, partial [Trifolium pratense]	2.08	0.66	2.25	1.27	0.51	3.53	1.43	0.87	0.23	0.64	0.12	0.51	0.8	0.56	0.6
CL11838.Contig2_All		1.24	0	0.27	0.77	0	0.36	0	0	0.3	0.81	0	4.66	3.41	0	0.49
Unigene16603_All		0	0	0	0	0.45	0	1.37	0	0	1.63	1.74	0	0	3.28	0
Unigene31185_All		0	0	2.08	0	0	0	0	0	0	0	0	0	0	0	0
Unigene31032_All
Unigene51170_All		0	5.14	0	0	0	0	0	0	0	0	0	0	0	0	0
Unigene1798_All		0.54	0	0.25	0	0.4	0	0	0	0	0	0.26	0	0	0	0
CL398.Contig1_All		1.22	0	0	0.36	0	0	0	0	0	1.64	0	0	0	0	0
CL705.Contig4_All		0	2.16	3.18	0	1.45	6.97	0	0	0	0.13	0.82	0	0	0	0
Unigene32130_All	hypothetical protein CUMW_103540 [Citrus unshiu]	0	0	0	0	0	0	0	6.59	0	0	0	0	0	0	0.68
CL9241.Contig2_All
CL9027.Contig8_All	ferritin-3, chloroplastic-like [Manihot esculenta] >OAY38370.1 hypothetical protein MANES_10G008900 [Manihot esculenta]	1.18	0	0	21.48	0	7.73	3.37	0	5.21	5.22	0	23.63	2.74	1.34	0
Unigene127_All	WD repeat-containing protein 44-like [Quercus suber]	5.73	3.74	3.94	8.86	8.58	6.91	9.99	9.97	10.11	3.68	3.03	1.98	4.31	4.72	4.06
Unigene39632_All		0	0	0	0	0	0	3.86	0	0	0	0	0	0	0	0
CL5875.Contig3_All	PREDICTED: chaperone protein dnaJ 15 [Vitis vinifera] >CAN72503.1 hypothetical protein VITISV_027277 [Vitis vinifera] >CBI26996.3 unnamed protein product, partial [Vitis vinifera]	9.48	1.11	3.83	16.08	3.14	8.82	12.57	1.83	1.91	8.32	2.03	0.31	3.25	0.13	1.36
CL3754.Contig5_All		1.01	0	0	0	0	0	0	0	0	0	0	0	0	0	0
Unigene31648_All	hypothetical protein POPTR_008G175700 [Populus trichocarpa]	0	0	0	0	3.58	0	0	0	0	0	0	0	0	0	0
Unigene3530_All		0	0.09	1.42	0	0.18	0.15	0.03	0	0.8	0.34	0.82	0.92	0.46	0.08	2.13
CL776.Contig1_All	PREDICTED: probable phosphoribosylformylglycinamidine synthase, chloroplastic/mitochondrial [Vitis vinifera] >XP_019079709.1 PREDICTED: probable phosphoribosylformylglycinamidine synthase, chloroplastic/mitochondrial [Vitis vinifera]	2.45	3.04	2.01	1.83	3.54	0.77	1.74	4.09	1.12	2.08	1.07	0	1.02	1.83	1.6
Unigene26774_All		0	0	0	0	0	0	0	0	0	0	0	0	0	0	0
Unigene29489_All		0	0	0	2.78	0	0	2.75	0	0	0	0	0	0.67	0	0
Unigene8204_All	PREDICTED: protein RIK isoform X1 [Vitis vinifera]	2.18	0.48	0.96	0.07	2.08	1.09	0.51	0.83	0.56	0	0.36	0	0.21	0.08	0.94
Unigene6806_All	PREDICTED: U5 small nuclear ribonucleoprotein 40 kDa protein [Vitis vinifera] >RVW74721.1 U5 small nuclear ribonucleoprotein 40 kDa protein [Vitis vinifera]	48.12	39.74	47.66	35	37.26	32.84	30.72	32.33	32.5	15.78	12.77	12.3	20.64	19.04	14.71
Unigene45789_All
Unigene44059_All
CL9807.Contig1_All		0.71	0.59	0	3	2.51	1.02	7.67	0	2.79	0	0	0	0	0	0
Unigene6994_All	putative pentatricopeptide repeat-containing protein At5g06400, mitochondrial isoform X1 [Jatropha curcas] >KDP36081.1 hypothetical protein JCGZ_08725 [Jatropha curcas]	3.33	2.7	1.91	3.85	3.14	2.32	2.87	2.16	0.27	1.97	1.96	1.97	0.57	1.17	0.93
Unigene45237_All		0	0	0	0	0	0	0	0	4.45	0	0	0	0	0	0
CL10079.Contig1_All	PREDICTED: ethylene-responsive transcription factor RAP2-4 isoform X1 [Vitis vinifera]	42.7	29.83	28.77	27.11	25.93	16.94	46.76	29.37	35.38	1.5	2.06	6.9	3.84	2.36	4.01
CL1818.Contig1_All		0	0	0	0	0	0	1.73	0	0	0	0	0	0	0	0
Unigene53184_All	PREDICTED: polyadenylate-binding protein 1-like isoform X2 [Vitis vinifera]	0	0	0	0	0	0	0	0	0	0	0	0	0	0	0
Unigene51611_All		0	0	0	0	0	0	0	0	0	0	0	0	0	4.83	0
Unigene51059_All	ribulose 1,5-bisphosphate carboxylase, partial (chloroplast) [Arceuthobium verticilliflorum]	0	0	0	0	0	0	0	0	0	0.46	0	0.36	0	0	0
CL12221.Contig4_All	PREDICTED: putative ABC transporter C family member 15 [Eucalyptus grandis]	0	0	0.45	0.36	0.24	0.33	0.9	0	1.5	0	0	0	0	0	0.12
Unigene22653_All		2.21	2.87	0.54	0.23	0.23	0.32	0.5	1.15	0	0	0.22	0	0	0	0
CL3605.Contig6_All		0	0	0	0	0	0	0	0	0	0	0	0	0	0	0
Unigene38279_All
Unigene48839_All		0	0	0	0	0	0	0	0	2.18	0	0	0	0	0	0
CL5452.Contig1_All	Protein LURP-one-related 15, partial [Mucuna pruriens]	6.3	7.09	2.34	8.59	9.61	2.91	0.08	0.02	0	0.05	0.02	0.03	0.02	0	0
CL4187.Contig1_All	uncharacterized protein At1g03900 [Morus notabilis] >EXB88374.1 Uncharacterized protein L484_005644 [Morus notabilis]	1.79	6.39	10.73	3.09	13.51	10.59	4.63	9.11	11.2	2.53	3.97	1.79	2.04	10.19	13.54
CL2150.Contig2_All	PREDICTED: heme-binding protein 2 [Vitis vinifera]	10.67	2.28	0.04	34.96	12.3	0	43.55	14.74	0	0.91	0	0	1.16	0.87	0.85
CL4582.Contig3_All	Proteasome [Macleaya cordata]	4.47	5.29	19.36	7.43	7.52	19.79	5.62	8.91	32.15	1.59	2.03	2.47	2.04	7.52	3.13
Unigene47412_All
Unigene45463_All		0	0	0	0	0	0	0	0	2.47	0	0	0	0	0	0
CL8874.Contig2_All	PREDICTED: charged multivesicular body protein 7 isoform X1 [Vitis vinifera] >CBI37046.3 unnamed protein product, partial [Vitis vinifera]	2.24	2.26	4.49	6.01	6.25	2.32	9.15	4.83	9.21	1.18	1.31	2.18	4.11	3.24	1.56
Unigene35417_All
Unigene1606_All		0	0	0	0	0.21	0	0	0	0	4.96	1.67	3.47	0	0	0.07
CL2187.Contig3_All		2.08	1.25	0.39	1.73	0.91	0.41	1.79	0.41	0.67	0.89	0.42	1.63	0.96	1.38	0.55
Unigene2421_All	ELMO/CED-12 family protein isoform 1 [Theobroma cacao] >EOY10401.1 ELMO/CED-12 family protein isoform 1 [Theobroma cacao]	19.74	19.54	16.46	23.13	21.04	17.23	18.58	12.44	11.66	13.16	13.22	8.4	10.77	10.91	7.69
CL3668.Contig1_All		0	0	0	0	3.48	0	0	0	0	0	0	0	0	0	0
Unigene36543_All
Unigene30907_All	uncharacterized protein LOC18791475 isoform X3 [Prunus persica]	0	0	3.45	0	0	0.98	0	0	0.34	0	0	0	0.45	0	0.5
CL9010.Contig2_All
Unigene49400_All		0	0	0	0	0	0	0	0	2.46	0	0	0	0	0	0
Unigene16908_All		0.21	0	0	0.16	0	0	0.12	0	0	0	0	0.03	0	0.14	0
CL4249.Contig1_All	LRR-domain containing protein [Trema orientale]	5.35	5.23	5.84	8.58	7.09	5.71	4.93	4.17	7.55	4.84	3.69	4.04	3.65	4.52	3.57
CL3905.Contig1_All	PHD finger protein ING2 isoform X1 [Abrus precatorius]	1.38	1.84	0	2.2	2.49	0.47	0	1.13	0	0.21	0.59	0	0.42	0.93	0.56
Unigene45389_All		0	0	0	0	0	0	0	0	2.65	0	0	0	0	0	0
CL3806.Contig3_All	E3 ubiquitin-protein like [Actinidia chinensis var. chinensis]	9.5	8.91	9.58	16.71	11.59	8.91	16.79	15.48	13.61	5.81	4.32	5.59	5.02	6.57	4.17
Unigene51489_All	PREDICTED: cytokinin riboside 5'-monophosphate phosphoribohydrolase LOG1-like [Prunus mume]
CL592.Contig4_All	hypothetical protein B456_007G073300 [Gossypium raimondii]	0.13	0	0.72	0.22	0.25	0.04	0.78	0.27	0.69	1.47	0.61	0.05	0.72	0.4	1.59
CL5936.Contig1_All
CL500.Contig2_All	PREDICTED: UPF0183 protein At3g51130 isoform X1 [Vitis vinifera]	0.53	17.77	19.26	1.55	29.15	21.82	0.19	45.76	34.13	1.84	14.96	1.08	6.52	17.59	16.55
Unigene4134_All	pectate lyase-like [Dorcoceras hygrometricum]	0	0.82	1.84	0	0.99	1.46	0.03	0.99	1.22	0.47	0.81	0.96	0.32	0.86	0.96
Unigene483_All	PREDICTED: uncharacterized protein LOC100258470 isoform X1 [Vitis vinifera] >XP_010653521.1 PREDICTED: uncharacterized protein LOC100258470 isoform X1 [Vitis vinifera]	6.22	4.41	4.48	7.04	7.46	7	5.29	2.83	5.66	4.17	2.12	2.24	4.66	3.76	2.75
Unigene26327_All
Unigene15211_All	PREDICTED: transcription factor TCP4 [Vitis vinifera]	16.74	18.48	23.58	3.02	2.09	3.64	0.44	0.57	0.2	6.74	6	4.97	5.3	5.52	3.06
Unigene1800_All	hypothetical protein VITISV_011792 [Vitis vinifera]	0	1.14	1.57	0	1.74	1.87	0	1.31	1.1	0	0	0	0	0	0
CL1718.Contig3_All	PREDICTED: inositol-pentakisphosphate 2-kinase [Vitis vinifera]	7.54	4.82	6.61	9.1	5.87	5.35	10.23	3.74	5.71	3.21	4.23	4.37	2.16	4.82	2.7
CL6329.Contig2_All	PREDICTED: uncharacterized protein LOC100244920 [Vitis vinifera] >CBI15203.3 unnamed protein product, partial [Vitis vinifera]	9.48	0	0	7.19	0	0.14	7.71	0.08	0	6.2	0.54	0	0.27	2.1	0.51
CL4147.Contig8_All	hypothetical protein EUGRSUZ_H01340 [Eucalyptus grandis]
Unigene30871_All		0	0	0.98	0	0	0	0	0	0	0.49	0	0	0	0	0
Unigene24470_All		0.18	0.76	0	1.42	0.47	0.95	0	0	0	16.91	10.49	34.77	7.09	3.15	2.35
Unigene2519_All		1.8	2.62	1.89	0.2	0.34	0	0.69	0.11	1.18	0.07	0.91	0	0.19	0	0.08
Unigene27960_All	MCD domain-containing protein [Cephalotus follicularis]
Unigene11904_All	unnamed protein product, partial [Vitis vinifera]	2.69	1.53	2.36	1.34	2.76	0.67	6.57	4.91	2.94	0.62	0.32	0	0.99	0.34	1.26
Unigene18624_All		0	0	0	0	0	0	0	0	0	0	0.86	0	0	0	0
Unigene8165_All	histone H3-K9 methyltransferase [Trema orientale]	1.62	0	1.9	1.24	0	0.9	0.08	0	1.12	1.03	0.16	3.07	1.63	0	1.4
Unigene14362_All		1.5	0.89	1.34	0.63	0.41	0	0	0	1.9	0.77	0	0	3.97	0.84	2.13
Unigene15201_All		4.29	3.32	3.39	1.06	0.61	2.61	1.3	0.61	4.45	1.58	1.1	2.83	3.58	2.2	2.28
Unigene30059_All		0	0	0	0	0	0	0	7.34	0	0	0	0	0	0	0
CL2943.Contig2_All		0	0	0	0	0	0	0	0	0	0	0	0	0	0	0
CL11044.Contig2_All	golgin candidate 2 [Quercus suber]	9.9	4.73	6.67	13.48	10.5	8.64	11.67	6.19	5.86	3.66	3.55	0	5.3	3.21	5.61
Unigene51060_All		0	2.79	0.31	0	0	0	0	0	0	0	0	0	0	0	0
Unigene45063_All		0	0	0	0.43	0	0	1.76	0	2.11	0	0	0	0	0	0
Unigene30696_All	PREDICTED: pentatricopeptide repeat-containing protein DOT4, chloroplastic [Juglans regia] >XP_018847937.1 PREDICTED: pentatricopeptide repeat-containing protein DOT4, chloroplastic [Juglans regia]	1.96	1.3	3.99	0	0	0	0.64	0	0.62	0	0	0	0	0	0.62
Unigene29358_All	uncharacterized protein LOC110928144 [Helianthus annuus]
Unigene5520_All	pentatricopeptide repeat-containing protein At1g11290, chloroplastic [Rosa chinensis] >PRQ55867.1 putative tetratricopeptide-like helical domain, DYW domain-containing protein [Rosa chinensis]
CL10216.Contig14_All	multidrug and toxic extrusion transporter [Vaccinium corymbosum]	0.28	0.15	0.02	1.78	0.7	1.63	2.84	1.15	0	11.04	6.34	0	3.9	6.39	3.18
CL3821.Contig4_All	hypothetical protein Ccrd_002162 [Cynara cardunculus var. scolymus]	0.42	2.83	0.59	0	3.28	0.33	0.15	4.98	0.68	46.69	66.35	389.67	16.3	138.89	1.46
CL1149.Contig6_All	F-box/FBD/LRR-repeat protein At1g13570-like [Olea europaea var. sylvestris]	0	3.15	0.05	0.11	2.3	1.32	0	2.75	0	0.78	4.06	0	1.86	3.78	0.45
Unigene29073_All
Unigene34838_All
CL6960.Contig5_All	neutral invertase 2 (chloroplast) [Camellia sinensis]	0	0.64	0.57	0	1.94	0.8	0.34	0	0	1.05	0.1	0	0.77	0	0.57
CL6115.Contig1_All		0	7.53	1.95	0	3.82	0.63	0	2.62	0.15	0.31	1.95	0.59	1.17	2.54	0.29
CL1011.Contig10_All		0	0	0	0	0	0	0	0	0	0	0	0	0	0	0
Unigene19140_All	PREDICTED: uncharacterized protein LOC103339339 isoform X1 [Prunus mume] >XP_008240835.1 PREDICTED: uncharacterized protein LOC103339339 isoform X1 [Prunus mume] >XP_008240837.1 PREDICTED: uncharacterized protein LOC103339339 isoform X1 [Prunus mume] >XP_016651907.1 PREDICTED: uncharacterized protein LOC103339339 isoform X1 [Prunus mume]	6.8	6.63	0.96	1.8	8.45	1.13	0.43	0.19	0.29	0	0	0.59	0	0	0.14
CL5109.Contig4_All	zinc finger CCCH domain-containing protein 13-like isoform X2 [Ziziphus jujuba] >XP_015868243.1 zinc finger CCCH domain-containing protein 13-like isoform X2 [Ziziphus jujuba] >XP_015868257.1 zinc finger CCCH domain-containing protein 13-like isoform X2 [Ziziphus jujuba]	18.08	25.36	22.3	10.19	31.12	20.61	19.05	37.79	27.1	12.75	11.22	12.38	5.72	11.4	12.17
CL831.Contig1_All	probable pectate lyase 4 isoform X1 [Durio zibethinus]	0	0	0	0.34	0	0	0	0	0	0	0	0	0	0	0
Unigene19308_All	PREDICTED: serine/threonine protein phosphatase 2A 57 kDa regulatory subunit B' beta isoform-like [Pyrus x bretschneideri]	1.68	0.53	1.66	0.7	4.59	0.28	1.38	0	1.04	0.83	1.43	0	0.37	0.88	1.63
Unigene45308_All
Unigene12712_All	LOW QUALITY PROTEIN: probable alkaline/neutral invertase D [Sesamum indicum]	2.78	0.67	0.18	1.59	1.87	0.54	0.89	0	0.32	0	0.04	1.76	0	0	0
Unigene1564_All	PREDICTED: F-box protein SKIP23-like [Nelumbo nucifera]	1.09	1.42	0.38	4.08	1.07	0.62	0.14	0.48	0.7	0	0	0	0.5	0	0
CL1764.Contig14_All	uncharacterized protein LOC112189953 isoform X1 [Rosa chinensis] >XP_024185135.1 uncharacterized protein LOC112189953 isoform X1 [Rosa chinensis] >XP_024185143.1 uncharacterized protein LOC112189953 isoform X1 [Rosa chinensis]	6.87	2.23	10.43	5.31	2.69	5.8	14.22	8.79	11.78	3.7	1.16	2.07	8.74	12.75	13.21
Unigene21052_All		0	0	0	0	0.13	0	0	0	1.8	0	0	0	0	0	0
Unigene29834_All	decapping nuclease DXO homolog, chloroplastic-like isoform X1 [Durio zibethinus]	1.15	0.79	0	0	0.46	0.15	0	0	0	0	1.12	5.85	0	0	0
Unigene13560_All	hypothetical protein VITISV_030411 [Vitis vinifera]	0.24	0.11	0.25	4.09	2.11	1.92	8.16	9.54	4.5	0	0	0	0.16	0.02	0
Unigene4232_All	unnamed protein product, partial [Vitis vinifera]	0.82	0.66	0.19	0	0.12	0.29	1.18	1.05	0.68	0	0.34	0	0.15	0.21	0.24
Unigene48124_All
Unigene47951_All		0	0	0	0	0	0	0	0	4.08	0	0	0	0	0	0
CL152.Contig4_All	PREDICTED: putative E3 ubiquitin-protein ligase RING1a [Theobroma cacao]	1.36	0.52	0	0.34	0.98	0.13	0.17	0	0	5.73	5.76	0	2.74	1.25	0.83
Unigene14265_All	protein SUPPRESSOR OF QUENCHING 1, chloroplastic isoform X1 [Quercus suber] >XP_023894804.1 protein SUPPRESSOR OF QUENCHING 1, chloroplastic isoform X1 [Quercus suber]	0.49	2.6	0.65	3.07	0	1.46	2.45	0.41	0.71	0	0.23	3.43	0	0.48	0
Unigene12986_All	DNA repair protein [Actinidia chinensis var. chinensis]	6.78	8.02	7.34	8.14	12.45	5.55	8.16	14.63	10.53	3.05	2.07	1.56	4.09	4.42	2.56
Unigene407_All	unnamed protein product, partial [Vitis vinifera]	4.29	4.68	3.93	5.97	4.1	4.01	3.97	3.12	2.69	1.79	2.66	1.2	2.54	3.18	2.71
Unigene51137_All	PREDICTED: 2-alkenal reductase (NADP(+)-dependent) isoform X4 [Eucalyptus grandis]	0	0	0	0	0.8	0	0	0	0	0	0	0	0	0	0
Unigene52787_All	hypothetical protein CDL15_Pgr015285 [Punica granatum]	0	0	0	0	0	0	0	0	0	0	0	0	0	0	0
Unigene30487_All		0	0	0	0	0	0	0	5.72	0.83	0	0	0	0	0	0
CL1459.Contig1_All		5.66	16.6	3.98	1.34	14.82	0	4.92	15.87	0	1.59	0	0	5.55	5.01	5.99
CL7775.Contig1_All		0.31	0.93	1.28	4.2	1.31	2.39	3.51	2.06	5.64	0	0	0	0	0	0
CL2831.Contig4_All	hypothetical protein CDL15_Pgr019286 [Punica granatum] >PKI36585.1 hypothetical protein CRG98_043005 [Punica granatum]	7.05	8.16	7.22	4.82	11.73	4.75	5.13	8.02	3.29	1.65	4.37	0	0.93	2.18	1.7
Unigene11386_All	hypothetical protein VITISV_029641 [Vitis vinifera]	0.05	0.04	0	0.51	0	0.13	0.15	0.04	0.1	1.86	13.9	13.69	91.79	33.47	28.79
CL537.Contig10_All		5.22	6.99	0.22	9.9	7.35	1.4	7.05	1.36	0.93	0.21	0.82	0.97	2.66	0.2	0.61
CL1924.Contig2_All
Unigene27791_All		0	0	0	0	0	0	0	0	0	0	0	0	0	0	0
Unigene23925_All	probable LRR receptor-like serine/threonine-protein kinase At3g47570 [Ricinus communis] >EEF32790.1 receptor-kinase, putative [Ricinus communis]	0.32	0.04	0.02	0.23	0.14	0.3	0.28	0.46	0.08	6.24	3.37	2.76	6.52	5.49	15.9
Unigene32773_All	hypothetical protein VITISV_037520 [Vitis vinifera]
CL7340.Contig2_All		0.83	1.66	2.36	0.5	0.19	0.59	0.34	0	1.13	0.75	0.44	1.13	2.03	1.11	1.39
CL11396.Contig1_All		0.87	0.64	0.48	2.6	1.55	1.58	4.04	0.47	5.25	0.31	0.19	0.98	0	0.16	0.07
Unigene46526_All		0	0	0	0.72	0.72	0	0	0	2.85	0	1.05	0	0	0	0
Unigene42695_All	hypothetical protein COLO4_25387 [Corchorus olitorius]	2.1	0	0	0.6	1.76	0	0	0	0	0.55	0	0	0.14	0.3	1.07
Unigene9435_All		1.89	0	0	2.65	0	0	2.98	1.87	2.23	0	0	0	1.93	1.29	2.1
CL2246.Contig6_All	PREDICTED: glycine-rich cell wall structural protein 1.8-like [Nelumbo nucifera]	0	0	0	0	0	0.04	0	0	0.74	0	0	0	0	0	0.18
Unigene630_All	PREDICTED: uncharacterized protein LOC100245641 [Vitis vinifera]	37.13	24.29	29.9	9.61	14.1	8.86	5.6	7.12	5.98	1.76	0.8	1.42	4.75	2.73	4.52
CL7203.Contig3_All	unknown [Lotus japonicus]	3.24	1.03	0.17	2.03	2.43	1.47	2.06	0	1.01	0	0	3.22	0.13	0.36	0.8
Unigene11878_All		2.21	1.19	0.66	0	2.19	0	0	0	0.94	0.25	0	0	0.5	0.26	0.55
CL2405.Contig4_All		0	0.81	0	1.51	0.5	0	0	0	0	0	0.48	0	0	6.82	0
Unigene18574_All	hypothetical protein CISIN_1g041950mg, partial [Citrus sinensis]	0.03	0	0	0.21	0.06	0.26	0	0	0	0.06	0.55	0	6.85	0.5	0.16
Unigene50996_All
Unigene4086_All		19.3	13.55	21.86	17.55	12.88	16.42	22.05	17.71	26.4	3.44	3.78	5.11	8.01	3.12	4.48
CL9015.Contig1_All	PREDICTED: putative methyltransferase C9orf114 [Vitis vinifera] >CBI26212.3 unnamed protein product, partial [Vitis vinifera]	0	0	0	0	0	0	0	0	0	0	0.58	0.03	0	0	0
Unigene34728_All		0	0	2.94	1.39	0	0	0	0	0	0	0	0	0	0	0
CL10281.Contig1_All	unnamed protein product, partial [Vitis vinifera]	9.16	10.15	15.97	8.75	2.94	6.65	10.2	6.45	13.56	1.78	0.53	0.24	3.34	1.07	0.55
CL338.Contig4_All	uncharacterized protein LOC107632898 [Arachis ipaensis] >XP_025638179.1 uncharacterized protein LOC112733445 [Arachis hypogaea]	0.07	0.61	0.19	1.75	0.73	1.25	3.69	0.53	4.46	0	0.1	0	0.1	0.07	0.07
Unigene2702_All		0	0	0	0	0	0	0.88	0	0	0	0	0	0	0	0.17
Unigene28048_All		0	0	0	0	0	0	0	0	0	0	0	9.15	0	0	0
Unigene1655_All		0	0	0	0	0	0	0	0	0	4.27	0.33	0	3.28	0	1.58
Unigene47915_All	PREDICTED: homeobox-DDT domain protein RLT2-like isoform X2 [Elaeis guineensis]
Unigene10507_All	Vesicle-associated membrane protein 722 [Zea mays]	0.54	0	0.63	0.87	0.25	1.47	1.43	0	0	0.79	0.06	0.74	0.16	0.12	0
CL8047.Contig2_All		0.35	0.08	0.74	0	1.66	0.5	0	0	0.47	0	0	0	0	0	0
Unigene30098_All	hypothetical protein AURANDRAFT_7012, partial [Aureococcus anophagefferens] >EGB10292.1 hypothetical protein AURANDRAFT_7012, partial [Aureococcus anophagefferens]	0	0	0	0	0	0	0	1.59	3.7	0	0	0	0	0	0
CL4173.Contig1_All	uncharacterized protein Pyn_15751 [Prunus yedoensis var. nudiflora]	0	0	0	0	0	0	0.12	0	0	0	0	0	0	0	0
CL5075.Contig1_All	PREDICTED: serine/threonine protein phosphatase 2A 59 kDa regulatory subunit B' gamma isoform-like [Nelumbo nucifera]
Unigene26777_All		0	0	0	0	0	0	0	0	0	0	0	0	0	0	0
CL9565.Contig2_All	PREDICTED: uncharacterized protein At1g04910 [Vitis vinifera] >CBI35048.3 unnamed protein product, partial [Vitis vinifera]	18.07	16.15	14.93	13.99	17.94	13.17	10.54	9.97	8.88	14.56	13.65	9.5	11.49	11.39	10.64
Unigene40900_All		1.37	0	0	0.26	2.88	0	0	0	0	0	0	0	0	0	0
Unigene3852_All		0.24	0	0	0.15	0.79	0.14	1.41	0	1.25	0	0.35	0	0	0	0.12
Unigene14513_All	amino acid transporter AVT1I-like [Hevea brasiliensis]	0.58	0	0.35	0.19	1.12	0	0	0	0	0	0	0	0	0	0
CL7669.Contig3_All	basic proline-rich protein-like [Olea europaea var. sylvestris]	70.4	84.29	68.35	1.61	0.8	0.55	0	1.44	0.68	0	0.91	0.62	7.04	10.2	2.76
Unigene8587_All	PREDICTED: receptor protein kinase-like protein ZAR1 [Vitis vinifera]	4.79	2.07	4.68	1.47	2.37	2.51	3.69	3.79	2.34	0.15	0.06	0	0.03	0.38	0.18
CL3588.Contig3_All	nuclear pore complex protein NUP133-like isoform X3 [Populus trichocarpa] >RQO87298.1 hypothetical protein POPTR_002G217700 [Populus trichocarpa]	1.09	0	1.85	0.35	0.15	0	0	0	0	0.11	0	0	0	0	0
Unigene43773_All		0	0	0	0	0	0	0	0	0	0	0	0	0	0	0
Unigene34927_All		0	0	0	0	0	8.49	0	0	0	0	0	0	0	0	0
CL5823.Contig4_All	casein kinase 1-like protein HD16 [Sesamum indicum] >XP_020548919.1 casein kinase 1-like protein HD16 [Sesamum indicum]	21.9	29.37	23.37	20.97	34.39	27.63	25.24	35.63	24.99	3.77	9.38	3.57	3.81	10.77	8.76
CL267.Contig2_All		0.05	0.2	0	0.05	0.16	0.1	1.18	0.1	1.21	0	0	0	0	0	0
Unigene47658_All		0	0	0	0	0	0	0	0	1.97	0	0	0	0	0	0
Unigene11401_All	dynamin-related protein 5A [Herrania umbratica]	3.91	3.26	4.57	0.65	0.42	1.06	0	0.18	0.03	0.83	0.37	0.51	0.65	1.36	1.11
CL1822.Contig1_All	PREDICTED: glyoxylate/succinic semialdehyde reductase 1 [Vitis vinifera] >CAN78910.1 hypothetical protein VITISV_032948 [Vitis vinifera] >CBI25677.3 unnamed protein product, partial [Vitis vinifera]	41.07	52.05	45.73	57.14	47.69	27.91	43.43	34.5	29.85	0.26	0.04	1.88	1.95	1.14	0.46
Unigene32905_All
CL8889.Contig1_All		0	0	0	0	0	0	0	0	0	2.48	0.58	0	0.52	0	0
CL3031.Contig3_All		0.19	0	1.92	0.36	0	1.36	0.46	0	1.71	0	0	0	0	0	0.17
Unigene20502_All	PREDICTED: uncharacterized protein LOC100255813 [Vitis vinifera] >CBI21858.3 unnamed protein product, partial [Vitis vinifera]	0.18	0.81	0.34	1.91	0	1.53	0	0	0	0	0.09	4.27	0.51	1.44	1.59
Unigene19736_All	hypothetical protein VITISV_041548 [Vitis vinifera] >RVW37946.1 VQ motif-containing protein 4 [Vitis vinifera] >RVW95871.1 VQ motif-containing protein 4 [Vitis vinifera]	145.54	145.85	130.15	95.88	127.48	75.66	74.78	72.45	86.75	14.4	10.23	12.63	20.19	19.29	16.37
Unigene18490_All		1.54	1.08	0	0.83	4.69	0	0.9	0.2	0	0.22	0.75	0	0.02	0.64	0.46
CL1443.Contig8_All	zinc finger CCCH domain-containing protein 65 isoform X4 [Ziziphus jujuba]	0	1.97	0	3.18	0	3.92	0.76	3.9	0	0	1.73	2.2	1.59	0.76	1.96
CL7270.Contig2_All	squamosa promoter-binding-like protein 7 isoform X1 [Jatropha curcas] >KDP40048.1 hypothetical protein JCGZ_02046 [Jatropha curcas]	42.77	22.83	18.35	4.29	18.51	8.86	12.18	7.07	11.74	0	1.5	0	0	0	1.42
Unigene22586_All		1.82	0	0	6.02	0	0	1.12	0	0	0.45	0	0	0.3	0.08	0
CL7169.Contig1_All		0	0	0	0	0	0	1.43	0	0	0	0	0	0	0	0
Unigene24918_All	wall-associated receptor kinase 3-like [Cucurbita moschata]	2.08	0.94	2.03	1.13	1.91	0.61	0.87	0	0.17	0	1.32	0.9	0.68	1.03	0.08
CL111.Contig83_All		0	0	0	0	1.98	0	0	0	0	0	0	0	0	0	0
Unigene32298_All	retrotransposon polyprotein [Rosa rugosa]	0	0.39	0	0	2.85	1.59	0	0	0	0	0	0	0	0	0
Unigene5228_All		0.12	1.36	0	4.37	3.13	2.49	12.18	2.12	12.86	0.18	0.37	0	0	0	0
CL10046.Contig2_All		0	0	0	0	0	0	0	0	0	0.57	0	0	0	0	0
Unigene13412_All	hypothetical protein VITISV_038268 [Vitis vinifera]	2.7	1.96	3	1.08	1.87	1.07	1.26	0.72	2.52	0.07	0.54	0	0.53	0.8	1.27
CL6808.Contig2_All
CL4735.Contig2_All		3.4	5.47	4.43	2.03	1.02	1.07	0.93	0.46	0	0	0	0	0.43	0.13	0.14
Unigene4119_All	3-hydroxy-3-methylglutaryl-coenzyme A reductase 1-like [Rosa chinensis] >XP_024182224.1 3-hydroxy-3-methylglutaryl-coenzyme A reductase 1-like [Rosa chinensis] >PRQ47166.1 putative hydroxymethylglutaryl-CoA reductase (NADPH) [Rosa chinensis]	0	0	0	0	0.2	0	0	0	0	0	0	0	0	0	0
Unigene42193_All	PREDICTED: transcriptional activator DEMETER-like isoform X1 [Juglans regia] >XP_018845376.1 PREDICTED: transcriptional activator DEMETER-like isoform X1 [Juglans regia]	0.64	0	2.15	0	0	0	0	0	0	0	0	0	0	0	0
Unigene28555_All		0	0	0	0	0	0	0	0	0	0	0	0	0	0	0
CL7920.Contig2_All
Unigene19708_All	chlorophyll a-b binding protein 7, chloroplastic isoform X2 [Hevea brasiliensis]	5.97	4.84	4.96	9.61	4.88	7.45	7.09	6.48	4.55	5.9	4.63	2.78	9.61	5.46	3.87
Unigene21812_All	PREDICTED: cyclase-associated protein 1 [Vitis vinifera] >CBI32583.3 unnamed protein product, partial [Vitis vinifera]	21.05	22.14	23.33	24.86	27.15	23.92	14.94	16.47	16.35	21.97	24.82	19.02	27.94	29.18	29.01
CL779.Contig17_All
CL2675.Contig4_All	glutathione S-transferase T1 [Ricinus communis] >EEF51172.1 glutathione-s-transferase theta, gst, putative [Ricinus communis]	21.32	22.63	20.9	23.12	24.16	16.26	20.66	10.39	16.53	7.7	9.15	13	11.69	10.98	10.35
Unigene46234_All		0	0	0	0	0	0	0	0	4.24	0	0	0	0	0	0
Unigene21312_All	PREDICTED: B3 domain-containing transcription factor ABI3 isoform X1 [Vitis vinifera] >XP_010652463.1 PREDICTED: B3 domain-containing transcription factor ABI3 isoform X1 [Vitis vinifera] >XP_019076481.1 PREDICTED: B3 domain-containing transcription factor ABI3 isoform X1 [Vitis vinifera]	0.02	0	0	1.93	4.89	0.13	0.07	0.49	0.05	0	17.38	0.01	6.8	22.76	4.24
Unigene51244_All		0	0	0	0	1.04	0	0	0	0	0	0	0	0	0	0
CL11902.Contig2_All	PREDICTED: interferon-related developmental regulator 1 isoform X2 [Vitis vinifera]	0.88	4.33	6.4	0.76	8.96	9.36	0.34	2.38	3.32	2.36	5.63	4.48	3.57	4.58	6.66
Unigene52749_All		0	0	0	0	0	0	0	0	0	0	0	0	0	0	0
Unigene36994_All
Unigene3683_All	uncharacterized protein LOC107421396 isoform X2 [Ziziphus jujuba]	2.2	2.67	0.96	0.71	3.36	1.58	1.2	0.19	1.65	0.06	0.22	0.32	0	0	0.34
CL7942.Contig1_All
CL7689.Contig1_All		0.53	0	0	0.87	3.27	0	0.37	0	0.18	0	0	0	0	0	0
CL8713.Contig2_All	uncharacterized protein LOC110756886 isoform X1 [Prunus avium]	6.31	0.15	3.56	8.34	1.2	5.5	7.33	1.47	3.69	2.44	1.74	1.76	4.15	1.64	1.11
Unigene4921_All	protein timeless homolog isoform X2 [Helianthus annuus]	0.43	2.48	0.95	1.45	1.23	1.66	2.38	0	0	0	0.2	0	2.82	1.05	1.69
Unigene23081_All		0.13	0	0	0	0.37	0	2.91	0	0.94	0	0	0	0	0.13	0
Unigene16052_All	PREDICTED: copper transport protein CCH [Vitis vinifera] >RVW42328.1 Copper transport protein CCH [Vitis vinifera]	2.82	0.74	0.31	4.77	3.54	0	0.54	0.68	0.53	0.47	0.24	0	0.08	0.08	0
Unigene7739_All	PREDICTED: glucan endo-1,3-beta-glucosidase-like [Fragaria vesca subsp. vesca]	0.3	0	0	0	0	0	0	1.99	0	0	0	3.84	0	0	0
CL2746.Contig18_All	Protein tesmin/TSO1-like [Actinidia chinensis var. chinensis]	4.61	2.92	3.87	6.77	3.25	4.79	3.81	2.71	2.03	2.19	1.25	0.88	1.9	1.75	2.54
CL6483.Contig3_All	unknown [Lotus japonicus]	65.98	173.18	18.72	341.37	527.52	67.28	973.84	1066.55	283.43	0.11	0.6	2.02	5.94	4.47	1.95
CL144.Contig7_All		0	0	0	0.17	0	0	0.68	0	0.84	0	0	0	0	0	0
Unigene46366_All		0	0	0	0	0	0	2.11	0	0	0	0	0	0	0	0
CL6243.Contig1_All
CL4280.Contig4_All		0	0	0.54	0	1.35	0	0	0	0	0	0	0	3.24	0	0
CL5956.Contig1_All	peroxidase 9 [Glycine max] >KRH05871.1 hypothetical protein GLYMA_17G253800 [Glycine max]	1.05	2.73	0.29	2.55	0.61	0.46	2.7	4.59	0.46	0.85	0.85	0	0.49	0.32	0
Unigene30738_All	U-box domain-containing protein 44-like isoform X2 [Hevea brasiliensis]	0	0	1.65	0	0.36	2.16	0	0	0	0	0	0	0	0	0.72
Unigene39007_All		0	0	0	0	0	0	2.74	0	0	0	0	0	0	0	0
CL6384.Contig3_All		0	0	0	0.91	0	0	0.93	0	0.3	0	0	0	0	0.31	0
CL3412.Contig2_All		0	0.58	1.58	0	3.59	3.14	0	7.49	11.37	0.18	1.25	0.99	0.56	2.03	2.64
Unigene30574_All
Unigene11827_All	PREDICTED: SAP-like protein BP-73 isoform X2 [Vitis vinifera]	2.54	1.78	1.72	0.79	0.91	2.24	0.93	0	1.26	0	0.13	1.06	0.81	0.45	1.09
CL6277.Contig3_All	monothiol glutaredoxin-S15, mitochondrial-like [Quercus suber]	21.56	16.98	18.11	26	21.63	21.41	24.8	19.71	18.93	7.55	7.96	3.64	11.61	9.31	9.13
Unigene20901_All		0	0	0	0	0	0	0	0	0	0	0.8	0	0	0	0
Unigene43011_All		3.52	0	0	0	0	0	0	0	0	0	0	0	0	0	0
Unigene45791_All		0	0.85	0	0	3.33	0	0	0	0	0	0	0	0	0	0
Unigene28252_All
CL144.Contig25_All	proline-rich protein 12-like [Arachis ipaensis]	0.38	0	0	1.2	0.59	0.98	0.77	0.35	1.22	0	0.05	0	0	0	0
Unigene25837_All
CL7279.Contig1_All	PREDICTED: uncharacterized protein LOC108994399 isoform X1 [Juglans regia]	4.99	5.07	9.09	3.58	5.63	3.54	4.37	6.32	6.59	1.89	1.07	0	1.15	1.6	2.69
Unigene15670_All	PREDICTED: ultraviolet-B receptor UVR8 [Pyrus x bretschneideri]	1.74	0.78	1.28	3.29	1.58	0.92	4.24	1.6	2.29	3.19	1.72	2.41	1.66	1.65	1.79
CL2075.Contig3_All	exportin-7 isoform X3 [Ricinus communis]	0	0	4.03	0	0	6.07	0	0	4	0.7	0	6.97	0.32	0	0.55
Unigene34935_All
Unigene10943_All	unnamed protein product, partial [Vitis vinifera]	17.44	11.94	15.65	18.12	11.29	14.25	9.44	10.62	14.01	6.78	3.95	5.02	19.76	5.29	7.59
Unigene53317_All		0	0	0	0	0	0	0	0	0	0.11	0.12	0	0	0.6	1
Unigene47766_All
Unigene23734_All	alpha-1,6-xylosyltransferase [Vitis vinifera] >CAI11449.1 alpha-1,6-xylosyltransferase [Vitis vinifera]	1.41	0	0.91	1.07	0.17	0.66	2.1	0.81	1.12	0.83	0.09	2.78	1.58	1.4	1.74
Unigene2580_All	bromodomain-containing protein 2-like [Quercus suber] >XP_023897996.1 bromodomain-containing protein 2-like [Quercus suber]	21.87	21.82	19.75	17.39	31.33	20.12	28.58	22.21	25.52	7.87	6.96	3.23	7.83	7.48	7.46
CL5000.Contig3_All
CL11577.Contig2_All	PREDICTED: peptidyl-prolyl cis-trans isomerase CYP63 isoform X2 [Vitis vinifera] >CBI25055.3 unnamed protein product, partial [Vitis vinifera]	0	0	0	0	0	0	0.18	0	0	0	0.42	0	0	0.51	0
CL11453.Contig2_All	PREDICTED: probable beta-1,3-galactosyltransferase 2 [Nelumbo nucifera]	0	0	0	0	0	0	1.59	0	0	0	0	0	0	0	0
CL9733.Contig1_All	hypothetical protein CDL15_Pgr018155 [Punica granatum]	1.63	0	0	0	0.53	0	0.14	0	0.28	0	0	0	0	0	0
Unigene20115_All		5.23	0.22	0.53	2.43	2.81	1.04	0.67	0.26	0.51	0	0.46	0	0	0.14	0.05
Unigene765_All	auxin-repressed protein [Paeonia suffruticosa]	125.75	440.52	184.92	932.87	623.05	313.3	1151.2	898.3	821.78	18.99	12.84	25.63	130.58	79.56	46.94
CL4712.Contig1_All	PREDICTED: cold shock protein 1 [Vitis vinifera] >CBI24577.3 unnamed protein product, partial [Vitis vinifera]	33.85	42.09	36.16	74.43	59.31	53.62	66.98	64.31	72.32	40.17	34.94	34.39	89.32	69.14	55.28
Unigene6857_All		0.74	0.43	1.25	5.53	2.66	5.75	208.57	170.31	26.15	149.31	99.21	189.28	268.27	185.91	176.3
Unigene1869_All		0	0	0	1.73	0	0	0	0	1.54	0	0.62	9.56	0.39	0	0
CL386.Contig48_All	Long-chain-alcohol O-fatty-acyltransferase 4 [Actinidia chinensis var. chinensis]	0	0	0	0	0	0	0	0	0	2.13	4.11	0	5.34	5.03	3.62
Unigene16892_All		0	0	1.84	0.48	0.56	0	1.39	0	0	0.4	0	0	0	0	0
Unigene13640_All	uncharacterized protein LOC8272156 isoform X1 [Ricinus communis] >EEF45944.1 conserved hypothetical protein [Ricinus communis]	1.08	1.15	2.62	0.37	3.01	2.02	0.93	1.29	0.52	2.35	1.41	0	0.52	1.74	2.02
Unigene37312_All
CL3658.Contig1_All		0	1.23	0	0	1.43	0	0	0.34	0	0	0	0	0	1.09	0
Unigene13380_All	PREDICTED: galactoside 2-alpha-L-fucosyltransferase [Vitis vinifera]	40.04	33.26	37.69	24.62	32.29	20.94	12.27	15.6	13.73	0.02	0.34	0.33	1.13	0.93	0.67
CL3677.Contig1_All	ankyrin repeat-containing protein At2g01680 [Manihot esculenta] >OAY29297.1 hypothetical protein MANES_15G134000 [Manihot esculenta]	39.99	31.37	31.99	55.83	36.35	43.22	69.11	39.95	70.98	1.5	2.04	1.23	4.42	2.36	1.4
CL11339.Contig3_All		0	0	0	0	0	0	0	0	0	0	0.1	0.78	0	0	0
Unigene20167_All		0.27	0.67	1.24	0.99	1.33	0.58	1.08	0.31	2.99	0.09	0.4	0.92	0.51	0.21	0.09
CL725.Contig9_All	PREDICTED: probable galacturonosyltransferase 15 isoform X5 [Vitis vinifera] >CBI31765.3 unnamed protein product, partial [Vitis vinifera]	0	0.05	0	0	3.17	0	0	0.51	0	0	0	0	0	0	0
Unigene11036_All	PREDICTED: uncharacterized protein LOC100259526 [Vitis vinifera] >CAN82846.1 hypothetical protein VITISV_007988 [Vitis vinifera] >CBI20608.3 unnamed protein product, partial [Vitis vinifera]	52.55	47.49	49.14	101.81	70.38	78.16	119.81	125.39	98.54	49.06	40.34	37.85	42.2	41.42	35.45
CL12139.Contig1_All		2.12	0	0	0.32	0	0.12	2.56	0.16	0	0.51	0	0	0.25	0.15	0
Unigene47953_All		0	0	0	0	0	0	0	0	5.58	0	0	0	0	0	0
Unigene1354_All	basic proline-rich protein-like, partial [Morus notabilis]	0	0	0	0.15	0	0.69	4.37	12.14	6.21	0	0	0.15	0.04	0	0
CL6410.Contig1_All		0	0.44	1.5	0	1.1	0.45	0.55	0	2.12	0	0	0	4.33	1.21	1.58
Unigene28855_All		0	0	0	0	0	0	0	0	0.89	0	0	0	0.4	0	0.45
CL11178.Contig10_All		0.55	6.88	0.68	1.47	10.77	1.14	1.75	6.23	1.69	0.17	0.08	0.26	0.34	0.1	0
CL1854.Contig14_All		0	3.08	3.44	0	5.45	2.44	0.04	1.01	1.35	0	0	0	0	0.22	0.03
CL6461.Contig2_All
CL6998.Contig4_All	hypothetical protein CUMW_141840 [Citrus unshiu]	0.89	0.52	0	3.89	3.44	1.71	11.18	0.89	10.78	0	0.12	0	0	0	0
Unigene47171_All		0	0	0	0	0	0	0	0	2.35	0	0	0	0	0	0
CL1311.Contig2_All	PREDICTED: protein ROOT INITIATION DEFECTIVE 3 isoform X1 [Vitis vinifera]	1.69	1.41	1.6	11.72	5.24	9.49	1.24	1.46	2.47	54.87	39.1	28.79	40.69	32.24	29.68
CL2316.Contig4_All	uncharacterized protein At5g39570 isoform X1 [Abrus precatorius]	7.23	55.61	0.73	6.08	32.98	0.99	4.64	12.63	0.46	1.2	4.79	0.91	1.23	2.58	0.11
Unigene37716_All
CL52.Contig4_All	PREDICTED: protein FYV8 [Vitis vinifera] >RVX21467.1 Calmodulin binding protein PICBP [Vitis vinifera]	0	0.02	11.35	0	0.48	11.02	0	0	21.96	0	0	0	0	0	0.32
Unigene9905_All		0	0	0	0.5	0	0	3.03	0	6.78	0	0	0	0	0	0
CL12140.Contig11_All	histone-lysine N-methyltransferase ASHR1-like isoform X1 [Arachis hypogaea]	0	4.2	3.08	0	0.77	1.54	0	0	0.88	0	0.08	0	0	0	0
Unigene30887_All	dof zinc finger protein DOF3.4 [Ziziphus jujuba]	0.34	0.77	5.05	0	0	0	0	0	0.36	0	0	0	0	0	0
Unigene36950_All	thaumatin-like protein 1 isoform X2 [Prunus persica] >XP_020416933.1 thaumatin-like protein 1 isoform X2 [Prunus persica] >XP_020416934.1 thaumatin-like protein 1 isoform X2 [Prunus persica]
CL5856.Contig2_All	Desiccation-related protein [Trema orientale]	0.2	0.11	0.16	0.46	0.62	0.28	2.86	0.89	0.54	16.7	101.14	160.19	223.91	92.24	66.52
CL7313.Contig1_All		0.48	0	0	0.25	0.4	0.61	2.63	0	0.6	0	0	0	0	0	0
Unigene22901_All	Pentatricopeptide repeat [Macleaya cordata]	0	0	2.01	0	1.76	0	0	0	0	0	0	0	0	0	0
Unigene5477_All	hypothetical protein VITISV_004318 [Vitis vinifera]	2.49	3.22	2.9	4.27	4.03	4.42	8.64	1.24	9.8	0.68	0.93	4.82	1.12	1.06	0.61
Unigene2574_All	predicted protein, partial [Hordeum vulgare subsp. vulgare]	0.07	0	0	0.15	0	0	0.05	0	0.06	0	0	0	0	0	0
Unigene33445_All		0	0	0	0	0.82	0	0	0	0	0	0	0	0	0	0
CL1410.Contig5_All	Nucleolar GTP-binding protein [Parasponia andersonii]	4.81	0.84	0	5.7	2.3	1.43	6.62	2.6	0	5.07	3.5	0.06	8.68	6.35	0
CL535.Contig2_All	hypothetical protein CUMW_012260, partial [Citrus unshiu]	6.1	3.94	1.09	3.38	1.68	2.47	2.47	0	0.1	0.8	1.08	2.51	3.96	1.98	5.22
Unigene46673_All
CL7250.Contig1_All	PREDICTED: uncharacterized protein LOC100854923 isoform X2 [Vitis vinifera]	5.35	4.02	4.44	3.59	6.53	5.83	2.91	3.83	4.44	4.84	1.96	0	1.69	0	7.28
Unigene33821_All		0	0	0	0	3.5	0	5.05	0	0	0	0	0	0	1.57	0
CL2868.Contig1_All	Fructose-bisphosphate aldolase [Actinidia chinensis var. chinensis]	1.2	0	0	0.9	0	44.52	2.01	0	18.64	0	0	335.02	26.13	0	0
Unigene24530_All		2.87	0.85	1.39	8.33	2.63	0.99	9.56	3.75	9.59	1.69	0.82	3.95	3.28	0	2.96
CL12124.Contig3_All	probable pectate lyase 18 [Papaver somniferum] >RZC74607.1 hypothetical protein C5167_050086 [Papaver somniferum]	0.58	0.96	3.14	0.13	2.21	3.11	0.59	0.94	3.04	0.76	0.66	1.35	0.9	2.71	2.85
Unigene40368_All		0	0	0	0	0	0	2.74	0	0	0	0	0	0	0	0
Unigene25635_All		0	0	0	0	0	0	0	0	0	0	0	0	0	0	0
CL6590.Contig1_All	PREDICTED: uncharacterized protein LOC100240987 [Vitis vinifera] >CBI40792.3 unnamed protein product, partial [Vitis vinifera]	0	0	0	0	0	0	0	0	0	0	0	1.69	0	0	0
Unigene41874_All		0	0	0	1.82	0	0	0	0	0	0	0	0	0	0	0
Unigene25280_All		0	0	0	0	0	0	0	0	0	0	0	0	0	0	0
Unigene17035_All		0	3.77	0.21	0	4.5	1.48	0	1.07	1.31	0	0	0	0.05	0	0.75
Unigene3875_All	CCR4-NOT transcription complex subunit like [Actinidia chinensis var. chinensis]	4.67	5.14	2.24	2.72	4.41	3.43	2.91	5.25	1.33	4.69	2.81	0.63	1.45	3.43	1.24
Unigene40663_All
Unigene7365_All		1.04	0	0	1.62	5.65	1.74	8.08	1.44	6.98	0	0	0	0	0	0
Unigene10304_All	hypothetical protein COLO4_10932 [Corchorus olitorius]	0.28	0.2	2.88	0.38	0.34	2.85	0.38	0.13	3.12	0.15	0.21	0	1.06	0	1.31
CL3802.Contig1_All		0.59	0	0	0	0	0	1.09	0	0	0	0	0	0	0	0
Unigene43608_All
Unigene2918_All		1.46	0.31	0.49	0.49	2.33	0.61	0.42	0	0	0	0.96	0	0	2.84	0.83
Unigene4166_All		0	0	0	0	0	0	0	0	0	0	0	0	0.22	0	0.25
Unigene16593_All	PREDICTED: pentatricopeptide repeat-containing protein At1g04840 [Vitis vinifera]	1.86	0	0	0.61	0.2	1.08	0.84	0	0.21	0.19	1.75	0	0	0	0
Unigene44546_All	hypothetical protein HannXRQ_Chr03g0091611 [Helianthus annuus]	0	0	0	0	0	0	0	0	1.15	0	0	0	0	0	0
Unigene18824_All	mavicyanin-like [Carica papaya]	0	0.1	0	3.15	0	0	0	0	0	1.05	0.11	0	0.1	0	0
CL2039.Contig1_All		0	0.56	0	0.12	0	0	3.82	0	0	0	0	0.08	0	0	1.35
CL6758.Contig2_All	PREDICTED: tubulin--tyrosine ligase-like protein 12 [Gossypium arboreum]	0	0	0	1.01	0	0.7	1.34	0	1.14	0	0	3.73	3.23	1.04	0.42
CL368.Contig5_All	PREDICTED: HEAT repeat-containing protein 6 isoform X1 [Vitis vinifera]	0.61	0.54	1.07	0.33	0.86	0.1	0.07	0.48	1.22	0.92	0.79	0	0.04	0.27	0.84
CL5067.Contig2_All		0	0	1.4	0	0	2.69	0	0	0.89	4.17	4.03	18.27	0	0.3	1.93
CL12322.Contig1_All	F-box protein At1g80960 [Populus trichocarpa] >PNT12669.1 hypothetical protein POPTR_011G098700 [Populus trichocarpa]	0.8	3.27	0.62	1.38	3.06	2.14	1.02	3.07	2.21	0.29	0.89	0	0.16	1.31	0.57
CL617.Contig3_All	magnesium-dependent phosphatase 1 isoform X1 [Ananas comosus] >OAY68664.1 Magnesium-dependent phosphatase 1 [Ananas comosus]
Unigene30423_All		0	0	0	0	0	0	0	0.22	0	0	0	0	0	0	0
CL8846.Contig2_All	hypothetical protein 19.t00005 [Asparagus officinalis]	1.68	0.59	0.43	0	0.46	0	0	0	0	0	0	0	0	0	0
CL5206.Contig1_All	DNA-3-methyladenine glycosylase [Manihot esculenta] >OAY43106.1 hypothetical protein MANES_08G042900 [Manihot esculenta]	2.02	1.02	4.52	1.26	0.75	3.89	3.07	0	2.1	2.39	1.31	18.21	0.42	0.76	0.62
CL1615.Contig5_All	EMP70 domain-containing protein [Cephalotus follicularis]	61.75	52.95	61.18	35.25	57.46	43.37	34.64	47.07	44.45	10.72	17.92	3.2	8.06	13.84	10.86
Unigene15971_All	heat stress transcription factor C-1 [Ziziphus jujuba]	5.08	3.43	1.65	5.14	1.37	1.15	0.96	0.1	0	0	0	0	0.14	0	0
CL350.Contig2_All	PREDICTED: interactor of constitutive active ROPs 2, chloroplastic isoform X2 [Vitis vinifera]	0.28	0	0.06	0.4	0.22	2.2	0.34	0	0	1.2	0.84	1.61	0.3	0	0.68
CL7064.Contig4_All	60S ribosomal protein L30-like [Durio zibethinus]	163.41	106.28	114.62	498.61	187.77	194.1	392.38	57.89	179.39	230.55	108.57	333.4	562.39	295	218.15
Unigene38627_All
Unigene17355_All	B3 domain-containing protein Os01g0234100-like isoform X1 [Hevea brasiliensis]	4.71	7.69	5.62	6.48	8.19	4.09	9.85	14.11	5.5	5.79	6.09	3.05	7.2	9.7	2.93
Unigene13288_All	PREDICTED: uncharacterized protein LOC108994590 [Juglans regia]	11.62	8.18	10.41	27.4	9.17	11.99	21.47	2.2	14.3	20.73	11.3	22.49	27.31	18.59	7.65
CL9623.Contig1_All		0	2.75	0	0	5.81	0	0	0	0	0	1.53	0.82	0	0	0.72
Unigene46382_All
CL464.Contig7_All		14.35	0	0.2	0.91	0.14	0	1.09	0	0.04	0.21	0	0.23	0.36	0	0
Unigene14038_All		1.11	0	0.96	0	0	0	0	0	0	0	0.68	0	0	0	0
CL6687.Contig1_All		0	0	0	0	0.84	0.47	0.97	0	2.42	0	0	0	0	0	0.33
Unigene32143_All		0	0	0	0	17.67	0	0	0	0	0	0	0	0	0	0
Unigene36046_All		0	0	0	0	0	0	0	0	0.33	0	0	0	0	0	0
Unigene27280_All		0	0	0	0.35	0	0	0	0	0	0	0	0	0	0	0
CL3467.Contig4_All	PREDICTED: uncharacterized protein LOC104592577 [Nelumbo nucifera]	0.33	0	0.35	0	0	0.75	0	0	0	0	0.73	0	0.35	0	0.88
Unigene45852_All
Unigene12132_All		3.12	0	0	0	1.64	0	0.68	1.97	0	0	0	0	0	0	0
Unigene27485_All		0	0	0	0	0	0	0	0	0	0	0	0	0	0	0
CL5502.Contig3_All	PREDICTED: pumilio homolog 2 isoform X2 [Vitis vinifera]	0	1.67	0	0	1.82	0	0	1.96	0	0	0.33	0	0	0	0.78
CL4355.Contig2_All	PREDICTED: uncharacterized protein LOC100855325 isoform X1 [Vitis vinifera] >XP_010665093.1 PREDICTED: uncharacterized protein LOC100855325 isoform X1 [Vitis vinifera] >XP_010665094.1 PREDICTED: uncharacterized protein LOC100855325 isoform X1 [Vitis vinifera] >XP_010665096.1 PREDICTED: uncharacterized protein LOC100855325 isoform X1 [Vitis vinifera] >XP_010665097.1 PREDICTED: uncharacterized prot…	2.22	3.54	3.46	0.31	1.36	0	3.27	0.97	1.8	0.33	0	10.84	1.18	0.52	0
Unigene13081_All	PREDICTED: pentatricopeptide repeat-containing protein At1g10270-like isoform X1 [Pyrus x bretschneideri] >XP_009341370.1 PREDICTED: pentatricopeptide repeat-containing protein At1g10270-like isoform X1 [Pyrus x bretschneideri]	5.26	4.44	4.86	5.66	9.69	6.74	7.45	8.81	7.13	4.2	5.38	3.76	4.26	5.99	4.52
Unigene2956_All		0.08	0.91	6.4	0	0.38	4.02	0	1.49	5.19	0	0	0	0.07	0	2.74
CL188.Contig1_All	PREDICTED: glutamine synthetase leaf isozyme, chloroplastic [Vitis vinifera] >CBI26165.3 unnamed protein product, partial [Vitis vinifera] >RVX21726.1 Glutamine synthetase leaf isozyme, chloroplastic [Vitis vinifera]	70.47	134.34	111.77	97.22	118.87	120.41	57.32	45	66.56	0.15	0.16	0.9	1.9	1.48	0.86
CL1815.Contig2_All	PREDICTED: uncharacterized protein LOC105126680 [Populus euphratica]	1.37	0	0	0.47	0.57	0	1.06	0	0	0	0.23	0	0.07	0	0
Unigene5054_All		4.32	2.18	2.12	2.93	0.62	1.85	5.47	1.82	8.36	1.73	0.37	0	0.88	2.57	1.37
CL4398.Contig7_All	hypothetical protein CEUSTIGMA_g4585.t1 [Chlamydomonas eustigma]	0	0	0	0	0	0	1.3	3.26	1.77	0	0	0	0	0	0
CL12272.Contig6_All
Unigene46252_All		0	0	0	1.54	0	0	0	0	4.45	0	0	0	0	0	0
CL3173.Contig2_All	unnamed protein product, partial [Vitis vinifera]	5.25	0	0	22.49	0	0	28.18	0.31	0	0.65	0	0	0.72	0	0
Unigene29191_All
Unigene20070_All	hypothetical protein TSUD_73610 [Trifolium subterraneum]	14.73	7.97	9.6	12.96	4.24	17.34	9.16	2.88	7.15	0	7.66	26.95	31.6	42.39	19.35
Unigene10277_All	hypothetical protein VOLCADRAFT_100829 [Volvox carteri f. nagariensis] >EFJ39548.1 hypothetical protein VOLCADRAFT_100829, partial [Volvox carteri f. nagariensis]	1.48	0	0	1.94	0	0	2.2	1.68	1.9	0	0	0	1.47	1.37	1.7
CL8605.Contig2_All	TATA-box-binding protein [Helianthus annuus]	12.3	10.08	9.71	16.84	18.94	9.82	15.13	9.94	13.43	10.27	10.67	7.8	7.73	9.12	6.43
Unigene9971_All		0	0	0	0	0.44	0.59	2.77	0	4.71	0	0	0	0	0	0
Unigene49170_All
Unigene17846_All	PREDICTED: pentatricopeptide repeat-containing protein At2g02980, chloroplastic [Vitis vinifera] >CBI31951.3 unnamed protein product, partial [Vitis vinifera]	2.93	4.09	2.54	1.95	2.79	1.8	0.45	3.84	4.04	0.63	0.64	0	0.82	0.9	0.82
Unigene38948_All		0	0	0	0	0	0	5.13	0	0	0	0	0	0	0	0
Unigene46817_All	hypothetical protein GOBAR_DD06267 [Gossypium barbadense]
Unigene39302_All
Unigene26866_All
Unigene3977_All	hypothetical protein VITISV_043997 [Vitis vinifera]	6.96	6.13	5.02	3	8.94	3.29	4.39	2.47	5.85	0.55	1.32	2.18	0.83	0.83	1.34
Unigene40224_All
Unigene13140_All	PREDICTED: 40S ribosomal protein S14 [Vitis vinifera]	29.69	28.39	33.1	38.22	25.28	42.17	29.58	15.96	28.69	27.29	25.14	29.97	48.04	36.07	22.12
Unigene23729_All	hypothetical protein VITISV_035120 [Vitis vinifera]	3.22	1.84	0.69	1.08	2.55	2.4	0.03	0.34	0.2	0.05	0.1	0	0.12	0.08	0.12
Unigene28499_All		0	0	0	3.5	0	0	0	0	0	0	0	0	0	0	0
CL297.Contig1_All		2.27	0	0.75	4.13	0	5.48	1.08	0	2.59	1.05	0	0	0.98	0	0.55
Unigene34591_All
CL6314.Contig2_All	PREDICTED: exonuclease DPD1, chloroplastic/mitochondrial [Vitis vinifera] >XP_010659669.1 PREDICTED: exonuclease DPD1, chloroplastic/mitochondrial [Vitis vinifera] >XP_010659670.1 PREDICTED: exonuclease DPD1, chloroplastic/mitochondrial [Vitis vinifera] >XP_010659672.1 PREDICTED: exonuclease DPD1, chloroplastic/mitochondrial [Vitis vinifera] >XP_010659673.1 PREDICTED: exonuclease DPD1, chloroplas…	0.81	0.29	0.57	1.7	1.25	0	1.38	0.28	1.26	0	0.34	0	0.08	1.91	0.63
Unigene15589_All	PREDICTED: uncharacterized protein LOC109008149 [Juglans regia]	4.34	3.06	2.45	9.24	4.24	4.43	12.22	2.26	8.71	0.03	0.05	0	1.65	0.61	0.27
CL207.Contig2_All
CL10367.Contig2_All	syntaxin-51 [Citrus clementina] >XP_006474986.1 syntaxin-51 [Citrus sinensis] >ESR65713.1 hypothetical protein CICLE_v10009364mg [Citrus clementina] >KDO62148.1 hypothetical protein CISIN_1g026774mg [Citrus sinensis]	4.09	5.77	1.08	10.4	5.9	1.85	6.46	7.52	1.07	4.85	6.31	4.55	5.38	9.14	2.28
CL10800.Contig2_All	hypothetical protein JCGZ_15866 [Jatropha curcas]	239.68	265.1	269.82	346.75	257.49	228.22	357.75	321.38	266.67	141.42	104.5	126.18	217.86	193.29	153.6
CL254.Contig1_All		3.57	1.51	0	5.86	8.27	0	5.13	1.92	0	1.59	0.81	0	2.11	7.86	0
CL11643.Contig2_All		3.81	1.81	2.57	3.96	3.48	2.17	2.06	1.08	2.23	0	3.88	4.87	1.46	3.25	0
Unigene36510_All		0	0	0	0	0	0	1.51	0	0	0	0	0	0	0	0
CL8661.Contig1_All		0.5	2.55	0	2.29	1.45	0.89	2.24	1.01	0.34	0.91	0	3.64	0	0	0
Unigene25497_All		0	0	0	0	0	0	1.28	2.93	2.48	0	0	0	0	0	0
Unigene41195_All
Unigene9387_All	hypothetical protein AQUCO_04900096v1 [Aquilegia coerulea] >PIA31557.1 hypothetical protein AQUCO_04900096v1 [Aquilegia coerulea]	0.44	2.67	1	1.81	0.6	2.26	0.67	0.38	0.35	0.35	0.82	0.4	1.68	2.84	1.1
Unigene252_All		3.62	2.19	3.34	2.57	2.72	1.35	0.72	1.01	1.15	0.08	0.13	0.08	0.04	0.46	0.39
CL8837.Contig1_All	Galactosyl transferase [Macleaya cordata]	0.22	1.21	0.39	0.51	1.05	4.75	0.33	0	0.78	0.15	0.32	0.43	0.92	0.45	0.71
Unigene52924_All	unnamed protein product, partial [Vitis vinifera]	0	0.38	0	0	0.22	0.2	0	0	0	0	1.52	0	0	0	0
CL5018.Contig2_All		1.92	5.35	1.22	4.54	5.05	4.13	6.5	4.95	5.14	0	0	1.27	0	0	0
CL10247.Contig1_All		0.75	2.87	2.22	10.41	2.16	7.24	10.71	0.42	7.79	54.42	9.31	334.49	35.29	0.74	5.15
Unigene16454_All		0	0	0	0	0	0	1.09	0	0	0	0.25	0	0	0	0
CL4669.Contig1_All	PREDICTED: syntaxin-32 [Theobroma cacao]	2.23	4.08	4.03	0	2.58	6.28	0	7.22	12.22	0	1.53	0	0	0	0
CL2417.Contig1_All		0	0	0.06	0	0.53	0	0.59	0	1.08	0	0	0	0	0	0
CL2531.Contig10_All	PREDICTED: NF-kappa-B-activating protein-like [Gossypium hirsutum]	0	12.28	10.45	0.12	10.24	9.92	0.26	6.19	10.21	3.8	7.97	12.57	0	8.36	6.62
CL618.Contig3_All		0.2	0.62	0	0.43	1.03	0.39	1.14	0	0	0	0.56	0	2.57	0.87	1.78
CL10412.Contig2_All
CL7184.Contig1_All		0	0	0	1.54	0	0	0	0	1.83	0	0	0	0	0	0
Unigene22208_All	PREDICTED: calmodulin-like protein 3 [Vitis vinifera] >RVX11145.1 Calmodulin-like protein 5 [Vitis vinifera]	6.82	5.69	2.39	6.27	2.8	1.29	3.32	2.61	3.03	0	0	0	0	0	0
CL11365.Contig1_All		0.53	0.65	0.79	2.01	1.35	0.69	1.81	0.95	0.77	0	0	2.77	0.3	0	0.54
Unigene43727_All
Unigene22255_All		0.94	1.4	1.59	2.11	3.35	2.82	0.15	0.87	1.08	0.96	2.35	5.07	3.4	2.94	1.76
Unigene16382_All		0.67	0	0	0.64	0	0	0.33	0	0	0	0	0	0	0	0
CL4348.Contig2_All
Unigene34704_All		0	0	0	0	0	4.79	2.22	0	0.43	0	0	0	0	0	0
CL604.Contig5_All		0	0.37	0.29	1.66	0	0.79	5.52	0.69	1.22	0.97	0	0	0.84	0	0.52
Unigene30595_All	putative leucine-rich repeat receptor-like serine/threonine-protein kinase At2g14440 [Momordica charantia]	0	1.71	0	0	0	0	0	0	0	0	0	0	0	0.55	0
CL8161.Contig2_All	uncharacterized GPI-anchored protein At3g06035-like [Carica papaya]	171.04	121.5	113.05	103.93	114.33	84.32	38.43	55.84	41.66	26.66	31.81	47.12	37.02	34.04	36.31
CL104.Contig1_All	PREDICTED: uncharacterized protein LOC109013858 [Juglans regia] >XP_018851630.1 PREDICTED: uncharacterized protein LOC109013858 [Juglans regia] >XP_018851631.1 PREDICTED: uncharacterized protein LOC109013858 [Juglans regia]	1.5	1.96	1.82	2.39	0.8	7.64	2.25	0.12	4.87	1.01	1.22	3.05	2.14	0.57	0.42
CL9379.Contig2_All		0.35	0.32	0	0.8	0.13	0.08	1.54	0.82	3.08	2.17	0	0.04	16.45	14.24	0
Unigene20341_All		0	0	0	0.76	0	0	0	0	0	0	0	13.71	9.09	0	9.16
Unigene38431_All
CL12116.Contig1_All	PREDICTED: uncharacterized protein LOC105130299 isoform X1 [Populus euphratica] >XP_011031053.1 PREDICTED: uncharacterized protein LOC105130304 isoform X1 [Populus euphratica]	0	3.48	0	1.77	1.93	0.18	1.68	1.95	2.57	1.56	0.19	1.25	1.95	0.19	0.91
CL6075.Contig1_All		16.52	6.35	14.58	21.98	7.22	12.09	19.25	6.61	25.97	1.6	0.28	0	2.02	0.58	0.49
CL5409.Contig1_All	PREDICTED: two-component response regulator ARR2 [Theobroma cacao]	1.62	1.42	1.63	0.43	0.21	0.23	0	0.88	0	0.15	0.07	0	0.16	0	0
Unigene47346_All
Unigene37270_All	putative RNA-directed DNA polymerase [Rosa chinensis]	0	0	0	0	0	0	0.66	0	0	0	0	0	0	0	0
CL4779.Contig1_All	heat stress transcription factor A-5-like [Hevea brasiliensis]	1.25	2.05	1	2.1	0.61	1.7	4.33	0.5	4.87	0	1.17	5.76	1.83	0.77	0
CL1732.Contig5_All	Serine carboxypeptidase-like 45 [Triticum urartu]	3.99	0.23	0	0.92	0.39	0	0.21	0	0	0	0.1	0	0.07	0	0
Unigene31659_All	PREDICTED: uncharacterized protein LOC101306071 [Fragaria vesca subsp. vesca]	0.07	0.68	0.13	1.17	3.33	0.32	0.3	0.56	0.22	0	0	0	0	0	0
Unigene9466_All	PREDICTED: uncharacterized protein LOC108984576 [Juglans regia]	0.75	0.75	0.66	3.03	0.58	1.8	6.51	10.11	2.78	0	0	0	0	0	0
CL11500.Contig1_All		0	0	1.42	0	0	3.37	0	0	9.01	0	0	5.52	0	0	1.41
CL8866.Contig1_All	PREDICTED: transcription factor AS1 [Vitis vinifera]	10.77	17.09	13.21	1.24	1.31	0.85	0.05	1.05	0.11	0	0	0.15	1.29	0.16	2.09
CL8402.Contig1_All	54S ribosomal protein L51, mitochondrial-like [Durio zibethinus] >XP_022760983.1 54S ribosomal protein L51, mitochondrial-like [Durio zibethinus]	6.83	8.2	15.13	9.95	9.7	13.97	6.62	5.3	19.05	9.53	4.4	25.08	21.42	0	13.62
CL111.Contig57_All	PREDICTED: acidic endochitinase-like [Juglans regia]	0	0	0	0.29	0	0	0	0	0	0.16	0	0	0	0	0
CL4489.Contig2_All	protein SUPPRESSOR OF K(+) TRANSPORT GROWTH DEFECT 1 [Quercus suber]	36.51	39.76	36.82	76.86	62.29	50.03	111.29	83.25	74.94	30.18	26.35	18.32	33.11	38.55	25.05
CL2380.Contig3_All		0	0	0	0	0	0	0	0	0.94	0	0	0	0	0	0
CL2396.Contig1_All	Sod_Cu domain-containing protein [Cephalotus follicularis]	100.62	524.24	624.77	742.78	977.08	1219.19	543.99	499.05	1182.93	142.54	133.96	545.57	351.94	504.09	393.04
Unigene47816_All
CL2966.Contig2_All	increased DNA methylation 3 [Morus notabilis]	0.75	2.22	4.78	0.08	4.21	4.01	1.07	1.68	3.93	1.36	1.51	3.69	0.66	1.67	1.92
CL4851.Contig2_All	PREDICTED: eukaryotic translation initiation factor 2D isoform X1 [Vitis vinifera] >CBI17029.3 unnamed protein product, partial [Vitis vinifera]	9	8.4	10.61	15.36	15.92	15.93	13.51	12.12	14.37	17.52	20.16	20.2	15.23	20.03	17.11
CL4016.Contig4_All	trihelix transcription factor ASIL2-like [Prunus avium]	1.18	2.85	2.33	1.06	3.1	5.42	1.37	1.99	1.58	1.03	1.18	0.55	0.94	0.57	0.25
Unigene4204_All		0.65	0.46	0	1.94	0.4	0.74	2.75	0.58	2.46	0	0.06	0.84	0	0.03	0.16
CL1340.Contig3_All	ankyrin repeat-containing protein-like [Dorcoceras hygrometricum]	2.3	2.59	3.66	0.48	1.25	0	0.56	0.12	0.63	0.07	0	0	0.3	0.32	0.07
Unigene32067_All
Unigene1674_All		0.56	7	1.15	0	4.77	2.15	0	5.05	0	0	0.53	0	0	0	0.14
CL619.Contig2_All	Galactokinase [Macleaya cordata]
Unigene30688_All		0	0	5.97	0	0	0	0	0	0	0	0	0	0	0	0
CL357.Contig14_All		0	0	0	0	0	0	2.48	0	0.49	6.9	1.32	3.59	9.4	3.34	3.65
Unigene14365_All	hypothetical protein AK812_SmicGene185 [Symbiodinium microadriaticum]	0	0	0	0	0	0	0	0	0.52	0	0	0	0	0	0
Unigene8295_All	PREDICTED: dentin sialophosphoprotein [Vitis vinifera]	9.2	7.71	6.22	5.06	13.07	4.33	5.99	6.93	7.83	2.32	3.27	1.79	2.6	3.11	3.87
Unigene16118_All	hypothetical protein Csa_6G108530 [Cucumis sativus]	0.05	0	0.14	0.57	0	5.19	2.18	12.9	5.72	0.05	0	0	0.1	0	0
Unigene5567_All		0	0	0	0	0	0.55	0	0	0	0	0	0	0	0	0
CL5536.Contig2_All		0.2	0.06	0.38	0.44	0.07	0	0.61	0	0	0	0	0	0	0	0.07
CL10171.Contig3_All
Unigene26474_All
Unigene37520_All
Unigene11189_All	PREDICTED: 1,4-alpha-glucan-branching enzyme 3, chloroplastic/amyloplastic [Vitis vinifera] >CBI26672.3 unnamed protein product, partial [Vitis vinifera]	2.32	2.1	3.81	1.69	0.78	2.33	0.35	0.3	0.69	0.59	0.43	4.31	0.43	0.43	0.77
Unigene49574_All		0	0	0	0	0	1.62	0	0	3.44	0	0	0	0	0	0
Unigene50342_All	F-box/FBD/LRR-repeat protein At1g13570 isoform X2 [Jatropha curcas]	0	0	0	0	0	0	0	0	0	0	0	0	0	0	0
Unigene46287_All
CL6949.Contig1_All	PREDICTED: uncharacterized protein LOC100243295 isoform X1 [Vitis vinifera] >CBI31130.3 unnamed protein product, partial [Vitis vinifera]	0.35	5.69	4.36	2.22	3.63	3.82	1.32	2.37	3.25	0.98	2.02	4.08	3	2.17	1.34
Unigene30682_All	hypothetical protein CCACVL1_06562 [Corchorus capsularis]	0	0	3.06	0	0	1.27	0	0	0	0	0	0	1.32	0	0
Unigene13008_All	Arginine decarboxylase [Trema orientale]	122.41	142.92	108.4	115.82	129.27	125.48	55.7	72.99	141.32	56.29	48.4	37.73	20.1	17.55	19.28
Unigene40386_All
Unigene38898_All
Unigene13982_All		0	2.41	0	0	0.79	0	0	0.1	0	0	0.22	0	0	1.58	0
Unigene2633_All	transcriptional activator DEMETER-like [Quercus suber]	0.62	0.72	0.14	0.07	1.25	0.5	0.2	0.1	0.34	0.25	0.42	0	0.02	0.47	0.46
Unigene1603_All		0	0	0	0	0	0	0	0	0	0.35	3.51	0	1.99	0	0.91
Unigene6638_All		0	0.74	0.52	0	0.69	2.18	0.15	0	3.2	0	0.95	1.84	0	0	0.29
Unigene25446_All	PREDICTED: peroxisomal 2,4-dienoyl-CoA reductase [Nelumbo nucifera]	0.3	1.09	0.95	0	2.44	3.18	1.07	0	4.88	0	1.5	0	0.47	0	1.26
Unigene34159_All
Unigene5628_All		0.28	0	0	0	0	0.04	0	0	0.04	0.08	0.13	0	0	0.33	0
Unigene34748_All		0	0	0	0	0	2.45	0	0	0	0	1.04	2.42	0	0	0
Unigene17856_All	hypothetical protein VITISV_013371 [Vitis vinifera]	2.88	3.54	2.47	0.88	2.34	1.49	0.61	0.62	0.9	0.83	1.06	0	0.49	1.12	1.05
Unigene9577_All		3.88	3.88	0	20.77	12.6	13.92	68.04	7.67	67.02	0	2.68	0	0.83	0.32	0
CL2642.Contig1_All	PREDICTED: acid phosphatase 1 [Eucalyptus grandis]	0	0	0	0	0	0	0	0	0	0	0	6.88	0	0	0
CL2072.Contig20_All		0	0	0	0	0	0	0	0	0.82	1.75	0	0	0	0.69	0
CL7730.Contig2_All	protein MITOFERRINLIKE 1, chloroplastic-like [Hevea brasiliensis]	5.1	2.78	3.78	1.7	3.09	2.18	1.09	6.2	5.12	2.58	2.3	2.48	0.6	0.95	1.77
Unigene37089_All
CL578.Contig14_All	PREDICTED: 2-alkenal reductase (NADP(+)-dependent) [Vitis vinifera] >CAN61471.1 hypothetical protein VITISV_043825 [Vitis vinifera] >RVW74686.1 2-alkenal reductase (NADP(+)-dependent) [Vitis vinifera]	4.53	3.51	8.01	5.09	8.18	11.33	3.5	8.21	6.26	0.81	3.18	0	7.23	9.38	6.63
Unigene18519_All	putative xyloglucan endotransglucosylase/hydrolase protein 32 [Mucuna pruriens]	18.67	13.24	28.69	0.04	0.25	1.01	0.04	0	0	0.27	0.1	0	0.87	0.28	0.15
Unigene34358_All	Pentatricopeptide repeat-containing protein [Actinidia chinensis var. chinensis]
Unigene181_All	mitochondrial uncoupling protein 5-like isoform X1 [Quercus suber]	1.26	1.29	0.91	0.88	1.79	0.79	0.85	1.29	2.29	0.09	1.02	0	0.14	3.83	2.05
CL4550.Contig1_All	choline/ethanolaminephosphotransferase 1 [Ricinus communis] >XP_015572084.1 choline/ethanolaminephosphotransferase 1 [Ricinus communis] >XP_025012336.1 choline/ethanolaminephosphotransferase 1 [Ricinus communis]	7.69	17.53	9.14	10.15	17.9	7.68	6.21	15.78	6.66	5.7	3.56	5.2	3.21	6.03	3.41
CL9747.Contig1_All		0	0	0	0	0	0	2.27	0	0.44	0	0	0	0	0	0
CL2216.Contig1_All		0.17	0	0	0	0.17	0	1.79	0	1.92	0	0	0	0	0	0
CL4797.Contig6_All	PREDICTED: DEAD-box ATP-dependent RNA helicase 56 [Vitis vinifera]	0.39	2.77	1.57	0.83	2.3	0.86	0.86	1.53	1.9	0.27	1.23	0	2.11	2.33	1.74
Unigene39480_All		0	0	0	0	0	0	4.65	0	0.69	0	0	0	0	0	0
CL6386.Contig2_All	Usp domain-containing protein/U-box domain-containing protein/Pkinase_Tyr domain-containing protein [Cephalotus follicularis]	5.99	5.83	4.66	6.13	8.17	7.8	5.78	8.39	5.29	2.71	3.87	4.04	4.49	4.88	4.4
Unigene17934_All		1.43	1.72	0.19	0	0.71	1.17	0.55	1.02	0	0.86	0.79	0	1.43	3.24	2.74
CL1800.Contig1_All	spliceosome-associated protein 130 A [Olea europaea var. sylvestris]	7.24	0.43	0.39	6.37	0.13	1.38	4.15	1.05	0.16	2.03	1.68	3.85	3.45	0.78	1.76
Unigene45810_All
Unigene11751_All		0	0	0	0	0	0	0.15	0	1.58	0	0	0	0	0	0
CL362.Contig4_All
Unigene33532_All	PREDICTED: pleiotropic drug resistance protein 3 [Vitis vinifera]	0	0	3.42	0	1.52	0	0	0	0	0	0	0	0	0	0
Unigene20480_All		0	0	0	0	1.9	0	0	0	0	5.24	6.45	0	1.7	4.58	0.64
Unigene11536_All	GPI mannosyltransferase [Actinidia chinensis var. chinensis]	20.89	6.28	0.51	8.3	11.31	1.77	1.46	0.37	1	0.64	0.4	1.94	0	0.41	0.71
CL5655.Contig3_All		0	2.46	0	0	1.5	0	0	11.63	0	0	0.29	0.44	0	1.2	0
CL4890.Contig1_All	uncharacterized protein LOC110672067 isoform X1 [Hevea brasiliensis]
Unigene40484_All	hypothetical protein GOBAR_DD33869 [Gossypium barbadense]
CL3123.Contig3_All	protein indeterminate-domain 2 isoform X2 [Jatropha curcas]	5.09	3.72	3.79	4.18	6.25	1.79	2.47	1.06	2.35	9.19	8.58	2.23	2.99	9.95	9.65
Unigene52061_All		0	0	0	0	0	0	0	0	0	0	0	0	0.1	5.8	0
Unigene6034_All		0	0	0	0.2	0	0	1.3	0	0	0	0	0	0	0	0
CL10902.Contig2_All	hypothetical protein AK812_SmicGene30926 [Symbiodinium microadriaticum]
Unigene41244_All		0.51	0	0	0	0	0	0	0	0	0	0	0	0	0	0
CL728.Contig3_All	PREDICTED: uncharacterized protein LOC108987307 [Juglans regia]	0.69	0.62	1.05	1.54	1.74	1.54	1.33	1.15	0.77	0.88	0.59	0	1.17	2.91	1.17
CL3515.Contig1_All
CL11673.Contig2_All		0	0	0	0	0	0	1.23	0	0	0	0	0	0	0	0
CL3727.Contig3_All		5.27	3.38	2.54	28.52	11.71	10.03	12.36	2	7.83	3.55	4.34	4.65	10.53	8.77	5.31
Unigene22990_All	UPF0235 protein At5g63440 [Helianthus annuus] >OTF90265.1 Protein of unknown function (DUF167) [Helianthus annuus]	0.55	1.67	0	0	0	0	0	0	2.49	0	0.5	0	0	0	0
Unigene22795_All	PREDICTED: uncharacterized protein LOC100258552 isoform X2 [Vitis vinifera]	1.8	1.13	1.12	1.37	4.27	0.59	1.36	0.26	0.43	0.32	0.05	0	0.27	0.22	0.35
Unigene26620_All		0	0	0	0	0	0	0	0	0	0	0	0	0	0	0
CL8131.Contig1_All	hypothetical protein AQUCO_01700512v1 [Aquilegia coerulea]	0	0	0	0	0	0	0	0	0.89	0	0	0	0	0	0
CL832.Contig1_All	glutathione S-transferase zeta class-like isoform X1 [Manihot esculenta] >XP_021616750.1 glutathione S-transferase zeta class-like isoform X1 [Manihot esculenta] >OAY46654.1 hypothetical protein MANES_06G016600 [Manihot esculenta]	41.17	34.58	33.66	108.04	60.03	77.3	71.58	18.97	43.15	51.46	26.86	21.87	59.28	66.28	44.35
Unigene38798_All
CL3241.Contig2_All	putative nucleotidyltransferase, Ribonuclease H [Rosa chinensis]	2.21	4.26	2.63	1.95	5.57	0.49	2.69	2.46	2.74	0	0	0	0	0.83	0.32
Unigene48353_All
Unigene52355_All		0	0	0	0	0	0	0	0	0	0	0	0	4.06	0	0
CL3319.Contig2_All	PREDICTED: cucumber peeling cupredoxin-like [Juglans regia]	54.57	42.3	3.46	17.15	46.88	24.5	1.03	1.16	0	0.43	0.8	1.14	0.04	0	0.09
Unigene37210_All
Unigene34104_All		0	0	0	1.65	0	0	0	0	3.08	0	0	0	0	0	0
CL8652.Contig2_All	hypothetical protein HannXRQ_Chr02g0032421 [Helianthus annuus]	0	0	0	0.16	0.32	0	0	0	0	0.75	3.16	4.27	1.47	0.48	1.15
CL3404.Contig3_All	PREDICTED: prolyl-tRNA synthetase associated domain-containing protein 1 [Eucalyptus grandis] >KCW57686.1 hypothetical protein EUGRSUZ_H00450 [Eucalyptus grandis]	0	0.15	2.19	2.39	0	7.52	2.37	1.27	2.19	0	0	0	1.37	1.17	0.89
Unigene20194_All		2.19	0	0	1.6	0	0	2.73	0	0	1.46	0.28	0	4.46	0	0
CL9189.Contig5_All	serine/threonine-protein phosphatase BSL3 [Ziziphus jujuba] >XP_015865985.1 serine/threonine-protein phosphatase BSL3 [Ziziphus jujuba] >XP_015866354.1 serine/threonine-protein phosphatase BSL3 [Ziziphus jujuba] >XP_015866355.1 serine/threonine-protein phosphatase BSL3 [Ziziphus jujuba]	0.04	0.73	0.41	0.23	0.46	0.24	0.23	0.1	0.77	0.17	0.39	1.61	0	0.26	0.16
Unigene18570_All		0.32	0	0	0	0	0	0	0	2.46	0	0	0	0	0	0
Unigene19573_All	uncharacterized protein LOC111305737 isoform X1 [Durio zibethinus]	7.94	3.3	6.18	1.22	0.78	0.69	0	0	0.12	0.77	0.29	1.36	3.39	1.84	3.38
Unigene32444_All		0	0	0	0	0	0	0	0	0	0	0	0	0	0	0
Unigene15367_All	PREDICTED: gibberellin-regulated protein 4 [Theobroma cacao]	76.53	32.65	81.95	32.02	1.7	27.08	3.54	0.19	1.76	0.64	0.04	0.9	22.04	16.04	3.45
CL1266.Contig2_All	uncharacterized protein LOC110629917 [Manihot esculenta] >OAY33708.1 hypothetical protein MANES_13G117600 [Manihot esculenta]	7.92	1.41	2.9	1.59	6.74	5.26	10.64	4.97	9.25	0.47	0.87	4.39	4.29	7.14	10.42
Unigene12186_All	magnesium/proton exchanger 1 isoform X1 [Quercus suber]	0	0	1.2	0	0	1.49	2.24	0	0	0	0	0	0	0	0.43
CL3827.Contig2_All		1.28	0.45	1.57	0.58	0.38	1.32	1.66	2.79	3.01	0.73	0.1	1.06	0	0.31	0.54
Unigene12175_All		0	0	0	0	0	0	0	0	0	0	0	0	0	0	0
Unigene39444_All
CL4010.Contig3_All	PREDICTED: phosphatidylinositol glycan anchor biosynthesis class U protein isoform X2 [Vitis vinifera] >CBI34718.3 unnamed protein product, partial [Vitis vinifera]	11.28	18.06	9.67	7.14	18.61	6.49	8.65	17.69	11.03	3.23	4.22	2.53	2.9	5.27	3.17
Unigene7063_All	PREDICTED: pentatricopeptide repeat-containing protein At5g61990, mitochondrial [Vitis vinifera]	2.5	1.58	1.64	1.55	1.58	0.85	1.03	1.34	0.53	1.18	0.96	0.05	0.33	1.32	0.67
CL1985.Contig3_All	PREDICTED: poly(U)-specific endoribonuclease-B [Vitis vinifera] >CBI33976.3 unnamed protein product, partial [Vitis vinifera]	0.7	0.69	0	1.41	2.99	3.64	0.97	0.47	2.06	0.05	0.09	0.61	0	0.23	0
Unigene10582_All	PREDICTED: protein ROOT PRIMORDIUM DEFECTIVE 1 [Vitis vinifera]	9.3	9.32	8.48	6.58	6.72	4.21	5.59	4.8	6.47	2.39	2.25	1.22	3.17	3.5	3.51
CL1825.Contig2_All		0	0	0	0	0	0	0	0	0	0	0	0	0	0	0
CL12121.Contig4_All		0	8.54	0	0	7.22	0.5	0	1.74	0	1.29	2.26	0	0	0	0
CL10712.Contig1_All		0	0	0	0	0	0	0	0	2.28	0	0	0	0	0	0
Unigene31487_All
Unigene11508_All		0.72	0.94	0.75	1.46	1.59	1.89	1.22	0	1.36	0.83	1.32	8.64	0.23	0.4	0.5
CL1841.Contig3_All	hypothetical protein CISIN_1g018916mg [Citrus sinensis]	2.62	0.48	0	6.54	1.12	0	1.91	0.4	0.14	0	0	0	0.36	0	0.19
Unigene53278_All		0	0	0	0	0	0	0	0	0	0	0	0	1.08	0	0
Unigene17542_All	PREDICTED: protein NUCLEAR FUSION DEFECTIVE 6, chloroplastic/mitochondrial isoform X3 [Vitis vinifera]	0	11.8	7.04	0	10.85	9.48	0	3.53	3.38	0	2.23	0.84	1.31	0	0.82
CL7375.Contig1_All	unnamed protein product, partial [Vitis vinifera]	4.12	1.83	4.2	1.2	1.07	0.98	0.67	0.56	0.79	0	0.05	0.39	0.12	0.12	0.1
CL7820.Contig1_All	PREDICTED: RNA polymerase II transcription factor B subunit 5 [Vitis vinifera] >XP_010661766.1 PREDICTED: RNA polymerase II transcription factor B subunit 5 [Vitis vinifera] >XP_019081172.1 PREDICTED: RNA polymerase II transcription factor B subunit 5 [Vitis vinifera] >CBI34818.3 unnamed protein product, partial [Vitis vinifera]	6.94	6.11	3.84	20.34	12.55	11.07	9.93	6.08	12.12	7.22	5.06	9.51	17	13.75	6.86
CL2972.Contig13_All	phosphoinositide phosphatase SAC2-like isoform X1 [Hevea brasiliensis] >XP_021680506.1 phosphoinositide phosphatase SAC2-like isoform X1 [Hevea brasiliensis] >XP_021680513.1 phosphoinositide phosphatase SAC2-like isoform X1 [Hevea brasiliensis]	1.55	2.08	1.67	1.05	2.36	1.12	0.69	0.61	0.79	2.25	3.15	4.77	1.9	2.13	2.16
Unigene8091_All	transcription initiation factor TFIID subunit 15b isoform X1 [Helianthus annuus] >OTG13270.1 putative RNA-binding protein-related protein [Helianthus annuus]	2.87	2.41	1.09	0.73	0	1.28	0.39	0	1.25	0.17	0.26	0	0.59	0.36	1.98
CL537.Contig2_All
CL7542.Contig2_All	PREDICTED: probable ADP-ribosylation factor GTPase-activating protein AGD14 isoform X2 [Theobroma cacao]	5.96	5.98	6.88	2.45	7.23	1.69	3.2	11.4	6.26	3.7	3.31	0.55	2.18	5.35	4.45
Unigene49198_All
CL5002.Contig2_All
Unigene9792_All		1.95	1.94	2.37	0.8	0.63	3.63	0.51	0.71	3.79	0	0.92	0	1.47	1.6	0
Unigene40506_All		0.21	0	0	0.42	0	0.18	2.81	0.73	0.63	0	0	0	0	0	0
CL7028.Contig1_All	PREDICTED: alpha carbonic anhydrase 7-like [Juglans regia]	23.96	3.8	5.63	0.04	0	1.46	0.41	0	0.53	0	0	0	2.37	0.04	0.6
CL3083.Contig1_All	uncharacterized protein LOC110647500 isoform X1 [Hevea brasiliensis]	0	0	0	0.09	0	1.83	0.18	0	0	1.49	1.46	0	0.14	0	0
CL2521.Contig6_All	PREDICTED: heavy metal-associated isoprenylated plant protein 3 isoform X1 [Theobroma cacao]	10.78	6.69	10.19	2.19	5.12	8.96	6.25	3.34	3.78	22.92	21.92	56.1	17.92	26.67	7.9
Unigene34039_All		0	0	0	0	0	0	0	0	0	3.21	0	0	0	0	0
Unigene7296_All	probable LRR receptor-like serine/threonine-protein kinase At1g53430 [Spinacia oleracea]	5.54	0.9	1.02	2.3	1.34	0.54	0	0.05	0.45	0	0.5	0.05	0.84	0.2	0.11
Unigene30450_All	40s ribosomal protein s16-like protein [Chrysochromulina sp. CCMP291]	0	0	0	0	0	0.97	0	5.91	0	0.49	0.13	0	0	0	0
Unigene38841_All
Unigene5662_All	uncharacterized protein LOC110641574 [Hevea brasiliensis]	35.47	30.9	36.63	44.84	34.45	40.05	45.84	42.55	53.88	8.98	7.85	13.42	12.41	10.34	8.36
CL977.Contig5_All		3.12	4.11	3.57	5.54	3.25	2.05	3.75	5.72	5.88	4.16	2.98	3.37	1.52	2.46	2.57
CL6454.Contig2_All		0	0.78	1.19	0	0	0.74	0	0.9	0.62	0	0.49	7.14	0	0	0.4
CL7995.Contig3_All		0	0	0	0	0	0	0.49	0	0	0	0	0	0	0	0
CL7497.Contig2_All	PREDICTED: GABA transporter 1-like [Prunus mume]	4.74	2.35	3.32	3.02	2.87	1.95	0.99	0.62	1.06	1.45	3.57	1.52	2.25	2.22	2.36
CL6535.Contig2_All	PREDICTED: uncharacterized protein LOC100249102 [Vitis vinifera]	2.93	2.38	4.07	2.01	1.39	1.54	2.18	3.81	2.78	0.72	0	0.51	1.59	2.2	1.42
Unigene10239_All	PREDICTED: U-box domain-containing protein 38 [Vitis vinifera]	4.63	6.78	3.55	8.94	5.84	7.78	11.65	8.55	15.54	7.82	4.31	4.89	8.17	7.35	6.21
Unigene36506_All
Unigene18139_All		9.08	0	0	16.37	0	0.06	12.6	0	0.21	4.63	0.26	0	3.71	2.68	0.28
Unigene48440_All		0	0	0	0	0.53	0	0	0	0	0	0	0	0	0	0
CL8273.Contig3_All	PREDICTED: ABC transporter B family member 2 [Vitis vinifera] >CBI33860.3 unnamed protein product, partial [Vitis vinifera]	48.92	27.98	39.33	79.69	72.81	86.09	179.05	147.66	133.97	0.06	0.55	0	0	0.27	0.35
CL8136.Contig1_All	zeatin O-glucosyltransferase-like [Quercus suber]	2.94	0.45	3.83	0	0.36	0	0	0	0	0	0	0	0	0	0
Unigene48714_All
Unigene26472_All		0	0	0	0	0	0	0	0	0	0	0	0	0	0	0
CL6584.Contig2_All		0	0	0	0	0.6	0	0	0	0	0	0.16	0	0.1	0	0
Unigene6241_All		0	0.28	0	0	0	0	0.28	0	0	0	0	0	0	0.1	0.14
CL4343.Contig4_All	Nucleosome assembly protein like [Actinidia chinensis var. chinensis]	19.46	15.65	17.13	26.26	15	23.74	29.88	22.74	20.56	8.49	8.68	5.77	8.42	9.94	8.71
Unigene30149_All		0	0	0	0	0	0	0	3.73	0	0	0	0	0	0	0
Unigene7813_All		0.24	0	0	0	0	0	1.72	0	0	0	0.23	0	0	0	0
Unigene44716_All
Unigene27848_All		0	0	0	0	0	0	0	0	1.84	0	0	5.28	1.65	0	0
CL1120.Contig6_All	calcium-dependent protein kinase SK5 [Hevea brasiliensis] >XP_021685144.1 calcium-dependent protein kinase SK5 [Hevea brasiliensis]	19.15	12.33	24.57	18.37	24.64	21.28	16.93	19.91	20.89	23.58	20.99	23.7	10.72	6.64	11.14
CL9271.Contig1_All		0	0	0.03	0.26	0	0	0	0	0.04	0	0	0	0	0	0
CL3119.Contig2_All		12.75	11.32	24.57	3.46	6.02	8.23	3.08	3.22	7.66	2.67	1.33	2.82	4.51	4.21	1.87
Unigene35675_All		0	0	0	0	0	0	0.71	0	0	0	0	0	0	0	0
Unigene29651_All		0	0	0	1.14	0	0	0	0	0	0	1.83	0	1.01	0	0
CL3209.Contig6_All	PREDICTED: histone-lysine N-methyltransferase, H3 lysine-79 specific isoform X1 [Vitis vinifera] >CBI16894.3 unnamed protein product, partial [Vitis vinifera]	4.62	3.4	3.69	10.47	4.78	5.58	4.13	1.04	0.76	10.96	8.87	32.18	8.78	9.65	5.74
Unigene49010_All
Unigene13187_All	PREDICTED: CASP-like protein 5A1 isoform X1 [Juglans regia] >XP_018844952.1 PREDICTED: CASP-like protein 5A1 isoform X2 [Juglans regia]	35.3	28.33	25.18	40.68	30.86	33.1	21.93	15.35	31.04	19.38	14.24	18.62	28.44	32.59	22.57
Unigene21505_All	PREDICTED: uncharacterized protein LOC101314826 [Fragaria vesca subsp. vesca]	20.97	20.18	25.75	10.86	9.93	12.05	12.68	7.88	9.96	1.68	2.19	4.27	4.42	4.48	3.32
Unigene6306_All	PREDICTED: beta-1,3-galactosyltransferase 7 [Nelumbo nucifera]	0	0	0	0	0.07	0	0	0	0.16	0	0	0	0	0	0
Unigene29956_All
CL10380.Contig1_All		0	0	0	0	0	0	0	0.2	0	2.99	1.12	2.81	1.29	0	1.41
CL7813.Contig3_All		0	0.48	0	0.85	0	0	0	0.26	0	0.11	0	0	0.74	0.13	0.87
Unigene25237_All		0.48	0	0	0.7	0	0	2.89	0	0	0	0	0	0.63	0	0
CL11642.Contig9_All	hypothetical protein VITISV_033732 [Vitis vinifera]	0.65	0.42	0.17	0	0.1	0.27	0	0.46	0.14	1.06	0.67	0	0.23	0.78	0
CL11227.Contig2_All	hypothetical protein COLO4_07391 [Corchorus olitorius]	17.74	34.83	23.91	43.33	114.63	39.55	21.43	8.5	10.52	1.39	0	5.91	0.1	0	0.48
CL10372.Contig2_All	PREDICTED: uncharacterized protein LOC100253628 isoform X1 [Vitis vinifera] >RVW50750.1 hypothetical protein CK203_076836 [Vitis vinifera] >RVX15486.1 hypothetical protein CK203_009244 [Vitis vinifera]	5.6	6.98	6.99	17.24	12.7	16.26	19.84	10.49	23.43	3.12	0.97	9.39	5.77	4.34	5.67
Unigene22387_All	Protein TONSOKU like [Actinidia chinensis var. chinensis]	2.46	1.37	1.75	0.97	2.39	1.63	0.45	0.32	0.73	0.33	0.8	0	0.46	0.48	1.07
CL9012.Contig1_All	PREDICTED: protein phosphatase inhibitor 2 isoform X2 [Prunus mume]	0	0.83	0	0.24	0.42	0	0	2.64	0	0	0.87	0	0.49	1.34	0.23
Unigene18155_All		1.33	1.1	0.6	2.06	0.51	0.91	2.36	1.12	0.48	0	0.49	0.97	0.36	0.25	0
Unigene47084_All		0	0	0	1.34	0	1.37	0.8	0	2.92	0	0.18	0	0	0	0
Unigene46363_All		0	0	0	0	0	0	0	0	11.17	0	0	0	0	0	0
Unigene20124_All	PREDICTED: putative E3 ubiquitin-protein ligase LIN-2 isoform X1 [Vitis vinifera]	3.42	2.97	3.39	1.11	4.9	1.27	0	0.09	0.17	0	0	0	0	0.15	0
Unigene38722_All
CL10636.Contig1_All		0.09	0.26	0.04	0.66	0.84	0.45	3.59	2.83	1.36	0.04	0.59	0	0	0	0.24
Unigene33573_All
CL4579.Contig4_All	PREDICTED: translation initiation factor IF-2, chloroplastic [Vitis vinifera] >XP_010645038.1 PREDICTED: translation initiation factor IF-2, chloroplastic [Vitis vinifera]	4.43	8.37	0	1.91	8.75	0.06	2.72	10.97	0.09	0.61	0.66	1.1	0.72	2.09	0
CL552.Contig5_All	nucleolar protein 56 [Jatropha curcas] >KDP30943.1 hypothetical protein JCGZ_11319 [Jatropha curcas]	0	0.66	0.09	4.45	0.57	7.55	0.01	0.58	0.47	0.54	3.27	0	4.78	0	2.61
Unigene19029_All		3.14	5.04	1.34	2.32	12.15	0.64	1.74	2.95	2.64	0.47	1.85	3.41	2.9	3.22	1.66
Unigene37893_All		0	0	0	0	0	0	1.38	0	0	0	0	0	0	0	0
CL4232.Contig4_All		0	3.1	1.55	0	1	1.16	0	0	0	1.85	0.98	1.03	0	0	0
Unigene49892_All		0	0	0	0.87	0	0	0	0	1.27	0	0	0	0	0	0
Unigene49517_All
Unigene13843_All		0	0.32	0.11	0.48	0	0.22	1.53	0	2.38	0	0.23	3.32	0.11	0	0
Unigene40692_All
Unigene33603_All		0	0	0	0	2.1	0	0	0	0	0	1.36	0	0	1.45	0.7
Unigene49539_All
Unigene41239_All		2.36	0	0	0	0	0	0	0	0	0	0	0	0	0	0
Unigene38082_All
Unigene23617_All		0	0	0	0.29	0	0	0	0	0	0	0	0	0	0	0
CL12336.Contig2_All	uncharacterized protein LOC110809924 isoform X1 [Carica papaya] >XP_021891601.1 uncharacterized protein LOC110809924 isoform X1 [Carica papaya]	0.37	0.38	0.73	0.27	0.45	0.94	0.37	0.28	0.7	0.61	1.43	0.3	0.51	1.22	0.62
CL12156.Contig9_All	unnamed protein product, partial [Vitis vinifera]	0.71	0.2	0	0.1	0	0.28	0	0.78	0	0.27	0.11	0	0	0.3	0.64
CL4139.Contig5_All	PREDICTED: uncharacterized protein LOC100252197 isoform X1 [Vitis vinifera] >XP_019081729.1 PREDICTED: uncharacterized protein LOC100252197 isoform X1 [Vitis vinifera]
Unigene30028_All		0	0	0	0	0	0	0	2.91	0	0	0	5.35	0	0	0
CL9733.Contig2_All	hypothetical protein VITISV_028146 [Vitis vinifera]	0	0	0	0	0	0	0	0	0	0	0	0	0	0	0
CL5276.Contig6_All	PREDICTED: uncharacterized protein LOC100267862 [Vitis vinifera] >CBI33840.3 unnamed protein product, partial [Vitis vinifera]	4.54	3.03	5.17	5.62	5.74	0.89	8.67	8.22	13.05	1.27	1.6	4.86	3.19	3.24	2.4
CL2119.Contig2_All	PREDICTED: uncharacterized protein LOC100250259 isoform X1 [Vitis vinifera]	2.07	1.53	0.99	0.83	1.51	1.63	0.65	1.11	0.74	0.48	1.77	0.73	0.57	0.76	1.5
Unigene37791_All
Unigene42653_All		4.34	0	0.87	0	0	0	0	0	0	0	0	0	0	0	0
CL7212.Contig1_All		0.2	1.09	0.42	0	0	0.52	0	0	0	0.3	0	0	0	0	0.22
Unigene52803_All		0	1.21	1.39	0	0	0	0	0	0	0	0	0	0	0	0
CL4781.Contig5_All
Unigene48007_All		0	0	0	0	0	0	0	0	4.51	0	0	0	0	0	0
Unigene19373_All	Armadillo-type fold protein, partial [Actinidia chinensis var. chinensis]	3.75	4.25	3.12	3.5	4.15	3.3	2.13	3.26	2.88	4.08	3.21	0.57	4.23	4.38	3.01
Unigene35018_All
Unigene3108_All		2.54	2.75	0	1.2	1.89	0	0.8	0.92	0	0	0	0	1.04	0.04	0
CL9029.Contig1_All	putative nitric oxide synthase [Prunus avium]	2.85	0.64	1.39	2.62	1.75	1.69	0.94	1.65	0.64	0	0.57	0	0	0.28	0
Unigene21278_All	malate dehydrogenase, chloroplastic-like [Chenopodium quinoa]	0.35	0.95	1.12	0.49	0.8	1.06	2.36	1.31	3.72	1.94	0.59	0.74	2.37	1	1.07
CL7112.Contig1_All
CL4197.Contig4_All	uncharacterized protein LOC110656106 [Hevea brasiliensis]	3.22	1.19	4.19	1.39	5.66	1.83	3	2.6	1.82	0.3	0	10.17	1.1	1.01	0.39
CL5109.Contig5_All	zinc finger CCCH domain-containing protein 13-like isoform X2 [Ziziphus jujuba] >XP_015868243.1 zinc finger CCCH domain-containing protein 13-like isoform X2 [Ziziphus jujuba] >XP_015868257.1 zinc finger CCCH domain-containing protein 13-like isoform X2 [Ziziphus jujuba]	18.28	21.46	23	13.86	28.39	22.48	13.69	14.35	20.52	10.8	9.15	8.6	6.62	11.89	11.1
Unigene51449_All		0.41	4.47	0	0.8	0.6	0	0.63	0.18	0	0	0	0	0	0.2	0
Unigene5449_All		1.25	1.3	0.56	1.65	1.65	0.85	3.4	1.02	2.63	0.05	0.21	0	0.39	0.29	0.16
CL11761.Contig22_All	PREDICTED: serine-threonine kinase receptor-associated protein [Populus euphratica]	0.37	0.76	0.59	1.2	0.78	2.05	2.08	0.15	2.15	1.45	0.26	8.86	2.51	0.26	0.32
CL5443.Contig4_All	60S ribosomal protein L35a-3 [Morus notabilis] >EXB75174.1 60S ribosomal protein L35a-3 [Morus notabilis]	65.6	122.97	107.09	94.69	84.87	96.15	63.17	63.86	71.6	56.51	54.77	114.58	128.46	100.33	75.9
CL7607.Contig3_All	PREDICTED: uncharacterized protein LOC108994051 isoform X2 [Juglans regia]	21.33	14.85	25.14	20.5	12	20.65	14.82	4.35	14.21	10.82	9.31	7.39	14.38	9.45	14.66
Unigene32988_All		0	0	0	0	5.15	0	0	0	0	0	0	0	0	0	0
Unigene52931_All		0	0	0	0	0.52	0.43	0	0	0	0	0	0	0	0	0
Unigene16208_All		0	0.1	0	0.35	0.11	0	1.11	0.73	1.81	0	0	0	0	0	0
Unigene42745_All		2.51	0	0	4.09	0	0	0.58	0	0	0	0	0	0	1.23	0
Unigene37881_All
Unigene25347_All		0	0	0	0	0	0	0	1.13	0	0	0	0	0	0	0.34
Unigene20272_All		0	3.54	0	0	1.23	0	0	2.71	0	0	1.95	0	0	3.01	0.42
Unigene2639_All	mitochondrial import receptor subunit TOM20 isoform X2 [Sesamum indicum]	2.26	1.95	0	1.07	1.1	0.15	1.51	0	0	0.92	2.37	0	0.79	2.02	0
CL234.Contig2_All		0.66	1.42	0.29	0.6	0	0	0.74	0.53	2.12	0	0.47	0	0.64	0.23	0.93
CL5701.Contig1_All		1.71	1.43	0	3.34	2.27	0	2.61	0	0.42	1.15	0.4	1.89	2.46	4.63	0.21
CL6279.Contig1_All	PREDICTED: ATP-dependent Clp protease proteolytic subunit-related protein 2, chloroplastic [Nelumbo nucifera]	0.25	0	0.71	0	0.51	0.35	0.62	0.28	0.05	0.24	0.44	0.79	0	0.09	0.44
Unigene23136_All		0	0	0	0	0	0	0.89	0	1.71	0	0	0	0	0	0
CL1143.Contig8_All	PREDICTED: probable inactive DNA (cytosine-5)-methyltransferase DRM3 isoform X1 [Vitis vinifera]	4.83	1	1.56	2.61	0.35	0	0.2	0.48	1.99	14.65	2.3	0	1.81	2.1	4.18
CL3586.Contig1_All
CL344.Contig3_All		4.26	4.29	2.46	2.77	3.86	4.54	7.23	3.3	7.72	2.49	4.07	3.8	3.07	15.77	5.06
CL9143.Contig1_All		0	1.23	0	0	0.72	0	0	0	0	0	1.07	0	0.05	1.36	0
CL6483.Contig2_All	PREDICTED: alpha-amylase 3, chloroplastic [Vitis vinifera]	8.03	14.06	2.03	25.03	43.49	9	67.4	64.62	17.34	0.18	0.1	0.14	1.66	1.04	0.54
CL263.Contig15_All	dehydration responsive element binding protein 2-2 [Saccharum spontaneum]	2.8	2.1	2.71	1.61	3.5	1.36	1.8	1.8	4.8	1.16	1.85	0	0.3	1.65	0.79
CL154.Contig3_All	5'-3' exoribonuclease 3-like [Quercus suber]	0	1.05	6.13	1.2	1.31	1.73	0	0	3.12	0.75	0.33	3.14	0.58	1.5	1.44
Unigene16311_All		0	0	0	0.97	0.67	0	0	0	0	0	0.74	4.42	1.36	0	0
CL8200.Contig1_All	PREDICTED: uncharacterized protein At5g43822 [Vitis vinifera] >CBI40736.3 unnamed protein product, partial [Vitis vinifera] >RVX15829.1 Uncharacterized protein CK203_005721 [Vitis vinifera]	1.39	0.57	1.9	1.98	2.2	2.69	3.52	1.41	4.68	1.78	0.84	2.2	4.47	2.61	1.63
Unigene13007_All	PREDICTED: glutathione reductase, chloroplastic [Vitis vinifera] >XP_003632299.1 PREDICTED: glutathione reductase, chloroplastic [Vitis vinifera] >CBI17937.3 unnamed protein product, partial [Vitis vinifera]	31.5	34.39	31.67	23.16	40.11	18.49	28.83	33.48	36.58	4.52	5.75	4.41	10.55	12.34	12.9
CL809.Contig2_All	phosphoglucomutase, cytoplasmic [Sesamum indicum] >XP_011070594.1 phosphoglucomutase, cytoplasmic [Sesamum indicum]	0.89	5.09	0	0.2	7.25	2.4	1.91	0	0	0.78	1.03	0.4	0	0.14	0.53
Unigene30736_All	PREDICTED: uncharacterized protein LOC100265428 isoform X2 [Vitis vinifera]
Unigene48667_All
CL1539.Contig2_All		0	0	0	0	0	0	0	0	0	0	0.35	0	0	0	0.05
CL11850.Contig2_All
CL1684.Contig1_All	PREDICTED: aldehyde dehydrogenase family 3 member H1 isoform X2 [Vitis vinifera] >XP_019076809.1 PREDICTED: aldehyde dehydrogenase family 3 member H1 isoform X2 [Vitis vinifera] >XP_019076810.1 PREDICTED: aldehyde dehydrogenase family 3 member H1 isoform X2 [Vitis vinifera]	2.59	4.44	0.72	0.15	0.56	0.22	0	0.58	0.67	0	0.59	0	0	0	0
CL691.Contig12_All	PREDICTED: pre-mRNA-processing factor 39 isoform X1 [Vitis vinifera]	0.11	0	0	0.2	0.36	0	0	0	0	0	0.06	0	0	0	0
CL10964.Contig1_All	Metal tolerance 5 [Gossypium arboreum]	0.29	1.56	3.43	0.67	1.04	4.55	0	0	3.8	0	0	2.75	0	0.44	0.2
Unigene15149_All	LOW QUALITY PROTEIN: uncharacterized protein At5g41620-like [Quercus suber]	4.65	3.93	4.65	2.89	3.83	2.04	1.63	1.9	2.01	1.46	1.62	0.82	1.35	2.07	0.96
CL4826.Contig3_All	purine permease, putative [Ricinus communis]	0	0	0	0	0	0	0	0	0	0	0	0	0	0	2.17
Unigene43431_All		0	0	0.78	0	0	0	0	0	0	0	0	0	0	0	2.46
Unigene25142_All		0	0	0	0	0	0	1.17	0	0	0	0	0	2.03	0	0
CL9923.Contig1_All		3.5	7.84	0.5	0.27	3.79	0	1.7	0.48	0.97	3.48	1.54	1.18	6.3	5.05	2.47
CL12211.Contig1_All	acyl carrier protein [Camellia oleifera]	0	0	0	0	0	0.46	0	0	0	0	0	2.71	0	0	0
CL4336.Contig4_All	PREDICTED: protein DEHYDRATION-INDUCED 19 homolog 4 [Vitis vinifera]	5.01	0.6	1.49	4.41	1.68	2.71	4.08	1	1	0.45	0.79	0.03	1.2	0.65	0.44
CL1285.Contig9_All	PREDICTED: uncharacterized protein LOC103487165 [Cucumis melo]	1.18	0.77	0.02	1.84	1.86	1.31	5.45	3.53	1.8	0.42	0.31	0	0.24	0.18	0.19
CL9840.Contig1_All	PREDICTED: BRCA1-associated protein [Vitis vinifera] >CBI20546.3 unnamed protein product, partial [Vitis vinifera]	2.85	0.42	0	0	0.79	1.06	0	0.17	0	0.04	0.16	0	0.85	0	0
CL1210.Contig3_All	S-adenosylmethionine synthase 5 [Olea europaea var. sylvestris]	91.21	54.53	62.82	121.77	65.41	64.09	86.11	27.19	55.43	11.07	6.86	9.52	21.67	6.14	3.29
CL266.Contig2_All		0	0	0	0	0	1.28	0	0	0	0	0	0	0	0	0
CL8392.Contig1_All	PREDICTED: uncharacterized protein LOC100265827 isoform X1 [Vitis vinifera]	2.84	1.59	1.76	3.07	2.68	1.91	2.5	2.02	2.6	1	0.66	0	0.48	0.91	0.53
CL8747.Contig2_All	predicted protein, partial [Arabidopsis lyrata subsp. lyrata]	0	0	0	0.09	0.09	0	1.41	0.43	3.86	0	0.54	0	0	0	0
Unigene29995_All		0.83	0	0	0	0	0	0	0	0	0	0	0	0	0	0
Unigene29681_All	sterol 3-beta-glucosyltransferase UGT80B1 isoform X3 [Durio zibethinus]	0	0	0	0	0	1.37	0	0	0	0	1.22	0	0	0	0
Unigene49988_All		0	0	0	0	0.9	0	0	0	0	0	0	0	0	0	0
Unigene34005_All		0	0	0	0	0	0	0	0	0	0	0	0	4.73	0	1.9
CL572.Contig14_All	PREDICTED: uncharacterized protein LOC100251719 isoform X1 [Vitis vinifera] >XP_010657234.1 PREDICTED: uncharacterized protein LOC100251719 isoform X1 [Vitis vinifera] >CBI28860.3 unnamed protein product, partial [Vitis vinifera]	0	0.11	0.05	0.11	1.57	0	0	0	0	0	0	0	0	0.03	0
CL10216.Contig1_All	multidrug and toxic extrusion transporter [Vaccinium corymbosum]	269.4	237.82	302.36	5.89	38.73	19.11	0.7	2.04	4.96	0.15	0.19	0.16	1.28	0.49	0.48
Unigene5198_All	PREDICTED: UDP-N-acetylglucosamine transferase subunit ALG13 homolog [Nelumbo nucifera] >XP_010263395.1 PREDICTED: UDP-N-acetylglucosamine transferase subunit ALG13 homolog [Nelumbo nucifera]	0.85	1.2	0.74	2.14	0.69	0.16	3.42	2.16	1.03	0.36	0.44	0	4.65	1.08	0.87
CL1714.Contig2_All		0	0.27	1.03	0.6	0.12	0.29	0.1	0.15	0.82	2.81	1.37	0.84	3.56	7	0.45
Unigene16891_All		0	0.07	1.86	3.88	0.48	2.26	0.33	0	2.3	2.13	2.29	0	2.8	1.11	1.62
CL49.Contig2_All	Ribosomal protein L2 [Macleaya cordata] >OVA13175.1 Ribosomal protein L2 [Macleaya cordata]	591.68	596.3	562.48	373.04	424.93	333.46	286.11	326.21	284.77	225.16	215.85	328.6	266.89	219.73	233.37
Unigene17573_All	WD40 repeat-containing protein HOS15 [Momordica charantia]	16.53	19.49	20.71	19.66	19.53	21.49	21.97	27.68	21.43	24.97	25.22	45.61	25.22	22.9	21.64
CL6904.Contig2_All		0.81	0.22	0	0.78	0	0.91	8.04	0	4.42	0	0	4.73	0	0	0
Unigene32256_All
CL1777.Contig5_All	hypothetical protein VITISV_029216 [Vitis vinifera]	12.2	5.24	0.02	10.92	6.15	0.04	10.46	3.73	0.24	3.7	0.55	0	3.1	2.03	0.12
Unigene42099_All		2.87	0.19	1.19	0.21	0.32	0	0.34	0	1.34	0	0.2	0	0.2	0	0.55
CL12332.Contig4_All	uncharacterized protein PFB0765w-like [Hevea brasiliensis]	3.96	0.48	2.41	1.81	1.06	0.27	0.68	0	0.66	1.19	0.44	0	0.46	0	0
Unigene52922_All
Unigene33493_All		0	1.06	0	0	0.8	0.57	0	0	0	0	0.65	0	0	0.42	0
CL8916.Contig1_All	60s ribosomal protein L2/L8 [Handroanthus impetiginosus]	0.17	0	0	0.17	0	0	0	0	0.35	0	0	0	0.16	0.17	0
CL2070.Contig4_All	NOT2 / NOT3 / NOT5 family protein [Corchorus olitorius]	0.37	0	0	0	0	0	0	0	1.04	0	1.69	0	0	0	0
Unigene45827_All
Unigene23785_All	PHD finger protein [Actinidia chinensis var. chinensis]	19.21	18.11	15.27	15.56	26.37	13.84	12.2	16.47	13.21	12.9	11.62	3.58	7.49	10.55	14.48
Unigene7649_All		1.65	0	0.63	2.18	0	3.48	1.88	0	1.41	1.52	0	0	0.13	0.41	0.56
CL996.Contig6_All		0	0	0	0	0.44	0	0	0	0	0	0	0	0.04	0	0.28
Unigene8190_All	PREDICTED: cytochrome P450 716B1-like [Prunus mume]	1.02	1	0.57	0	0	0	0.11	0.19	0.86	0.19	0	0	0	0.61	0.32
CL5218.Contig3_All
CL5500.Contig1_All		0	0	0	0.11	0	0.79	2.17	0	0.89	0	0	0	0	0	0
Unigene46322_All
Unigene25080_All		0.43	0.9	0	0	0	0	0	1.85	0	0	0	0	0	0	0
Unigene8367_All	PREDICTED: dihydroorotate dehydrogenase (quinone), mitochondrial [Nelumbo nucifera]	0	0.18	0	0.59	0	0.77	0.41	0.17	0	0.09	0.51	0	1.53	2.76	1.71
CL1503.Contig3_All	Ubiquitin-conjugating enzyme E2-17 kDa [Dendrobium catenatum]	6.05	5.05	4.51	5.76	7.92	5.15	1.78	0.7	1.27	1.85	1.75	0.82	1.74	1.98	1.54
Unigene45136_All
Unigene22_All	PREDICTED: probable histone H2B.1 [Malus domestica] >XP_008344843.1 PREDICTED: probable histone H2B.1 [Malus domestica] >XP_008349713.1 PREDICTED: probable histone H2B.1 [Malus domestica] >XP_009358349.1 PREDICTED: probable histone H2B.1 [Pyrus x bretschneideri] >XP_009338362.1 PREDICTED: probable histone H2B.1 [Pyrus x bretschneideri] >XP_018503426.1 PREDICTED: probable histone H2B.1 [Pyrus x br…	23.21	18.95	30.1	7.2	3.82	5.76	2.64	0	0.67	7.34	0.39	6.04	8.74	10.65	15.88
Unigene48549_All		0	0	0	0.19	0	0	0.2	0	1.78	0	0	0	0	0	0
Unigene46617_All		0	0	0	0	0	0	0	0	2.85	0	0	0	0	0	0
Unigene7988_All		0	0	5.6	0.03	0.26	9.54	0.07	0	0.94	0	0.42	2.46	0	0	0.45
CL4455.Contig2_All	hypothetical protein CCACVL1_19414 [Corchorus capsularis]	0	0	0.03	0	0.05	0	0.82	0	0	0.99	0	0	0.37	2.48	1.64
Unigene23926_All	acetyl-CoA-benzylalcohol acetyltransferase-like [Quercus suber]	67.33	68.32	114.47	26.75	39.07	40.8	21.21	12.63	66.66	12.72	3.31	8.6	2.32	3.45	2.9
Unigene16458_All		0.18	2.13	0	0	0	0	0	0	0	0	0	0	0	0	0
Unigene17957_All	cell wall invertase [Tapiscia sinensis]	12.88	4.62	9.11	20.68	11.1	0.29	8.43	0.73	5.73	0	0.02	0.02	0.6	0.29	0.04
CL1260.Contig15_All	PREDICTED: calcium-transporting ATPase 1, chloroplastic [Vitis vinifera] >XP_010664516.1 PREDICTED: calcium-transporting ATPase 1, chloroplastic [Vitis vinifera] >XP_010664517.1 PREDICTED: calcium-transporting ATPase 1, chloroplastic [Vitis vinifera] >XP_010664518.1 PREDICTED: calcium-transporting ATPase 1, chloroplastic [Vitis vinifera]
CL4628.Contig2_All	hypothetical protein AQUCO_00100825v1 [Aquilegia coerulea] >PIA65594.1 hypothetical protein AQUCO_00100825v1 [Aquilegia coerulea]	0.53	1.18	0.21	0.16	1.68	0.43	1.05	1.62	1.76	0.47	0.34	1.36	2.27	3.7	0.94
CL4484.Contig1_All	NB-ARC domain-containing protein [Cephalotus follicularis]	6.15	3.5	3.83	4.95	5.31	4.48	3.07	5.22	3.39	0.01	0.06	0.01	0.12	0.06	0.03
Unigene7387_All		0	0	0	0	0	0	0	0	0	0	0	0	0	0	0
Unigene30071_All		0	0	0	0	0	0	0	4.12	0	0	0	0	0	0	0
Unigene14181_All		0	0.88	3.82	0	0.52	0	1.08	0	1.05	0.24	0	13.43	0	0	0
CL1205.Contig5_All	hypothetical protein MIMGU_mgv1a0189502mg, partial [Erythranthe guttata]	0	0	0	0	0.11	0.41	0	0.1	0	2.19	1.21	0	0.96	0.33	0
Unigene47854_All
Unigene9182_All		0.85	0.89	0.39	1.02	0.59	0.22	0.91	0.28	0.2	9.33	2.43	6.13	4.9	2.8	3.01
CL6787.Contig2_All		6.38	6.11	1.7	4.7	1.88	2.19	2.99	0.87	0.64	4.64	2.25	5.14	8.39	6.25	1.52
CL546.Contig17_All	serine/threonine-protein kinase AFC2-like isoform X2 [Manihot esculenta] >OAY30795.1 hypothetical protein MANES_14G059500 [Manihot esculenta]	0.66	0	1.86	0	0.32	0	0.01	0	0.33	0.28	0.06	0	5.74	3.16	2.27
CL9266.Contig2_All	WD repeat-containing protein 76 [Jatropha curcas] >KDP38634.1 hypothetical protein JCGZ_03987 [Jatropha curcas]	2.22	3.48	3.96	0.44	0.82	0.93	0.05	0	0	0.14	0.56	0.47	2.24	1.73	2.03
Unigene18671_All		0	0	0	0	3.27	0	0	0.31	0	0.81	1.17	2.51	0	0.17	0.71
CL6125.Contig1_All		2.76	0.82	1.1	0.14	1.84	0.05	0.31	0.15	0.25	0	0	0	0	0.05	0
CL2637.Contig1_All
Unigene52466_All		0	0	0	0	0	0	0	0	0	0	0	0	2.86	0	0
CL9231.Contig1_All	glycine-rich cell wall structural protein-like [Olea europaea var. sylvestris]	0	0	0	0	0	0	0	0	0	0	0	0	1.2	0	0
Unigene20626_All		0	2.81	0.76	0	1.66	0.73	0.29	3.35	0	0	0	0	0	0	0
CL2734.Contig4_All	hypothetical protein CRG98_036493 [Punica granatum]	0.08	0	0	0	0	0	0	0	0	0.2	0.24	0	0	0	0
Unigene50563_All		0	0	0	0	0	0	0	0	0	0	0	0	0	0	0
CL6075.Contig5_All	PREDICTED: arabinosyltransferase RRA3-like [Lupinus angustifolius] >OIW12046.1 hypothetical protein TanjilG_24444 [Lupinus angustifolius]	6.07	6.64	5.41	0.83	0.98	1.71	0.14	0.04	0.69	0	0	0	0	0.06	0
CL3749.Contig1_All	hypothetical protein VITISV_041592 [Vitis vinifera]	3.21	0	1.82	0.19	0	0.92	0	0	3.19	0.52	0	0	0.29	0	0.13
Unigene29288_All
Unigene25814_All		0	0	0	0	0	0	0	0	0	0	0	0	0	0	0
Unigene46073_All		0	0	0	0	0	0	0	0	3.25	0	0	0	0	0	0
Unigene15600_All	uncharacterized protein LOC110760831 isoform X2 [Prunus avium]	2.32	1.44	1.29	8.84	5.1	4.87	5.45	3.26	2.08	6.08	10.17	6.61	13.43	12.89	6.89
Unigene15436_All	PREDICTED: mechanosensitive ion channel protein 1, mitochondrial [Vitis vinifera] >RVX10090.1 Mechanosensitive ion channel protein 1, mitochondrial [Vitis vinifera]	17.8	17.32	19.9	19.1	21.51	17.68	19.19	15.9	17.98	19.02	16.15	9.76	11.11	16.6	11.6
Unigene51817_All
Unigene34610_All	NADH dehydrogenase subunit 4 (chloroplast) [Dactyladenia buchneri] >ANJ18166.1 NADH dehydrogenase subunit 4 (chloroplast) [Dactyladenia buchneri]	0	0	0	0	0	0	0	0	0	0	0	0	0	0	0
Unigene24301_All		6.78	2.4	2.53	8.79	5.03	4.81	11.75	4.69	2.1	5.42	2.16	1.8	8.58	2.24	1.83
Unigene10090_All		0.44	0	2.57	0	1.49	0	0	0	0	1.39	0	0	3.12	2.18	0
CL2724.Contig2_All	probable NADH dehydrogenase [ubiquinone] 1 alpha subcomplex subunit 12 [Lactuca sativa] >PLY63958.1 hypothetical protein LSAT_3X105561 [Lactuca sativa]	80.95	50.05	67.95	74.47	43.48	55.7	83.94	46.2	65.51	49.27	27.08	53.01	76.82	39.67	36.62
CL9863.Contig1_All	PREDICTED: uncharacterized protein LOC104436974 [Eucalyptus grandis] >KCW89003.1 hypothetical protein EUGRSUZ_A01325 [Eucalyptus grandis]	0	4.47	3.84	0	3.51	4.87	0.07	3.12	5.75	0	1.05	3.51	1.37	4.37	0.58
Unigene31008_All		0	0	3.89	0	0	0	0	0	0.25	0	0	0	1.57	0	0
Unigene24166_All		3.15	0	0	6.44	0	0	2.64	0	0	2.21	0	0	0.58	0	0.16
CL11683.Contig1_All	hypothetical protein CEY00_Acc19275 [Actinidia chinensis var. chinensis]	5.4	0	10.92	6.26	0	11.15	6.66	0	4.5	2.79	0.31	0	2.74	1.36	7.56
Unigene46760_All
Unigene42601_All	amino acid permease 6-like [Citrus sinensis]	3.58	0.1	1.31	0	0	0	0	0	0	0	0	0	0	0	0
CL11058.Contig1_All	PREDICTED: transmembrane protein 234 homolog isoform X1 [Vitis vinifera] >CBI28030.3 unnamed protein product, partial [Vitis vinifera] >RVW38315.1 Transmembrane protein 234-like [Vitis vinifera]	6.43	1.93	2.47	11.93	2.1	2.52	12.48	5.43	5.5	7.31	4.06	4.38	8.41	3.88	1.98
Unigene7848_All		0	0	0	0	0	0	0	0	0	0	0	0	0	0	0
CL3240.Contig2_All	hypothetical protein CFOL_v3_00823 [Cephalotus follicularis]	1.34	1.83	2.5	1.31	1.92	1.6	1.69	2.14	3.48	0	0.56	0	1.93	3.44	1.6
Unigene31857_All		0	0	0	0	4.02	0	0	0	0	0	0	0	0	0	0
Unigene20823_All		0	1.87	0	0	0	0	1.02	1.49	0	0	0	0	0	0	0
Unigene4302_All	PREDICTED: spermatogenesis-associated protein 20 isoform X1 [Nelumbo nucifera]	2.63	1.07	0.2	0.41	1.33	0.3	0	0.3	0	0.2	0.63	0	0	0.46	0.18
Unigene26366_All
Unigene46380_All		0	0	0	0	0	0	0	0	5.19	0	0	0	0	0	0
CL1769.Contig5_All	cytochrome P450 716B1 [Ricinus communis] >EEF39399.1 cytochrome P450, putative [Ricinus communis]	3.2	2.32	2.16	1.46	1.59	2.45	2.19	1.34	3.14	1.51	2.13	1.37	1.37	1.79	1.09
CL143.Contig23_All	hypothetical protein AQUCO_01400549v1 [Aquilegia coerulea]	9.43	9.39	14.08	8.3	7.21	17.42	7.31	5.7	13.13	5.33	6.46	6.44	2.39	5.09	4.24
Unigene40107_All		0	0	0	0	0	0	0	0	0	0	0	0	0	0	0
CL819.Contig6_All	ABC transporter C family member 10 [Hevea brasiliensis]	0	0.86	0.29	0.09	2.44	0.5	0	0	0	0	0	0	0	0	0
Unigene45774_All
CL2042.Contig6_All		0	0	0	0	0	0	0	0	7.4	0	0	0	0	0	0
Unigene2810_All	PREDICTED: uncharacterized protein LOC108223981 [Daucus carota subsp. sativus]	0.91	0.99	0.73	2.1	2.27	1.15	5.87	1.13	6.83	0.2	0.44	0.12	0.38	0.3	0.46
CL527.Contig1_All		0.27	2.73	1.21	0.16	0.69	1.12	0.66	2.56	1.01	0	0.45	0	0	0.68	0
Unigene10354_All		0.31	0	0	0.86	0	0	0.51	0	0.18	0	0	0	0.46	0.5	0.43
Unigene6725_All	transmembrane protein 256 homolog [Prunus persica] >ONI18158.1 hypothetical protein PRUPE_3G200400 [Prunus persica]	39.79	31.05	36.83	67.34	39.77	63.77	76.67	55.39	71.69	17.23	20.48	13.6	23.86	22.11	17.54
CL5148.Contig6_All	Acid phosphatase/vanadium-dependent haloperoxidase-related [Parasponia andersonii]	0	10.82	0	0	12.55	0	0	8.92	0	0	0.43	0	0	7.72	0
CL3110.Contig1_All		0	0	0	0	0	0	0	0	0	0	0	0	0	0	0
Unigene47040_All	hypothetical protein CBR_g77158 [Chara braunii]	0	0	0	0	0	0	0	0	3.64	0	0	0	0	0	0
CL8089.Contig2_All		0.06	0	2.18	0	0	7.32	0	0	16.7	0	0	4.71	0	0	2.19
CL4195.Contig6_All	G-type lectin S-receptor-like serine/threonine-protein kinase [Actinidia chinensis var. chinensis]	0.82	2.2	1.54	1.08	3.9	1.93	1.73	4.28	1.96	2.64	2.37	1.69	2.1	1.51	2.53
Unigene46443_All		0	0	0	0	0	1.48	0	0	0	0	0	0	0	0	0
CL2500.Contig4_All	uncharacterized protein LOC107424007 [Ziziphus jujuba]	0.5	1.41	0.1	1.24	0.56	2.51	1.21	0.81	0.24	1.98	0	0	2.54	1.78	1.98
Unigene41637_All		3.52	1.77	0.4	0.44	0.57	0.93	0.15	0	0.45	0	0	0	0	0	0.45
Unigene9981_All	T4.15 [Malus x robusta]	0	0.73	0.84	0	0	0	0	0	0	0.83	0	0.59	0	0	0
Unigene41291_All
Unigene9640_All		0.84	0	0	1.03	0.41	2.01	0.21	0	0	0	0	0	0	0.62	0
CL12345.Contig5_All	PREDICTED: probable protein phosphatase 2C 55 [Vitis vinifera] >XP_010664664.1 PREDICTED: probable protein phosphatase 2C 55 [Vitis vinifera] >XP_010664665.1 PREDICTED: probable protein phosphatase 2C 55 [Vitis vinifera] >XP_010664666.1 PREDICTED: probable protein phosphatase 2C 55 [Vitis vinifera]	2.01	3.13	6.69	2.57	3.56	8.3	2.9	2.77	7.35	0.8	1.21	0.47	0.39	0.85	0.51
CL3122.Contig2_All	PREDICTED: uridine-cytidine kinase C isoform X1 [Vitis vinifera] >XP_019082093.1 PREDICTED: uridine-cytidine kinase C isoform X1 [Vitis vinifera] >XP_019082094.1 PREDICTED: uridine-cytidine kinase C isoform X1 [Vitis vinifera] >CBI15373.3 unnamed protein product, partial [Vitis vinifera]	5.77	4.84	4.63	10.52	9.43	4.74	15.5	14.44	11.28	3.37	1.54	0.09	3.44	2.03	2.07
Unigene49515_All		0	0	0	0	0	0	0	0	4.39	0	0	0	0	0	0
Unigene44357_All		0	0	0	0	0	0	0	0	0.78	0	0	0	0	0	0
Unigene53211_All		0	0	0	0	0	0	0	0	0	0	0	0	0	0	0
Unigene11029_All	uncharacterized protein LOC107426588 [Ziziphus jujuba]	83.14	77.09	72.7	95.63	50.29	74.84	45.79	35.55	43.32	62.4	40.98	140.73	170.28	118.74	55.36
Unigene43167_All
CL2199.Contig2_All	F-box/kelch-repeat protein At3g23880 [Helianthus annuus] >OTG19795.1 putative F-box family protein [Helianthus annuus]	26.25	28.35	26.86	62.48	55.26	105.92	31.09	67.14	33.17	219.63	158.47	156.58	191.23	209.95	147.86
Unigene43826_All	serine/arginine-rich splicing factor RSZ21 [Cynara cardunculus var. scolymus]	0	0	0	0.31	0	0	0	0.56	0.88	0	0	0	0	0	0
CL9846.Contig2_All
Unigene26173_All
Unigene9242_All		0.82	0	0	0	0	0	1.98	0	0	0	2.63	0	0	2.82	0
Unigene37808_All
Unigene52518_All		0	0	0	0	0	0	0	0	0	0.3	0	0	5.77	0	0
Unigene10774_All	PREDICTED: uncharacterized protein LOC100245764 [Vitis vinifera]	0.68	1.94	1.54	0.61	3.5	0.81	0.14	0.98	0.82	0.27	0	0	0	0.05	0
CL11434.Contig14_All
Unigene25510_All
Unigene27793_All		0	0	0	0	0	0	0	0	0	0	0	0	0	0	0
Unigene38677_All		0	0	0	0	0	0	3.99	0	0	0	0	0	0	0	0
Unigene9403_All	unnamed protein product, partial [Vitis vinifera]	3.99	2.16	1.87	1.43	1.73	4.85	1.53	0.69	0.62	0	0	0	0.71	0	0.26
CL10107.Contig2_All		0	0	0	0	3.2	0	0.83	0	1.62	0	0	0	0	0	0
Unigene16728_All		0.18	0	0	0.18	0	0	2.64	0	2.39	0	0.69	0	0	0	0
CL1142.Contig3_All	phosphopantothenate--cysteine ligase 2 [Morus notabilis] >XP_024027643.1 phosphopantothenate--cysteine ligase 2 [Morus notabilis] >XP_024027644.1 phosphopantothenate--cysteine ligase 2 [Morus notabilis] >XP_024027645.1 phosphopantothenate--cysteine ligase 2 [Morus notabilis]	1.77	0.18	0.96	2.73	1.11	1.08	0.63	0.87	0.12	1.81	1.5	0.35	1.07	0.61	0.85
Unigene1810_All		0	0	0.28	2.17	0	3.75	0	0	0	0	0.3	10.48	0	0	0
Unigene48377_All
CL1898.Contig1_All		0	0	0	2.02	1.44	0	2.32	2.31	0.04	0	0.2	0	0	0.23	0.04
Unigene15933_All	PREDICTED: equilibrative nucleotide transporter 3-like [Juglans regia]	0.83	0.8	1.06	4.02	1.39	2.27	10.51	17.13	7.2	0	0	0	0.07	0.03	0.03
Unigene10467_All	Arabinosyltransferase ARAD1 [Actinidia chinensis var. chinensis]	3.53	4.19	3.98	4.05	6.01	5.39	3.17	7.01	5.81	3.55	4.65	1.29	2.78	4.37	3.76
CL3976.Contig3_All	pherophorin-dz1 protein [Volvox carteri f. nagariensis]	5.32	435.2	6.81	4.51	294.76	4.51	18.35	2427.34	16.62	0.27	1.18	0	2.18	2.78	1.78
CL260.Contig2_All		12.72	25.94	2.26	20.87	19.1	3.46	6.56	7.04	5.12	6.74	12.71	3.92	4.03	6.91	2.82
CL7491.Contig3_All	PREDICTED: uncharacterized protein At1g10890 isoform X1 [Malus domestica] >XP_008339351.1 PREDICTED: uncharacterized protein At1g10890 isoform X1 [Malus domestica] >RXH73590.1 hypothetical protein DVH24_016412 [Malus domestica]	20.96	29.97	21.14	16.2	22.74	14.34	24.03	22.94	24.24	6.11	4.75	12.59	1.46	9.43	5.49
CL11984.Contig1_All	PREDICTED: filament-like plant protein 4 isoform X1 [Vitis vinifera] >XP_010664791.1 PREDICTED: filament-like plant protein 4 isoform X1 [Vitis vinifera]	36.13	26.89	31.54	38.5	47.65	42.01	34.6	31.12	24.5	0	0	15.48	2.8	0	0
CL3621.Contig2_All	malate dehydrogenase [Paeonia suffruticosa]	723.17	692.21	712.6	661.69	802	610.09	1044.01	1062.18	974.86	221.02	154.26	195.89	223.3	207.39	199.6
Unigene52932_All		0.25	0	0.89	0	0	0	0	0	1.22	0	0	0	0	0	0
Unigene45465_All	PREDICTED: uncharacterized protein LOC107759789 [Nicotiana tabacum]
Unigene6748_All	PREDICTED: eukaryotic translation initiation factor 3 subunit H [Vitis vinifera] >CBI39440.3 unnamed protein product, partial [Vitis vinifera]	31.04	34.25	38.67	47.97	38.46	38.83	50.47	42.11	48.08	23	22.25	30.11	35.6	31.42	25.17
Unigene33207_All		0	0	0	0.78	2.12	0	0.2	1.03	0	2.88	0.75	0	0	0	0.2
Unigene15561_All	Melanocyte-stimulating hormone receptor like [Actinidia chinensis var. chinensis]	15.94	12.5	16.53	18.91	9.7	8.67	32.06	34.84	21.3	2.31	1.87	0.66	2.27	3.04	1.28
CL6014.Contig3_All	Galactosyltransferase family protein isoform 1 [Theobroma cacao]	6.21	7.74	5.84	6.78	7.09	9.05	2.8	5.76	5.68	15.2	14.86	0	6.61	8.68	11.56
Unigene42840_All	PREDICTED: pentatricopeptide repeat-containing protein At3g26782, mitochondrial [Musa acuminata subsp. malaccensis]	2.3	0	0	0	0	0	0	0	0	0	0	0	0	0	0
Unigene24193_All		3.66	2.63	2.67	6.04	5.13	4.31	4.1	1.55	3.21	2.11	1.32	1.43	1.6	2	1.16
CL11.Contig21_All		0.88	0	0	0	0	0	0.79	0	0	0	0	0	0	0	0
CL5177.Contig2_All	PREDICTED: sucrose synthase 2 [Vitis vinifera] >CAN68704.1 hypothetical protein VITISV_035889 [Vitis vinifera] >CBI36885.3 unnamed protein product, partial [Vitis vinifera]	0.09	0	0	7.9	0.12	5.14	3.84	7.96	0.52	18.4	12.85	0	11.01	0.96	7.59
CL6421.Contig1_All	receptor-like kinase TMK4 [Ziziphus jujuba]	0.38	1.59	4.83	1.34	0.97	2.15	0.77	0	0	1.53	0.63	0.66	0.32	0.64	1.37
CL1477.Contig2_All	hypothetical protein BBI17_004399, partial [Phytophthora kernoviae] >RLN80761.1 hypothetical protein BBO99_00004255, partial [Phytophthora kernoviae]	0	0	0	0	0	0	0.16	2.33	0.64	0	0	0	0	0	0
Unigene9400_All		1.6	3.34	1.36	1.96	3.63	2.82	1.83	5.06	0.13	0	1.41	0	0.45	2.8	0.76
Unigene12488_All
Unigene42755_All		1.94	0	0	0	0	0	0	0	0	0	0	0	0	0	0
CL9981.Contig2_All	glutathione S-transferase [Prunus persica] >ONH93859.1 hypothetical protein PRUPE_8G256900 [Prunus persica]	201.67	0.05	508.92	0.41	0.11	10.98	0	0	0.12	0.05	0.28	0.17	10.22	2.1	3
CL3783.Contig9_All	flavanone 3'-hydroxylase [Paeonia suffruticosa]	1.3	86.39	6.17	1.46	122.09	7.41	0.43	450.21	6.66	0.82	2.05	2.15	0.27	1.28	0.58
CL1394.Contig2_All		0	0	0	0	0	0	0	2.65	0	0	0	0	0	0	0
Unigene11643_All		0	0.26	0	1.19	0.69	0.37	3.3	0.18	3.23	0	0	0	0.56	0.39	0
CL2125.Contig2_All		1.83	0.69	0.91	0.82	0.97	1.08	0.71	0.03	0.55	0.23	0.55	0	0.51	0.29	0.26
Unigene38159_All		0	0	0	0	0	0	2.5	0	0	0	0	0	0	0	0
Unigene13586_All		0	0	0	0	0	0	0	0	0	0	0	0	0.35	0	0
Unigene6949_All	Pyruvate oxidase [Trema orientale]	41.37	26.87	31.52	45.03	46.82	35.58	40.78	49.78	35.63	16.48	14.01	2.72	12.27	6.49	11.51
CL10922.Contig1_All	universal stress protein PHOS34 isoform X1 [Durio zibethinus] >XP_022757995.1 universal stress protein PHOS34 isoform X1 [Durio zibethinus]	1.95	1	10.82	0.55	0.44	10.78	2.95	3.19	23.62	3.93	1.24	6.72	0.58	0.23	2.81
Unigene3926_All	pentatricopeptide repeat-containing protein At4g38010 [Quercus suber]	0.34	1.7	0.15	0.19	3.04	2.74	0	1.54	0	0	1.05	0	0	0.81	0
CL6241.Contig2_All	Tryptophan synthase beta subunit-like PLP-dependent enzymes superfamily [Macleaya cordata]	16.05	8.5	11.29	11.02	9.23	8.13	6.26	10.63	8.54	3.07	3.55	0	7.29	0	0.79
CL2289.Contig2_All	PREDICTED: pentatricopeptide repeat-containing protein At1g51965, mitochondrial [Nelumbo nucifera]	1.05	2.15	0	0.46	0.47	0	0.25	0	0	0	0.78	0	0	2.64	0
Unigene47169_All
Unigene28066_All		0	0	0	0	0.78	0	1.65	0	0	0	0.19	3.61	0	0	0
CL3611.Contig2_All		0	0	0	0	0	1.97	0	0	2.88	0	0	0	0.52	0	0
Unigene31838_All		0	0	0	0.71	0	1.43	0	0	2.53	0	0	0	0	0	0
Unigene35964_All		0	0	0	0.65	0.43	0	2.02	0	0	0	0	0	0	0	0
Unigene12914_All	hypothetical protein VITISV_022611 [Vitis vinifera]	6.2	5.26	4.8	5.18	4.51	6.86	4.23	4.28	3.37	4.58	2.31	3.95	4.93	5.46	5.5
Unigene46235_All		0	0	0	0	0	0	0.94	3.94	1.6	0	0	0	0	0	0
CL2631.Contig2_All	uncharacterized protein LOC112017247 [Quercus suber]	5.31	7.73	7.45	6.42	5.49	10.02	2.44	5.09	9.8	5.35	5.66	7.91	10.7	9.79	9.09
Unigene47163_All		0	0	0	0	0	0	0	0	6.37	0	0	0	0	0	0
CL7841.Contig3_All	RRNA-processing protein [Actinidia chinensis var. chinensis] >PSS24242.1 RRNA-processing protein [Actinidia chinensis var. chinensis]	16.29	12.18	16.66	16.62	13.19	15.13	9.16	13.46	11.35	8.62	10.78	10.94	14.54	15.1	9.22
CL2293.Contig1_All	PREDICTED: uncharacterized protein LOC100247984 [Vitis vinifera] >RVW14802.1 StAR-related lipid transfer protein 7, mitochondrial [Vitis vinifera]	1.28	4.5	0	7.64	3.95	0	3.16	3.27	0.09	3.7	0.14	0.3	0.02	1.2	0
Unigene7479_All	60S ribosomal protein L21-A-like [Quercus suber]	0.07	0	0.21	0.53	0	5.73	3.65	11.54	7.25	0	0	0	0	0	0
Unigene23944_All	PREDICTED: macrophage migration inhibitory factor homolog [Fragaria vesca subsp. vesca]	75.41	95.08	79.17	106.93	66.15	106.2	78.88	43.54	56.43	15.04	14.68	26.63	20.59	17.41	13.03
CL2543.Contig2_All
Unigene35120_All	hypothetical protein CBR_g30355 [Chara braunii]	0.14	0	0	0.14	0	0	4.13	0	0	0	0	0	0	0	0
CL22.Contig13_All	coiled-coil domain-containing protein SCD2-like isoform X1 [Manihot esculenta] >OAY30625.1 hypothetical protein MANES_14G045900 [Manihot esculenta]	0	2.54	0.22	0	0.78	0	0.09	1.77	0.29	0	0	0	0	0.49	0
Unigene52436_All
Unigene31722_All
Unigene34825_All
CL6007.Contig1_All	PREDICTED: autophagy-related protein 2 isoform X1 [Vitis vinifera]	2.59	6.25	3.33	2.6	9.55	5.74	3.77	5.1	7.98	1.46	2.96	3.17	2.96	3.94	2.56
Unigene43053_All	hypothetical protein VITISV_028728 [Vitis vinifera]	1.17	0	0	0.18	1.16	0	0	0	1.24	0	0	0	0	0	0
Unigene27474_All		0	0	0	0	0	0	0	0	0	0	0	0	0	0	0
CL9605.Contig2_All		0	0	0	0	0	0	0	0.48	0	0	0	0	0	0	0
Unigene9060_All		0	0.52	0	2.37	0.4	2.13	0.06	3.81	1.29	23.95	10.66	33.21	25.88	28.85	7.98
CL11664.Contig2_All	NAC domain-containing protein 100-like [Manihot esculenta] >XP_021614790.1 NAC domain-containing protein 100-like [Manihot esculenta] >ALC78994.1 NAC transcription factors 17 [Manihot esculenta] >OAY47596.1 hypothetical protein MANES_06G090500 [Manihot esculenta] >OAY47597.1 hypothetical protein MANES_06G090500 [Manihot esculenta]	33.65	139.58	60.02	27.19	88.88	44.45	82.22	82.15	73.29	1.74	3.97	4.12	2.27	1.56	1.03
CL2325.Contig1_All	PREDICTED: uncharacterized protein LOC103950178 [Pyrus x bretschneideri] >XP_009347229.1 PREDICTED: uncharacterized protein LOC103938903 [Pyrus x bretschneideri]	41.2	34.02	32.34	78.58	44.53	49.99	78.14	49.01	61.27	27.23	15.08	23.16	40.16	38.34	29.85
Unigene22746_All	PREDICTED: pentatricopeptide repeat-containing protein At1g08070, chloroplastic [Vitis vinifera]	5.54	0.91	0.82	0.47	1.38	1.15	0.26	0.49	0.54	0.39	0.17	0	0.36	0.51	0.15
Unigene9151_All	PREDICTED: patatin-like protein 2 [Vitis vinifera] >CBI19548.3 unnamed protein product, partial [Vitis vinifera]	2.97	1.68	3.67	48.82	22.55	52.57	71.84	49.37	46.05	0.03	0.27	0.86	0.05	0.08	0.2
CL4741.Contig4_All		0	0.64	0	0	0.19	0	0.08	0.24	0	0	0	0	0	0	0
CL9563.Contig2_All		0	5.29	8.08	0	7.79	7.36	0	2.97	4.12	0.07	2.21	0	0.97	5.34	3.99
Unigene894_All	PREDICTED: F-box/LRR-repeat protein At3g48880 [Elaeis guineensis] >XP_010918521.1 PREDICTED: F-box/LRR-repeat protein At3g48880 [Elaeis guineensis] >XP_010918522.1 PREDICTED: F-box/LRR-repeat protein At3g48880 [Elaeis guineensis] >XP_010918523.1 PREDICTED: F-box/LRR-repeat protein At3g48880 [Elaeis guineensis]	0.99	1.51	1.62	0.51	0.33	0.42	1.33	0.15	0.66	0.11	0	1.88	0.69	0.33	0
CL12254.Contig2_All	PREDICTED: trihelix transcription factor GT-1 isoform X2 [Vitis vinifera]	2.24	5.01	1.73	6.18	5.27	3.16	4.5	5.67	5.53	3.74	4.54	1.88	3.64	7.42	3.6
CL12033.Contig4_All	mannose-P-dolichol utilization defect 1 protein homolog 2 [Sesamum indicum] >XP_011069727.1 mannose-P-dolichol utilization defect 1 protein homolog 2 [Sesamum indicum] >XP_020547330.1 mannose-P-dolichol utilization defect 1 protein homolog 2 [Sesamum indicum]	32.33	37.07	43.71	13.37	26.3	20.31	11.01	10.3	16.08	1.98	4.13	0.17	4.5	7.37	3.65
CL3199.Contig4_All	senescence-associated gene 21 like protein [Actinidia chinensis var. chinensis] >PSS14687.1 senescence-associated gene 21 like protein [Actinidia chinensis var. chinensis]	18.1	14.77	0.23	28.17	26.75	0.03	79.58	16.28	0.28	0.18	4.36	0	7.49	0.71	0.6
Unigene48640_All		0	0	0	0	0	0.34	0	0	5.57	0	0	0	0	0	0
Unigene20682_All		0.72	1.9	1.97	1.14	2.66	0	0	0	0	0	0.41	0	0	0	0
CL4869.Contig1_All		0	0	0	1.29	0.71	0	0	0	1.63	0	0	0	0	0	0
Unigene41181_All	putative disease resistance protein RGA4 isoform X2 [Prunus avium]	3.03	0.67	0.73	0	0	0	0	0.23	1.33	0	0	0	0.95	0	0
Unigene32892_All		0.9	0.93	0	0	1.95	0	0.23	0	0.22	0	0	0	0	0	0
CL10122.Contig1_All	peptidyl-prolyl cis-trans isomerase FKBP16-1, chloroplastic [Carica papaya]	0	0	0.39	0	1.31	0	0	0	0.24	0.67	0	0	2.26	0.75	0
CL9562.Contig2_All	unnamed protein product, partial [Vitis vinifera]	4.33	5.27	3.85	2.07	3.29	3.13	3.37	5.86	8.1	0.6	0.44	1.14	1.27	1.88	1.74
CL4077.Contig1_All	Helicase [Macleaya cordata]	35.13	41.54	38.98	31.7	27.79	32.6	36.61	38.61	47.58	25.72	19.68	37.23	35.95	23.22	16.48
Unigene43644_All
Unigene30118_All	elongation factor 2-like [Quercus suber]	0	0	0	0	0	2.19	0	2.19	0	0	0	0	0	0	0
Unigene44397_All		0	0	0	0.55	0.82	0	0.86	0	2.21	0	0	0	0	0	0
CL1130.Contig7_All	DNA-directed RNA polymerase II subunit RPB2 [Solanum lycopersicum] >Q42877.1 RecName: Full=DNA-directed RNA polymerase II subunit RPB2; Short=RNA polymerase II subunit 2; Short=RNA polymerase II subunit B2; AltName: Full=DNA-directed RNA polymerase II 135 kDa polypeptide >AAC49273.1 RNA polymerase II subunit 2 [Solanum lycopersicum]	0	0	0.95	0.41	0.14	0.1	0.05	0	1.62	0	0	0	0.05	0.45	1.18
CL6935.Contig2_All	rRNA biogenesis protein RRP5 isoform X2 [Carica papaya]	15.94	14.91	13.77	6.85	13.38	9.72	11.99	5.56	9.32	10.78	10.02	14.57	13.36	13.66	6.68
Unigene17547_All	Splicing factor, SPF [Parasponia andersonii]	78.33	64.09	60.26	50.62	66.09	41.39	61.47	79.67	71.19	18.36	13.86	13.13	23.65	25.84	19.61
Unigene37737_All		1.62	0.23	0.75	1.48	0.26	0	4.13	1.68	1.95	0.12	0.13	0	0	0	0
Unigene33247_All		0	0	0	0.35	2.1	1.81	0	0	0	0	0	0	0	0	0
Unigene12684_All	PREDICTED: ATP-dependent DNA helicase Q-like 3 isoform X1 [Vitis vinifera] >XP_010656107.1 PREDICTED: ATP-dependent DNA helicase Q-like 3 isoform X1 [Vitis vinifera] >XP_010656108.1 PREDICTED: ATP-dependent DNA helicase Q-like 3 isoform X1 [Vitis vinifera] >XP_010656109.1 PREDICTED: ATP-dependent DNA helicase Q-like 3 isoform X1 [Vitis vinifera]	2.44	3.22	3.5	1.35	2.87	2.83	1.63	2.74	2.35	1.84	2.87	1.92	1.55	2.29	2
CL12133.Contig3_All	PREDICTED: transcriptional corepressor LEUNIG isoform X1 [Vitis vinifera] >CBI28132.3 unnamed protein product, partial [Vitis vinifera]	0.53	6.53	5.76	0.4	7.38	4.89	0.09	7.57	5.82	0.64	0.55	1.42	0.55	2.59	2.54
Unigene44003_All	receptor-like protein kinase FERONIA [Ziziphus jujuba]	0	0	0	0.38	0	0	0	0	0.25	0	0.61	9.22	0	0	0
CL2054.Contig8_All	PREDICTED: pentatricopeptide repeat-containing protein At1g63330-like isoform X1 [Tarenaya hassleriana]	2.03	1.72	1.95	0.73	1.9	1.04	1.88	2.97	0.33	1.07	0.83	0	0.59	1.85	0.48
Unigene43912_All		0	0	0	0	0	0.95	0	0	0	0	0	0	0	0	0
Unigene40871_All		2.72	0.65	0	0.45	0.59	0.27	2.37	0	0.92	0.28	0.86	0	1.23	0.3	0.46
CL12071.Contig2_All
CL8739.Contig2_All		3.34	1.45	1.84	4.29	2.05	0.73	3.17	0.61	1.04	1.54	1.55	0.42	2.77	3.15	0.57
CL6058.Contig1_All	PREDICTED: RNA-dependent RNA polymerase 6 [Vitis vinifera]	12.05	11.47	7.67	8.98	18.61	8.67	7.42	13.1	6.57	4.6	4.72	1.67	3.47	4.21	4.09
CL3329.Contig5_All	lipoxygenase [Camellia sinensis]	63.5	56.57	70.15	67.88	74.13	61.94	147.04	361.73	200.03	0	0.19	0	0.24	0.19	0.38
Unigene4023_All	uncharacterized protein LOC110641438 [Hevea brasiliensis]	9.94	5.65	8.72	6.6	2.51	5.46	7.67	6.11	5.01	2.57	0.14	6.41	2.7	0.89	1.23
CL3386.Contig2_All		0.47	0	0	0	0	3.63	0.68	0	0	0	0	0	0	0	0
Unigene27321_All		0	0	0	0	0	0	0	0	0	0	0	0	0	0	0
Unigene12197_All
CL7136.Contig4_All		0.16	0.43	0	0	1.8	0.15	2.56	0	3.61	0	0	0	0	0	0
CL161.Contig3_All	PREDICTED: peroxisome biogenesis protein 3-2 [Vitis vinifera] >CBI15539.3 unnamed protein product, partial [Vitis vinifera]	1.11	0.17	0.35	1.01	0.98	0.35	0.6	0	1.54	0.23	0.42	0	0.16	1.87	0.53
Unigene43716_All
Unigene46507_All		0	0	0	0	0	0	0	0	3.37	0	0	0	0	0	0
Unigene32087_All		0	0	0	0	0	0	0	0	0	0	0.79	0	0	0	0
Unigene51608_All		0	0	0	1.21	0	0	0	0	0	0	0	0	0	1.27	0
Unigene44145_All
CL4558.Contig4_All		0	0	0	0	0	0	0	0	4.15	0	0	0	0	0.57	0
CL10576.Contig2_All	PREDICTED: peptidyl-prolyl cis-trans isomerase CYP95 isoform X1 [Vitis vinifera] >XP_010648637.1 PREDICTED: peptidyl-prolyl cis-trans isomerase CYP95 isoform X1 [Vitis vinifera]	66.11	44.34	66.65	40.18	44.86	48	61.73	45.95	85.01	22	11.06	6.57	26.5	31.81	39.31
Unigene19109_All	hypothetical protein DYB37_008050 [Aphanomyces astaci]	2.57	2.76	4.01	3.46	2.66	5.1	3.72	2.61	3.77	0.96	1.46	3.91	0.75	3.48	1.27
Unigene9201_All		2.45	0.89	0.69	4.86	0.66	1.35	6.12	1.65	2.47	0.4	0.59	0	1.67	0.66	0.29
Unigene43409_All		0	0	0	0	0	0	0	0	0	0	0	0	0	0	11.12
Unigene33623_All		2.1	0	0	0	0	0	0	0	0	0	0	0	0	0	0
CL6727.Contig1_All		0	0	0	0	0	0	0	0	4.45	0	0	0	0	0	0
Unigene20328_All		2.09	0.11	0.57	2.09	0.36	0.34	1.56	2.42	1.4	0.23	0.24	0.22	1.36	1.95	2.4
CL7099.Contig3_All	Clathrin adaptor [Macleaya cordata]	55.27	18.47	38.51	54.38	17.3	29.71	36.73	15.96	36.11	17.74	18.41	10.21	15.3	6.7	12.48
CL143.Contig19_All		1.16	0.4	2.17	2.3	1.64	1.69	1.2	0.34	1.14	0.56	0.9	2.91	0	2.54	0.21
CL397.Contig2_All		0.04	0.05	0	2.04	0.84	1.86	6.15	3.87	1.29	0	0	0	0	0	0
Unigene40689_All	probable zinc transporter 10 [Helianthus annuus] >OTG17846.1 putative iron-regulated transporter [Helianthus annuus]	0	0	0	0	0	0	1.44	0	0	0	0	0	0	0	0
Unigene49229_All
CL6056.Contig2_All	PREDICTED: protein TIC 20-I, chloroplastic [Prunus mume]	15.48	18.15	40.24	28.63	22.37	36.7	36.73	33.29	63.91	1.27	0.98	1.16	4.37	9.47	3.22
CL3464.Contig3_All	E3 ubiquitin-protein ligase BIG BROTHER isoform X1 [Solanum lycopersicum] >XP_010317581.1 E3 ubiquitin-protein ligase BIG BROTHER isoform X1 [Solanum lycopersicum]	1.96	0	0.69	0	0	0	0.56	0	0	0	0.52	2.64	0	0.71	0.93
Unigene17587_All	ubiquitin-conjugating enzyme E2 variant 1B-like [Quercus suber]	17.03	15.35	16.7	42.43	20.11	28.17	40.45	19.12	24.28	17.61	15.23	16.45	29.27	19.61	19.17
CL5443.Contig1_All	60S ribosomal protein L35a-3 [Morus notabilis] >EXB75174.1 60S ribosomal protein L35a-3 [Morus notabilis]	70.68	92.29	78.38	166.36	81.08	71.07	127.8	47.63	111.24	53.97	43.35	56.26	147.51	110.76	57.84
CL383.Contig12_All	hypothetical protein CUMW_194450 [Citrus unshiu]	0.81	0.1	0	0	0.1	0	0	0	0	0	0	0	0	0	0
CL7523.Contig4_All	uncharacterized protein LOC110816190 [Carica papaya] >XP_021899957.1 uncharacterized protein LOC110816190 [Carica papaya]	16.69	15.02	10.93	16.31	5.85	8.64	11.09	4.72	4.57	3.99	7.17	2.83	17.49	12.87	7.98
Unigene28142_All		0	0	0	0	0	0	0	0	0	0	0	5.67	1.43	0	1.34
CL2683.Contig2_All	PREDICTED: serine incorporator 3 isoform X2 [Juglans regia]	0	0.12	0	0	1.25	0.6	0	0	1.33	0	0.39	0	0	0.59	0.14
Unigene20498_All	Endonuclease [Actinidia chinensis var. chinensis]	4.36	2.35	3.14	1.63	1.9	1.77	2.9	1.94	3.51	0	0.3	0	0.18	0	0.84
Unigene5748_All		0.55	2.18	0.46	2.75	3.44	3.09	8.6	0.63	7.01	0	0.25	1.4	0.04	0.15	0.08
CL11790.Contig1_All	PREDICTED: pyruvate kinase isozyme A, chloroplastic [Vitis vinifera]	52.92	48.69	48.04	68.46	62.32	60.02	40.7	50.19	43.79	50.17	36.62	24.38	39.18	34.81	33.43
CL5393.Contig2_All	PREDICTED: ascorbate transporter, chloroplastic [Vitis vinifera]	4.54	4.86	8.35	22.91	10.06	19.34	6.07	9.6	4.28	36.43	39.67	9.82	22.05	37.54	21.98
CL1390.Contig3_All	PREDICTED: gamma-glutamyl peptidase 3 [Vitis vinifera] >CBI36588.3 unnamed protein product, partial [Vitis vinifera]	2.03	0	12.55	0.78	0	3.88	0.16	0	7.05	0	0	0	0	0	0
CL2217.Contig1_All		17.7	0	7.91	9.81	0	2.06	22.56	0	0.59	8.17	0	8.16	1.29	2.65	0.32
Unigene24403_All		1.61	0	0	1.81	0	0	1.93	1.89	2.3	0	0	0	1.51	1.59	1.66
Unigene11042_All	PREDICTED: uncharacterized protein LOC100261864 [Vitis vinifera]	10.72	8.17	6.3	9.49	9.25	13.19	10.02	5.22	9.24	6.78	4.19	8.82	6.8	4.07	5.83
Unigene48342_All
CL10534.Contig1_All	Pre-mRNA splicing factor [Trema orientale]	1.5	1.13	0.97	1.98	0	0	0.92	0	0.6	1.63	0	0	0	0.21	0
Unigene3745_All	PREDICTED: uncharacterized protein LOC100257191 [Vitis vinifera] >XP_010652305.1 PREDICTED: uncharacterized protein LOC100257191 [Vitis vinifera] >XP_019076707.1 PREDICTED: uncharacterized protein LOC100257191 [Vitis vinifera]	2.81	0.95	1.81	0.47	0.91	0.32	0.29	1.21	0.49	0	0.22	0	0.38	0.33	0.36
Unigene28401_All		0	0	0	0	0	0	0	0	0	0	0	5.17	0	0	0
Unigene22410_All	putative B3 domain-containing protein Os03g0621600 isoform X1 [Rosa chinensis] >PRQ49170.1 putative transcription factor B3-Domain family [Rosa chinensis]	0.06	1.24	0.55	0.26	1.74	2.91	0.35	0	2.58	1.42	1.57	0	3.35	4.5	1.29
Unigene52437_All		0	0	0	0	0	0	0	0	0	0	0	0	3.71	0	0
Unigene31997_All		0.71	0	0	0.34	0	0	0	0	0	0.93	0.33	0	0	0	0
CL3301.Contig2_All
Unigene47332_All		0	0	0	0	0	0	0	0	7.41	0	0	0	0	0	0
Unigene15260_All	PREDICTED: protein S-acyltransferase 24 [Vitis vinifera] >CBI25565.3 unnamed protein product, partial [Vitis vinifera]	22.58	21.02	20.8	22.88	30.87	18.78	25.61	24.8	17.43	12.55	9.52	9.08	10.55	11.01	10.28
Unigene43118_All		2.6	0	0.84	0.15	1.64	0	0	0	0	0	0.58	0	0	1.36	0.78
CL10138.Contig1_All	PREDICTED: villin-2 isoform X2 [Theobroma cacao]	10.84	7.7	11.15	12.19	17.47	14.27	17.51	22.59	11.51	16.78	7.46	1.71	7.99	13.32	11.78
CL2273.Contig2_All	uncharacterized protein At2g39920 isoform X1 [Populus trichocarpa] >XP_006378678.1 uncharacterized protein At2g39920 isoform X1 [Populus trichocarpa] >PNT17490.1 hypothetical protein POPTR_010G193500 [Populus trichocarpa] >PNT17491.1 hypothetical protein POPTR_010G193500 [Populus trichocarpa]	0	1.68	0	3.87	4.96	4.88	0	0	2.31	0	0	0	0	0	0
CL2219.Contig2_All		2.47	0	0	3.16	0	0	1.83	0	0	0	0.18	0	3.25	0.84	0
CL236.Contig2_All	probable 6-phosphogluconolactonase 1 [Jatropha curcas] >XP_012067808.1 probable 6-phosphogluconolactonase 1 [Jatropha curcas] >XP_012067809.1 probable 6-phosphogluconolactonase 1 [Jatropha curcas] >KDP41323.1 hypothetical protein JCGZ_15730 [Jatropha curcas]	2.55	0.61	0	1.68	0.53	0	2.51	0	1.45	0	0	0	0.06	0	0.16
Unigene16533_All		0	0	0	0	0	0.36	0	0	0.42	0	0	0	0	0	0
CL4767.Contig2_All		3.24	1.09	0	0.86	2.47	0	1.16	0.46	0	0	0.62	0	0	1	0
CL3958.Contig2_All	PREDICTED: arginine biosynthesis bifunctional protein ArgJ, chloroplastic-like [Vitis vinifera] >CBI32609.3 unnamed protein product, partial [Vitis vinifera]	6.11	3.72	7.42	4.75	4.71	4.95	3.54	2.73	3.28	3.18	3.98	1.88	3.64	3.34	3.47
Unigene48153_All		0	0	0	0	0	0	0	0	4.59	0	0	0	0	0	0
Unigene18514_All	kinesin-like protein KIN-6 isoform X2 [Jatropha curcas]	1.57	2.22	2.22	0	0.84	0.64	0	0	0	0	0.81	0	0.39	0	0.87
CL8224.Contig2_All	PREDICTED: oligopeptide transporter 7 isoform X1 [Vitis vinifera] >RVW14799.1 Oligopeptide transporter 7 [Vitis vinifera]	0.29	0.72	1.02	2.63	1	0.34	1.41	1.73	0.88	0	0	0	0.27	0.21	0
CL2198.Contig3_All	protein TOC75-3, chloroplastic [Carica papaya]	31.59	30.17	32.31	22.47	21.57	22.04	21.27	31.23	19.48	11.93	10.06	4.84	22.01	22.54	24
CL1703.Contig2_All	protein ULTRAPETALA 1-like [Ziziphus jujuba]	12.32	6.77	18.26	32.68	10.8	19.42	22.24	13.98	19.68	30.21	15.97	34.77	24.46	21.81	25.17
CL11460.Contig2_All	PREDICTED: COP9 signalosome complex subunit 7 isoform X1 [Nicotiana sylvestris] >XP_016512688.1 PREDICTED: COP9 signalosome complex subunit 7-like isoform X1 [Nicotiana tabacum] >XP_019244348.1 PREDICTED: COP9 signalosome complex subunit 7 isoform X1 [Nicotiana attenuata]	29.83	17.67	41.59	44.6	18.32	51.43	44.84	16.53	58.76	17.24	7.44	17.77	9.72	11.05	12.56
Unigene31557_All		0	0	0	0	0	0	0	0	0	0	0	0	0	0	0
Unigene24812_All	uncharacterized protein LOC18105872 [Populus trichocarpa] >PNT01562.1 hypothetical protein POPTR_015G108500 [Populus trichocarpa]	6.28	3.11	0.04	0.79	6.85	3.53	0	0.15	0.57	0	0	0	0	0	0
Unigene40931_All		4.41	0	0	0.6	0	0	2.03	0.86	0	0.11	0	0	1.21	0	0
CL7060.Contig3_All		0	0	0	0	0.59	0	2.25	0	0.84	0	0	0	0	0	0
CL8221.Contig2_All	PREDICTED: BTB/POZ and TAZ domain-containing protein 3 [Vitis vinifera] >XP_010650727.1 PREDICTED: BTB/POZ and TAZ domain-containing protein 3 [Vitis vinifera] >XP_019075766.1 PREDICTED: BTB/POZ and TAZ domain-containing protein 3 [Vitis vinifera] >CBI24713.3 unnamed protein product, partial [Vitis vinifera] >RVW74718.1 BTB/POZ and TAZ domain-containing protein 3 [Vitis vinifera]	0.15	1.11	2.23	0.92	1.41	0.93	0.84	0	1.69	0.9	4.23	1.66	1.51	2.41	5.24
CL3785.Contig3_All	hypothetical protein VITISV_035305 [Vitis vinifera]	1.08	3.87	26.08	0.8	7.46	25.02	0.69	2.27	25.8	2.59	2.39	7.16	0.09	0	7.92
CL2212.Contig3_All	Xanthine/uracil/vitamin C permease [Corchorus capsularis]	65.64	85.66	83.91	46.17	124.25	56.74	30.98	59.7	57.3	0.58	1.26	2.35	1.94	3.01	1.17
CL3890.Contig2_All	PREDICTED: G-type lectin S-receptor-like serine/threonine-protein kinase SD2-5 isoform X2 [Vitis vinifera]	0	0	0	0	0.35	0	0	0	0	0	0	0	0	0	0
CL2558.Contig2_All	agmatine deiminase-like [Quercus suber]	113.57	96.96	112.26	89.02	72.75	84.19	54.61	57.74	60.67	21.23	18.35	29.8	49.3	44.84	34.06
CL7176.Contig2_All	histidine--tRNA ligase, chloroplastic/mitochondrial [Ziziphus jujuba]	1.46	0	0	0.14	0	0	0	0	0	0	0.96	0	0	0	0
CL8478.Contig4_All		0	0	0	0	0	0	0	0	0	0	0	0	0	0.05	0
CL2627.Contig2_All		1.71	0.35	0.92	1.39	0.97	1.54	0.71	1.34	1.21	1	2.04	1.45	2.39	0.57	0.42
Unigene13245_All	Aminoacylase-1 like [Actinidia chinensis var. chinensis]	101.84	96.54	101.58	84.52	73.34	74.96	81.09	90.86	93.61	28.74	21.91	24.9	23.82	20.14	21.06
Unigene45086_All
Unigene14864_All	PREDICTED: uncharacterized protein LOC100264564 isoform X3 [Vitis vinifera] >XP_010648628.1 PREDICTED: uncharacterized protein LOC100264564 isoform X3 [Vitis vinifera]	0	0	0	0	2.25	0.67	0	0	0	0.13	2.69	0	0	0	0.83
CL4020.Contig2_All		0.15	0	0	0.68	2.8	0	1.77	0	0	1.78	0.94	0	1.87	2.22	0
Unigene19033_All		0	1.88	1.85	0	3.69	6.63	0	2.57	4.44	0	3.97	1.36	2.51	3.16	2.42
Unigene53365_All		0	0	0	0	0	0	0	0	0	0	0	0	0	0	0
CL872.Contig8_All	hypothetical protein CISIN_1g003550mg [Citrus sinensis]	7.85	5.1	3.96	4.2	7.88	3.32	3.43	4.47	1.78	1.71	1.94	0	0.54	0.94	1.12
CL996.Contig8_All		0.78	0.37	0.25	0.31	0.57	0.44	0.38	0.47	0.2	1.63	1.29	0	2.81	3.29	1.41
Unigene35688_All		0	0	0	0.15	0.45	0.28	5.35	0.14	0.63	0	0	0	0	0	0.32
Unigene15595_All	hypothetical protein TSUD_404380 [Trifolium subterraneum]	115.58	170.38	81.43	426.25	124.43	225.97	1323.09	159.87	859.97	1.32	2.57	14.83	7.97	2.1	3.18
Unigene37246_All
CL870.Contig12_All	extensin-1-like [Aegilops tauschii subsp. tauschii]	1.24	0.45	0.26	0.33	1.45	0.4	0.45	0.81	0	0.35	0.9	0	0.5	0.1	0.89
Unigene46974_All
Unigene13011_All	PREDICTED: protein RETICULATA-RELATED 1, chloroplastic [Vitis vinifera]	11.69	11.48	11.62	12.35	9.54	8.48	6.07	7.86	7.36	8.93	7.19	6.83	12.69	9.75	8.7
CL9139.Contig1_All	PREDICTED: scarecrow-like protein 4 [Vitis vinifera]	20.96	12.72	24.94	13.53	34.12	12.41	21.46	30.28	27.65	0	3.5	0	0.43	1.5	3.53
Unigene10100_All	Proton-dependent oligopeptide transporter family [Corchorus olitorius]	2.38	0	0.71	0	0	1.56	1.62	0	0	0.89	0.19	0	0	0.59	0
CL1214.Contig4_All		2.42	1.3	0.87	2.04	1.2	0.36	1.32	2.22	0.9	1.2	1.08	0.25	0.67	1.66	0.79
CL6695.Contig2_All	PREDICTED: uncharacterized protein LOC100261262 [Vitis vinifera]	12.42	29.9	33.94	17.97	27.95	22.6	13.68	25.63	42.32	2.51	1.61	2.8	3.22	6.54	4.83
CL7114.Contig15_All	LOW QUALITY PROTEIN: eIF-2-alpha kinase GCN2-like [Chenopodium quinoa]	1.85	0.35	0.86	0.53	0.55	0.1	0.3	0	0.6	0	0	0	0.22	0.14	0.37
CL7005.Contig2_All		0	0	0	0	2.08	0	1.27	0	1.22	0	0	0	0	0	0
Unigene46500_All	unnamed protein product, partial [Vitis vinifera]	0	0	0	0	0	0	2.33	0	1.5	0	0	0	0	0	0
Unigene6907_All	PREDICTED: protein N-methyltransferase NNT1 [Vitis vinifera] >CBI30391.3 unnamed protein product, partial [Vitis vinifera]	5.81	3.93	4.96	5.52	7.61	3.35	6.23	3.25	4.1	2.56	1.7	2.64	3.65	2.17	2.94
CL2542.Contig6_All	PREDICTED: uncharacterized protein LOC100267130 [Vitis vinifera] >CBI22856.3 unnamed protein product, partial [Vitis vinifera]	1.63	0	0	2.08	0	0.6	0	0.07	2.23	0.57	0.46	0	0	0	0
CL4960.Contig2_All	Sugar_tr domain-containing protein [Cephalotus follicularis]	0.32	0.19	0.36	0.22	0	0.94	1.84	1.29	0.46	0.57	0.6	1.25	0.79	0.46	0.43
Unigene35603_All
CL3571.Contig2_All	unnamed protein product, partial [Vitis vinifera]	8.1	7.29	10.15	17.12	12.97	9.54	22.01	11.15	19.55	3	2.01	3.25	2.74	2.48	2.26
Unigene16423_All		2.93	1.97	1.03	1.2	2.91	0.43	1.19	1	0.58	0	0	0	0	0.36	0
Unigene12568_All	ras-related protein Rab7 [Rosa chinensis] >PRQ24552.1 putative small GTPase superfamily, P-loop containing nucleoside triphosphate hydrolase [Rosa chinensis]	0.13	0.46	0	0.15	0.13	0	0.45	0	0	0	0	0	0	0	0
CL877.Contig4_All		21.05	13.46	24.46	26.48	14.41	23.17	8.9	3.39	34.02	2.85	9.35	6.23	8.52	0	13.77
CL1149.Contig1_All	PREDICTED: F-box/FBD/LRR-repeat protein At1g13570 isoform X1 [Vitis vinifera]	6.46	2.49	4.56	4.46	1.53	3.32	3.49	1.29	4.27	1.86	0.7	6.88	2.71	1.81	2.07
CL11339.Contig6_All		2.9	1.52	2.06	1.8	2.09	1.85	2.79	1.92	2.68	0.54	1.31	2.21	3.61	2.21	2.66
Unigene18181_All		0.93	2.08	0.98	0.26	3.3	0.75	1.14	0.63	0.28	0.05	0.7	0	0.05	0.05	0.16
Unigene47215_All		0	0	0	0	0	0	0	0	4.92	0	0	0	0	0	0
Unigene9066_All		0	3.69	8.89	0	5.61	17.81	0	6.45	9.21	0	0	18.17	0.75	6.88	5.75
Unigene41073_All		1.2	0	0	0	0	0	0	0	0	0	0	0	0	0	0
Unigene14108_All		0.46	0	1.54	0.61	1.5	0.28	2.72	0	0.78	0	1.31	0	0	0.76	0
CL5863.Contig2_All		2	0.97	1.78	0	0.93	1.19	0	0	0	0	0	0	0	0	0
Unigene24691_All		2.73	1.41	0.51	0.24	3.26	0	0	1.22	0.83	0.07	0.15	0	0	0.23	0.33
Unigene14985_All	PREDICTED: pentatricopeptide repeat-containing protein At5g50390, chloroplastic [Vitis vinifera]	3.66	2.46	3.75	3.97	4.7	4.41	1.11	2.11	2.15	1.99	0.88	1.66	1.16	1.06	1.23
CL7607.Contig2_All	PREDICTED: uncharacterized protein LOC100252150 isoform X1 [Vitis vinifera] >RVW79897.1 GrpE protein-like 2, mitochondrial [Vitis vinifera]	8.56	10.93	1.51	6.19	13.18	3.68	6.81	11.15	1.36	4.07	6.51	1.37	4.63	8.32	5.24
CL6535.Contig3_All	PREDICTED: uncharacterized protein LOC100249102 [Vitis vinifera]	6.12	4.62	4.8	6	7.15	4.86	2.42	4.13	4.02	0.66	1.14	0	0	0.89	0.81
Unigene9511_All		0	0	0	1.11	0.81	0	0	2.69	0	0	1.38	0	2.33	0	0
CL11871.Contig2_All
Unigene22238_All		3.22	2.28	1.83	3.09	1.34	2.95	5.38	0.89	1.93	0.92	0.83	1.65	5.03	5.15	2.16
Unigene39642_All
CL5943.Contig7_All		0	0	0.52	0	0	0	0	0	0.06	1.12	0.8	0	0.85	0.7	1.74
Unigene30419_All	40S ribosomal protein S8-A-like [Quercus suber]	0	0	0	0.11	0	1.23	0.36	4.6	0.7	0	0	0	0	0	0
Unigene4968_All	craniofacial development protein 2-like [Cajanus cajan]	1.51	3.54	2.36	2.74	2.51	4.4	4.6	1.96	3.4	0.95	1.84	9.38	1.18	0.57	0.55
Unigene46597_All		0	0	0	0	1.48	0	0	0	2.79	0	0	0	0	0	0
CL3883.Contig4_All	pre-mRNA-splicing factor SYF1 [Cucurbita pepo subsp. pepo]	0.62	0.36	0.78	0.8	0.06	0.96	0.06	0.54	0	1.56	0.34	0.49	0.72	0.58	1.05
CL950.Contig4_All	hypothetical protein CUMW_106090, partial [Citrus unshiu]	6.07	8.46	5.55	6.14	8.85	4.86	4.63	4.78	4.44	0	0	0	0.95	1.13	0.48
Unigene37903_All
CL528.Contig22_All		0	0	0	0	0	0.14	0	0	0	0	0.22	0	0.37	0	0
Unigene551_All	PREDICTED: pentatricopeptide repeat-containing protein At5g44230 [Vitis vinifera]	3.61	3.42	3.73	2.2	3.57	3.13	1.73	1.76	2.29	0.51	1.31	0.94	0.77	1.37	1.06
CL1764.Contig17_All	PREDICTED: uncharacterized protein LOC105950786 [Erythranthe guttata]	1.32	3.31	2.52	2.77	2.57	1.38	2.6	2.33	2.88	1.56	1.17	0	3.63	1.96	2.27
CL5981.Contig2_All	PREDICTED: cyclin-D3-2 [Pyrus x bretschneideri]	0	0	0	0	0	0	0	0	0	0.36	0	0	0	0	0
CL10692.Contig1_All	Snakin-1 like [Actinidia chinensis var. chinensis]	404.43	492.62	185.1	640.62	267.36	568.57	378.92	193.63	314.95	1.74	1.89	15.89	1.22	0.87	0.9
Unigene2082_All	nucleobase-ascorbate transporter 6 isoform X1 [Glycine max] >XP_006578614.1 nucleobase-ascorbate transporter 6 isoform X1 [Glycine max] >XP_006578615.1 nucleobase-ascorbate transporter 6 isoform X1 [Glycine max] >XP_006578616.1 nucleobase-ascorbate transporter 6 isoform X1 [Glycine max] >KHN16309.1 Nucleobase-ascorbate transporter 6 [Glycine soja] >KRH63481.1 hypothetical protein GLYMA_04G180000 …	0.18	0	0	0	0	0	0	0	0	0	0	0	0	0	0
Unigene18789_All	PREDICTED: protein FD-like isoform X2 [Juglans regia]	0	0	0	0	0	0	1.09	0	0	0	0	0	0	0	0
Unigene13116_All	PREDICTED: protein LTV1 homolog [Vitis vinifera]	15.4	16.56	17.24	18.39	19.8	19.41	13.78	12.32	17.02	15.39	13.29	13.87	9.6	13.63	10.6
CL1275.Contig1_All
CL4157.Contig1_All	Anti-sigma-I factor RsgI like [Actinidia chinensis var. chinensis]	5.38	4.7	5.19	8.43	6.25	4.81	5.58	5.56	4.43	7.08	3.4	0.84	3.77	2.98	3.19
Unigene19666_All		0.16	0	0	1.6	0.79	0.58	0.68	0	0	0.3	0.31	1.65	1.61	0.64	0.16
Unigene18171_All	hypothetical protein CBR_g30354 [Chara braunii]	0.16	0	0	0.08	0	0	0.09	0.22	0	0	0	0	0.15	0.16	0.17
Unigene5612_All		1.59	2.4	1.02	1.41	2.76	0.38	1.44	0.25	2.63	0.36	0.83	0.67	0	1.46	0.67
CL2816.Contig5_All	PREDICTED: 60S ribosomal protein L17-2 [Juglans regia]	0	0	0	0.74	0.48	0	2	0	0	0.46	0.35	0	0.37	1.7	0
CL9450.Contig1_All		0	0	0	0	0	0	2.46	0	0	0	0	0	0	0	0
Unigene1232_All	abscisic acid receptor PYL9 [Citrus clementina] >XP_006491255.1 abscisic acid receptor PYL9 [Citrus sinensis] >ESR58110.1 hypothetical protein CICLE_v10022440mg [Citrus clementina] >KDO86430.1 hypothetical protein CISIN_1g043944mg [Citrus sinensis] >GAY51349.1 hypothetical protein CUMW_133530 [Citrus unshiu]	0.59	3.16	0.17	1.91	0.47	1.07	0.19	1.31	0	0.45	0.63	1.08	1.35	1.34	0.43
Unigene19348_All	PREDICTED: aspartate aminotransferase, cytoplasmic [Juglans regia]	2.27	0.26	0.62	1.54	2.93	0.98	0.35	0.07	0.64	0.88	1.59	0	3.04	2.33	2.39
CL3738.Contig1_All		0.2	0	0	0	0.5	0.75	1.73	0	1.49	0	0	0	0	0	0
CL693.Contig4_All		0.83	2.3	0.7	0.64	0.65	0.51	1.6	0.89	1.14	0.65	0.94	0.74	0.73	2.5	1.29
CL8331.Contig2_All	AP2/ERF domain-containing transcription factor, partial [Vernicia fordii]	2.34	1.81	1.8	3.32	2.87	1.68	3.44	1.91	1.24	1.7	1.27	0	2.17	0	2.54
Unigene25964_All		0	0	0	0	0	0	0	0	0	0	0	0	0	0	0
CL11379.Contig2_All	PREDICTED: ATP-dependent RNA helicase DBP2-like [Nelumbo nucifera]	13.11	5.85	10.7	8.73	8.26	5.09	7.47	4.72	4.88	5.98	3.79	3.42	4.48	5.78	4.41
CL10196.Contig5_All	Calcium-dependent protein kinase 8 [Ananas comosus]	0.78	0.28	0	0	0	1.74	0	0	0	0	0.04	0	0	0	0
Unigene32448_All
CL8540.Contig1_All		0	0.1	0.3	0	0	1.61	0	0	0.57	0	0	6.1	1.22	0	0.67
CL4721.Contig5_All	PREDICTED: uncharacterized protein LOC109335561 [Lupinus angustifolius]	1.22	0	0	0.15	0	0	0	0.26	0	0.38	0.18	0.12	0.15	0	0.14
CL4252.Contig2_All
Unigene32510_All		0	0	0	0	2.01	0	1.32	0	0	0	0.98	0	0	0	0
Unigene4034_All	Nuclear transcription factor Y subunit C [Trema orientale]	47.29	55.44	55.73	56.93	49.77	43.09	71.02	66.86	82.23	34.22	22.54	27.75	80.55	66.83	53.14
CL5751.Contig4_All		0.41	0	2.67	0.2	0	3.23	0	0	4.56	0	0.39	0	0.34	0.44	3.14
Unigene34312_All		0	0	0	0	0	0	0.68	0	0	0	0	0	0	0	0
Unigene46494_All
Unigene31504_All		0	0	0	0	0	0	0	0	0	0	0	0	0	0	0
CL4189.Contig3_All	Cupin_1 domain-containing protein [Cephalotus follicularis]	0.22	0.86	0.43	36.28	32.25	203.13	2.42	38.2	3.64	135.88	182.18	300.8	93.87	154.95	171.61
Unigene19042_All	PREDICTED: uncharacterized protein LOC104808850 [Tarenaya hassleriana]	2.05	0.38	0.7	4.2	3.06	0.61	2.95	1	3.27	0.39	0.37	0	0	0	0.8
Unigene33511_All
Unigene48259_All		0	0	0	0	0	0	0	0	1.74	0	0	0	0	0	0
Unigene26532_All		0	0	0	0	0	0	0	0	0	0	0	0	0	0	0
Unigene11890_All	probable protein S-acyltransferase 16 [Jatropha curcas] >KDP35654.1 hypothetical protein JCGZ_09092 [Jatropha curcas]	0	0	0	0	0	2.28	0.91	0	0	0	0	0	0	0	0
Unigene1480_All		0	0	10.43	0.47	0.12	5.72	0	0	6.47	0	0	0	0	0	0.36
CL1164.Contig1_All	PREDICTED: BTB/POZ domain-containing protein At5g41330 [Nelumbo nucifera]	14.7	6.54	2.44	11.97	32.93	6.78	2.89	2.01	3.78	0.05	1.86	0.6	0.64	0.5	0.62
Unigene28723_All		0	0	0	4.01	0	0	4.74	0	0	0	0	0	0	0	0
Unigene6966_All	pyruvate, phosphate dikinase, chloroplastic [Manihot esculenta] >XP_021608148.1 pyruvate, phosphate dikinase, chloroplastic [Manihot esculenta] >XP_021608149.1 pyruvate, phosphate dikinase, chloroplastic [Manihot esculenta] >XP_021608150.1 pyruvate, phosphate dikinase, chloroplastic [Manihot esculenta] >OAY55899.1 hypothetical protein MANES_03G188300 [Manihot esculenta] >OAY55900.1 hypothetical p…	0.16	0.09	0.15	62.42	46.67	81.76	0.5	6.06	0.4	0.66	0.95	0.8	75.22	87.31	51.37
Unigene2163_All	PREDICTED: 60S ribosomal protein L12 [Daucus carota subsp. sativus] >KZM97656.1 hypothetical protein DCAR_014982 [Daucus carota subsp. sativus]	0	2.23	0	0	1.71	0	0	0.93	0	0.64	2.29	0	0	0	1.1
Unigene34586_All		0	0	0	0	0	3.94	0	0	0	0	0	0	0	0	0
Unigene23168_All	tetraspanin-10-like isoform X1 [Durio zibethinus]	1.57	0.82	0.95	0.37	1.09	0	0	0	1.17	0	0.36	0	0	0.09	0
Unigene225_All	CBL-interacting serine/threonine-protein kinase 1-like [Quercus suber]	1.54	0	7.27	4.57	0.07	8.95	5.46	0.09	15.15	1.97	1.2	0.86	1.69	0.71	2.32
CL3821.Contig6_All	hypothetical protein Ccrd_002160 [Cynara cardunculus var. scolymus]	0	0	0	0	0	0	0	0	0	0	0	9.16	0	0	0
CL2774.Contig2_All	PREDICTED: uncharacterized protein LOC109004944 [Juglans regia] >XP_018839190.1 PREDICTED: uncharacterized protein LOC109004944 [Juglans regia]	0.23	0.42	0.77	1.01	0.18	1.42	0.06	0.04	0.7	1.53	0.88	0	1.33	1.36	1.2
Unigene32201_All	hypothetical protein ZEAMMB73_Zm00001d037776 [Zea mays]	0	0	0	0	1.69	0	0	0	0	0	0	0	0	0	0
Unigene38015_All
Unigene18358_All		1.63	3	1.44	3.19	3.52	7.99	1.14	0	0.51	0	1.11	0	0.36	0	0.7
CL12187.Contig3_All		0.58	0.33	0.23	0.18	0.36	0	0.59	0	0.97	0	0	0	0	0.12	0
CL357.Contig26_All		0	0	0	0	0	0.1	0.23	0	0.06	4.22	1.35	2.5	2.03	0.47	0.44
Unigene44232_All
CL3597.Contig1_All	PREDICTED: DNA annealing helicase and endonuclease ZRANB3 isoform X3 [Vitis vinifera]	0	0	0	0	0	0	0.77	1.18	0	0	0	0	0	0	0
Unigene3953_All	PREDICTED: uncharacterized protein LOC100267992 [Vitis vinifera]	32.34	33.93	29.23	22.19	39.5	15.56	25.71	29.7	28.95	10.28	7.26	3.24	5.48	6.87	5.08
CL2953.Contig4_All
CL464.Contig15_All	hypothetical protein AQUCO_01300473v1, partial [Aquilegia coerulea]	0	0	0.49	0	0	0	0	0.18	0	0	0	0.93	0.11	0	0.49
Unigene40511_All
Unigene22720_All		0.22	0	0	0.55	0.54	1.42	4.69	0.49	5.62	0	0	0	0	0	0
CL8727.Contig3_All	hypothetical protein Csa_5G611020 [Cucumis sativus]	0.42	11.44	0	0.4	13.52	2.73	2.96	141.59	3.26	0	0.06	0.17	0	0.09	0
Unigene36819_All
Unigene18080_All		12.97	4.46	0.37	10.08	5.69	0.86	12.8	3.6	1.53	1	0.51	0	3.47	2.8	0.55
Unigene24015_All	30S ribosomal protein 2, chloroplastic-like [Quercus suber]	16.36	17.49	19.34	20.54	14.86	17.18	15.4	16.97	13.29	15.51	13.82	12.99	23.61	24.35	19.64
CL8833.Contig1_All	PREDICTED: nuclear autoantigenic sperm protein-like [Juglans regia]	1.99	2.37	0.87	0.35	0.92	1.4	2.12	1.05	0.85	0.87	0	0	0.33	0	1.69
CL9569.Contig1_All		3.23	0	0.22	0.82	0	0	0.23	0	0.18	0	0	0	0.26	0	0
CL11922.Contig6_All		1.12	0.8	0.27	0.5	1.25	0.34	0.4	0.68	0.3	0.57	0.29	0	0.75	0.3	0.23
Unigene14299_All		2.53	0.21	1.35	0.98	0	0	3.81	0	0	0	0.47	0	0.22	0	0.5
Unigene2742_All		1.34	1.23	0.92	3.77	1.76	3.84	7.2	0.82	7.27	0.35	0.36	5.64	0.09	0.41	0.1
Unigene38903_All		0	0	0	0	0	0	3.55	0	0	0	0	0	0	0	0
Unigene41442_All		3.18	0	1.21	0.43	0.09	0	2.23	0	1.09	0	0.41	0	0.16	0	0.09
CL9532.Contig2_All		68.95	89.76	18.14	18.65	55.43	49.97	5.46	7.02	6.69	2.94	2.53	4.6	8.32	7.53	2.16
Unigene47579_All	PREDICTED: probable NOT transcription complex subunit VIP2 isoform X1 [Cucumis melo]	0	0	0	0	0.22	0.8	0	0	2.75	0	0	0	0	0	0
Unigene35342_All		0	0	0	0	0	0	4.23	0	0	0	0	0	0	0	0
CL55.Contig7_All		1.27	0	2.54	3.68	0	2.12	0.68	0	3.5	1.33	1.32	12.22	2.34	0.13	4.58
Unigene44346_All
CL198.Contig9_All		0	0	0	0.49	0	0	0	0	0	0	0	0	0	0	0
Unigene41066_All		0	0	0	0	4.3	0	0	0	0	0	0	0	0	0	0
Unigene16806_All		1.55	1.1	0.4	0	5.54	0	0.22	0	0	0	0	0	0	0	0
CL5339.Contig2_All		0.09	0.16	0	0	0.09	0	0.65	0	0.86	0	0	0	0	0	0
CL290.Contig2_All	pyruvate dehydrogenase E1 component subunit alpha, mitochondrial [Prunus avium]	0.6	0.63	0.79	3.42	0.65	0	2.75	0	6.31	0	0	0	0.12	0	0
CL7819.Contig2_All	PREDICTED: NADH dehydrogenase [ubiquinone] 1 alpha subcomplex subunit 9, mitochondrial [Vitis vinifera] >CBI37199.3 unnamed protein product, partial [Vitis vinifera]	28.48	20.87	25.85	45.3	23.39	27.33	26.44	18.48	17.81	26.38	24.47	13.57	36.27	29.54	29.22
Unigene41470_All
Unigene13655_All	Peptidase S1C [Trema orientale]	3.02	0.46	1.46	0.44	0.6	1.14	0.28	0	1.65	1.71	2.17	1.04	1.87	2.74	1.16
Unigene45072_All		0.78	0	0	0	0	0	0	0	2.69	0	0	0	0	0	0
CL11125.Contig1_All		0	0	0	0.52	0	0	0.91	0	0	0	0	0	0	0	0
Unigene1248_All	PREDICTED: uncharacterized mitochondrial protein AtMg00810-like [Malus domestica]	0	3.4	0	0	8.69	0	0	0	0	0	0.02	0	0	0	0
CL8678.Contig4_All		15.95	4.47	4.57	5.58	5.31	3.98	8.92	2.14	6	1.94	2.48	1.35	5.15	6.88	1.58
Unigene50650_All	uncharacterized protein LOC102618267 isoform X5 [Citrus sinensis]	0.56	0	0	0.54	0.53	0	0	0	0	0	0	0	0	1.65	0
Unigene27030_All		0	0	0	0	0	0	0	0	0	0	0	0	0	0	0
CL4795.Contig4_All	protein trichome birefringence-like 14 [Manihot esculenta] >XP_021630859.1 protein trichome birefringence-like 14 [Manihot esculenta] >OAY36119.1 hypothetical protein MANES_12G157400 [Manihot esculenta]	3.77	3.28	0.14	1.37	1.99	1.22	0.88	1.07	0.2	0.1	0	0	0	0	0.22
Unigene47444_All		0	0	0	0	0	0	0	0	2.99	0	0	0	0	0	0
CL5719.Contig2_All		0	0	0	0	0	0	1.2	0.5	1.02	0	0	0	0	0	0
Unigene13847_All	zinc finger MYM-type protein 5-like [Asparagus officinalis]	0.15	0	0	1.4	0.22	0.07	1.98	0.34	0.54	0.62	0.07	0	0	0.14	0
CL9521.Contig2_All	PREDICTED: transmembrane protein 184A [Vitis vinifera]	15.53	17.53	21.73	17	16.31	19.41	22.5	26.3	22.65	10.25	10.62	8.26	14.26	15.23	12.61
Unigene41916_All		0	0	0	0	1.53	0	0	0	0	0	0	0	0	0	0
Unigene7798_All	PREDICTED: zinc finger BED domain-containing protein DAYSLEEPER-like [Vitis vinifera]	0	0	0	0.62	0	0	0	3.03	0	0	0	0	0	0	0
CL1564.Contig9_All	PREDICTED: ribosomal L1 domain-containing protein 1 [Vitis vinifera]	18.19	9.92	8.12	9.94	5.44	2.96	16.2	8.23	10.52	4.65	4.06	5.54	5.35	5.85	3.39
Unigene50598_All	hypothetical protein CDL12_30160 [Handroanthus impetiginosus]	0	0	0	2.9	0	0	3.62	0	3.82	0	0	0	0	0	0
CL7691.Contig3_All	thioredoxin reductase NTRC isoform X1 [Herrania umbratica]	0	0.55	0	0.39	0.41	2.55	1.08	0.15	0.32	0.37	0.19	0	0	0.38	0.47
CL5947.Contig1_All	PREDICTED: UDP-glucuronate 4-epimerase 1 [Malus domestica] >RXH78870.1 hypothetical protein DVH24_006940 [Malus domestica]	0.91	28.79	25.46	1.26	25.71	18.35	0.72	14.55	17.81	0	2.25	2.57	0.08	0.91	0.78
CL4886.Contig1_All
CL7874.Contig1_All	PREDICTED: uncharacterized protein LOC100258878 [Vitis vinifera]	0	0	0	0	0	0	0	0	0	0	0	0	0	0	0
CL2353.Contig5_All	PREDICTED: uncharacterized protein LOC18608918 [Theobroma cacao] >EOX99725.1 Uncharacterized protein TCM_008586 [Theobroma cacao]	1.07	0.63	2.69	2.19	1.37	2.82	1.21	4.14	3.87	0.37	1	0	0.41	1.11	0.81
Unigene51104_All		0	3.4	0	0	0	0	0	0	0	0	0	0	0	0	0
Unigene41959_All		6.43	0	0.37	0.4	0	0.45	0	0	0	0	0	0	0	0	0.33
CL4447.Contig1_All	SNARE-interacting protein KEULE-like isoform X1 [Olea europaea var. sylvestris]	0	0	2.83	0	0	0	0	0	0	0	0	0	0	0	0
CL1131.Contig2_All	PREDICTED: FRIGIDA-like protein 4a [Vitis vinifera]	25.69	2.51	40.9	24.71	3.26	24.7	25.83	2.23	21.78	46.79	3.39	0.63	4.54	62.79	2.23
Unigene36997_All		0	0	0	0	0	0	2.53	0	0	0	0	0	0	0	0
Unigene1740_All		0	0	0	1.74	0	0	0	0	0.68	0	0	0	0	0	0
Unigene10096_All		0.54	2.86	1.43	0.78	0	0	0	0	0	0	0	0	0.23	0.53	0
Unigene37310_All		0	0	0	0	0	0	4.1	4.16	0	0	0	0	2.71	0	0
CL8982.Contig5_All	probable protein phosphatase 2C 60 [Momordica charantia]	0.19	0	0	0.17	0	0.28	0.21	0	0	0	0	23.21	0	0	0
Unigene3975_All		1.93	1.21	1.79	2.92	2.94	1.12	7.46	0.51	3.41	0.63	0.82	1.21	2.28	2.06	1.16
Unigene12339_All	ubiquitin [Triadica sebifera]	70.81	12.16	16.1	60.13	1.7	10.6	67.59	14.17	15.22	3.57	4.18	21.41	9.52	12.33	10.3
Unigene26804_All		0	0	0	0	0	0	0	0	0.52	0	0	0	0	0	0
CL11038.Contig2_All
Unigene8461_All	thioredoxin-like protein CXXS1 [Durio zibethinus]	1.17	0	0	2.94	0.8	1.03	0.69	1.59	0.5	0	0.78	0	1.34	0	0
Unigene14404_All		0	0	0	2.2	0	0	0	0	0	0	0	0	0	0	0
CL6498.Contig3_All	PREDICTED: hemK methyltransferase family member 2-like [Juglans regia] >XP_018842565.1 PREDICTED: hemK methyltransferase family member 2-like [Juglans regia] >XP_018856794.1 PREDICTED: hemK methyltransferase family member 2-like [Juglans regia]	4.96	3.59	5.36	7.54	5	5.71	7.18	3.31	3.29	1.81	3.35	6.19	8.99	4.87	3.78
CL2169.Contig6_All	fatty acid desaturase 8-2 [Paeonia ostii]	3.13	0.09	2.43	119.22	80.47	114.08	1.06	18.67	1.24	1.59	2.82	4.32	308.32	169.59	100.36
Unigene341_All	unnamed protein product, partial [Vitis vinifera]	17.9	13.52	15.95	9.34	17.62	10.8	8.08	12.52	8.04	7.92	10.58	2.91	5.16	10.95	7.92
Unigene5670_All	PREDICTED: E3 ubiquitin ligase BIG BROTHER-related [Prunus mume]	5.68	4.7	5.97	11.1	5.83	4.54	8.23	3.45	6.92	8.25	3.48	9.46	9.19	5.05	1.79
CL4332.Contig1_All		7.09	2.85	8.19	12.19	3.42	6.42	14.33	7.56	17.57	6.65	3.67	4.11	9.91	10.2	9.28
Unigene47834_All		0.4	0	0	0	0	0	1.16	0	5.97	0	2.2	0	0	0	0
Unigene6708_All	PREDICTED: putative F-box protein At1g49610 [Nelumbo nucifera]	5.94	9.96	9.8	5.24	9.08	6.29	2.98	6.02	3.74	1.23	2.71	1.21	0.83	2.8	0.84
Unigene43082_All		2.45	0	0	0	0	0	0	0	0	0	0	0	0	0	0
Unigene13425_All	hypothetical protein CRG98_031394 [Punica granatum]	2.28	0.07	8.63	3.06	3.03	6.97	0.03	1.27	0.06	0	0	0	18.21	14.31	10.67
CL11999.Contig2_All		0	0	0	0	0.42	0	0.3	0	0.15	0	0	0	0	0.29	0
Unigene5837_All	PREDICTED: signal peptide peptidase-like 4 [Daucus carota subsp. sativus]	1.78	1.13	2.37	3.6	2.37	0.08	5.13	0.78	0.97	0	1.5	0	0	1.17	0.79
Unigene14402_All		0	0	0	0	0.17	0	0	1.5	0	1.42	0.33	0	0.16	0	0
Unigene47471_All		0.82	0	0	0	0	0	1.09	0	2.91	0	0	0	0	0	0
Unigene42144_All	DNA mismatch repair protein MSH4 [Hevea brasiliensis]
CL9615.Contig1_All	cyclin-L1-1-like [Quercus suber]	12.61	10.99	11.96	12.21	14.4	9.96	9.9	7.94	8.38	6.62	6.37	2.2	6.67	6.32	6.23
CL3742.Contig6_All
Unigene52641_All	DEAD-box ATP-dependent RNA helicase 56-like [Durio zibethinus]	0	0	0	0	0	0	0	0	0	0	0	0	0	0	0
Unigene14964_All	PREDICTED: ABC transporter B family member 29, chloroplastic [Nelumbo nucifera]	3.35	1.48	2.02	1.98	0.81	1.14	0.52	0.73	0	1.01	0.95	0	0.05	0.6	0.36
CL4941.Contig1_All	lysine--tRNA ligase, chloroplastic/mitochondrial [Cucurbita pepo subsp. pepo]
Unigene10409_All	glycerol-3-phosphate dehydrogenase [NAD(+)] GPDHC1, cytosolic [Quercus suber]	0.23	1.38	2.18	0.78	0.4	0.17	0.29	1.51	3.01	0.97	1.27	0	0.32	0.37	1.99
CL8357.Contig6_All	PREDICTED: 60S ribosome subunit biogenesis protein NIP7 homolog [Nelumbo nucifera]	26.32	28.35	29.16	34	27.47	27.42	25.1	26.11	29.85	19.41	14.24	27.46	39.69	25.38	21.32
Unigene33116_All		0	0	2.67	0	0	0	0	0	0	0	0	0	0	0	0
CL5958.Contig1_All		0.46	0.4	0	2.59	1.95	0.28	7.56	0	5.65	0	0	0	0	0	0
CL2049.Contig6_All	uncharacterized protein LOC112029955 isoform X1 [Quercus suber] >XP_023918400.1 uncharacterized protein LOC112029955 isoform X1 [Quercus suber]	14.82	13.54	6.69	4.67	15.39	0.01	8.3	10.44	0.62	13.28	5.28	22.34	7.27	1.35	0.92
CL5471.Contig3_All	hypothetical protein CUMW_037130 [Citrus unshiu]
CL140.Contig1_All	hypothetical protein CDL15_Pgr027050 [Punica granatum] >PKI46152.1 hypothetical protein CRG98_033485 [Punica granatum]	260.21	273.41	270.04	285.65	251.81	281.35	257.29	174.91	296.49	128.77	87.28	177.63	131.11	89.89	73.77
Unigene21008_All	NADH-ubiquinone oxidoreductase 20.9 kDa subunit-like [Coffea arabica] >XP_027127371.1 NADH-ubiquinone oxidoreductase 20.9 kDa subunit-like [Coffea arabica] >XP_027170741.1 NADH-ubiquinone oxidoreductase 20.9 kDa subunit [Coffea eugenioides] >CDP13742.1 unnamed protein product [Coffea canephora]	3.08	0	3.06	1.6	0	0.56	2.24	0	1.25	0.84	0	0	1.02	0	0.82
Unigene5915_All
Unigene9972_All		0.81	2.44	0	0.81	1.02	0	0.37	0	0.48	0	0.88	0	0.11	0.69	0.12
CL10963.Contig4_All		0.61	0.09	0.31	1.12	2.01	0.6	3.02	0.55	4.85	0	0.25	0	0.06	0.45	0.07
Unigene4294_All	PREDICTED: LOB domain-containing protein 41-like [Juglans regia]	38.16	23.89	6.97	128.1	82	34.37	317.84	152.57	135.8	63.72	38.92	72.39	192.91	85.53	70.83
Unigene36091_All
Unigene2073_All		0	0	0	0	0	1.91	5.52	0	1.33	0	0	0	0.4	0	0
CL9967.Contig2_All	transmembrane protein 230 [Rosa chinensis] >XP_024181238.1 transmembrane protein 230 [Rosa chinensis] >PRQ53486.1 hypothetical protein RchiOBHm_Chr2g0167041 [Rosa chinensis]	20.76	18.12	18.61	27.47	28.67	16.46	32.57	22.73	16.53	14.37	11.41	30.06	13.44	9.58	7.68
Unigene13367_All	MLO-like protein 1 isoform X2 [Herrania umbratica]	0	0.28	0.05	0.18	0	0.7	0	0	0	4.76	5.9	1.37	1.92	1.04	2.31
CL9254.Contig1_All	uncharacterized protein LOC102629579 [Citrus sinensis] >XP_024043305.1 uncharacterized protein LOC18046236 [Citrus clementina]	10.59	11.12	6.2	5.48	13.91	3.69	5.44	6.6	6.77	3.53	2.86	1.98	0.34	3.54	2.21
CL8876.Contig1_All		0	0	0	0	0	0	0	0	0	0.09	0	0	0	0	0
Unigene31106_All	hypothetical protein CISIN_1g0092232mg, partial [Citrus sinensis]	0	0	0	0	0	0	0	0	0	0	0	0	0	0	0
Unigene39617_All
Unigene26030_All
CL8614.Contig4_All	hypothetical protein CBR_g30354 [Chara braunii]	0	0	0	0	0	0.13	1.1	0	0	0	0	0	0	0	0
Unigene26314_All
Unigene21036_All		0	0	0	1.48	0	0	0	0	4.19	0	0	0	0	0	0
CL2283.Contig4_All		0.91	0.05	0.75	0.39	0.55	0	0	0	0	0	0.17	0	0.18	0	0
CL932.Contig2_All		0	0	0	0	0	0	0	0	0.24	0	0	0	0	0	0
Unigene36989_All		0	0	0	0	0	0	1.62	0	0	0	0	0	0	0	0
Unigene927_All	receptor-like protein kinase FERONIA [Hevea brasiliensis]	3.36	4.46	3.52	18.03	7.73	9.94	4.41	5.59	7.36	0.03	0.03	0	0.16	0.06	0
Unigene31300_All		0	0	4.73	0	0	0	5.93	0	0	0	0	0	0	0	0
CL1841.Contig7_All	PREDICTED: pollen-specific protein SF21 [Vitis vinifera] >CBI20627.3 unnamed protein product, partial [Vitis vinifera] >RVX17705.1 Protein NDL2 [Vitis vinifera]	1.27	1.24	0.25	3.47	5.29	0	0.56	3.74	2.03	1.01	0.2	0	0	1.7	0.89
CL9141.Contig1_All	PREDICTED: probable UDP-N-acetylglucosamine--peptide N-acetylglucosaminyltransferase SPINDLY [Vitis vinifera] >CBI30334.3 unnamed protein product, partial [Vitis vinifera]	25.65	24.32	26.36	17.29	18.18	12.78	22.16	22.01	16.49	0.73	1.68	0	0.38	2.64	3.44
Unigene4580_All	putative LOV domain-containing protein [Paeonia lactiflora]	0.79	1.64	0.78	3.42	1.22	0.76	2.38	1.85	2.71	0	0	1.04	0.92	0.4	0.24
CL7719.Contig2_All		10.31	1.76	1.94	5.92	2.3	0.87	3.71	1.83	0.65	2.86	0.53	0	0.82	1.19	0.28
CL8243.Contig1_All		0	0	0	0	0	0	0	0	1.5	0	0	0	0	0	0
Unigene27156_All
CL6466.Contig1_All	hypothetical protein COLO4_37921 [Corchorus olitorius]	0.12	0.03	0.01	1.08	0.89	0.24	0.12	0.82	0	1.53	0.99	0.7	4.8	10	7.01
CL3843.Contig1_All		0.22	0	0	0.51	0	0.82	1.26	0	2.54	0.48	0.42	2.94	0	0	0.23
Unigene46939_All		0	0	0	0	0	0	0	0	4.45	0	0	0	0	0	0
Unigene36685_All
Unigene50890_All
Unigene43492_All
CL1860.Contig4_All		1.29	1.06	0.39	1.47	1.74	0.55	1.22	0.25	0.69	0	0.19	0	0.31	0.64	0
CL221.Contig19_All	PREDICTED: histone H2A [Beta vulgaris subsp. vulgaris] >KMT05303.1 hypothetical protein BVRB_7g174390 [Beta vulgaris subsp. vulgaris]	39.22	25.26	38.26	13.48	7.66	8.46	0.84	4.19	0.71	5.32	2.48	6.11	10.47	7.64	7.1
Unigene49631_All		0	0.58	0	0	0.33	0	0.35	1.78	4.48	0	0	0	0.46	0	0
CL1714.Contig1_All		0	0	1.08	0	0	0.91	0.66	0	3.36	0.08	0.08	2.97	0.59	0	1.31
Unigene40907_All	putative RNA-directed DNA polymerase [Rosa chinensis]	0	0	0	0	2.94	0	0	0	0	0	0	0	0	0	0
Unigene29340_All		0	0.52	0	2.62	0	0	0	0	0	0	0	0	0	0	0
CL4448.Contig3_All	Two-pore potassium channel like [Actinidia chinensis var. chinensis]	1.61	0.36	2.22	2.93	0.67	3.6	0.37	0.11	1.49	0	0	0	0.24	0.05	0
CL440.Contig1_All	cytochrome b5 isoform X1 [Abrus precatorius]	0	0	0	0	0	0	0	0	0	0.81	0	0	0	0	0
CL458.Contig1_All	uncharacterized protein LOC110413112 isoform X2 [Herrania umbratica]	0	4.68	0.08	0.02	4.76	0.05	0	3.42	0	0.54	1.25	0.01	0.06	3.35	0.04
Unigene42856_All		3.01	0	0	0	0	0	1.09	0	0	0	0	0	0	0	0
CL1698.Contig11_All	ethylene response factor 3, partial [Genlisea aurea]	4.3	0.17	0.31	1.27	1.05	0.22	0.53	0.02	0.31	0.17	0.04	0	0.08	0	0.11
Unigene28852_All		0	0	0	0	0	0	2.26	0	0	0	0	0	0	0	0
CL12188.Contig1_All
CL8929.Contig1_All		4.82	0	0	1.4	0.28	0	0.37	0	0.21	0	0.05	0	0	0	0.05
Unigene1278_All		0	0.76	0.7	0	0.96	0.1	0	0	0.23	0	0	0	0	0.75	0
Unigene52510_All		0	0	0	0	0	0	0	0	0	0	1.07	0	4.81	0	0
Unigene13886_All	hypothetical protein CRG98_023381 [Punica granatum]	0	2.13	0	0	4.07	0	0.08	1.73	0	0	0.47	0	0	0.76	0.58
Unigene4380_All		5.48	7.35	9.2	1.61	5.33	4.07	2.92	3.65	0.25	3.47	2.6	9.42	10.31	6.2	3.68
CL10060.Contig2_All		0	0	0	0	0	2.76	0	0	4.08	0	0	0	1.7	0	1.54
Unigene14356_All
Unigene46534_All
Unigene30408_All		0	0	0	0	0	0	0	9.66	0	0	0	0	0	0	0
Unigene5409_All	PREDICTED: disease resistance protein RPM1-like [Elaeis guineensis]	1.51	0.27	0.48	0.18	2.23	0.68	0.27	0.62	0.99	0	0.33	0	0	0.03	0.84
CL11014.Contig1_All	PREDICTED: protein ENHANCED DISEASE RESISTANCE 2 isoform X1 [Vitis vinifera] >XP_010650600.1 PREDICTED: protein ENHANCED DISEASE RESISTANCE 2 isoform X1 [Vitis vinifera] >RVW35811.1 Protein enhanced disease resistance 2 [Vitis vinifera]	0.26	1.85	3.8	0	0.98	3.52	0	0	7.31	0.47	0.11	1.01	0	0.12	0.85
CL6630.Contig1_All		27.63	0.39	11.33	9.94	0.04	6.91	19.81	0.16	8.62	4.21	0.33	4.32	5.84	0.04	2.3
CL2567.Contig2_All	ribosomal protein L2 (chloroplast) [Corylopsis coreana] >YP_009545626.1 ribosomal protein L2 (chloroplast) [Corylopsis coreana] >AYO45795.1 ribosomal protein L2 (chloroplast) [Corylopsis coreana] >AYO45818.1 ribosomal protein L2 (chloroplast) [Corylopsis coreana]	42.47	42.55	39.28	55.01	55.24	45.59	40.17	32.05	27.85	31.46	25.07	24.26	24.53	25.18	24.55
CL5022.Contig3_All	hypothetical protein CUMW_056140 [Citrus unshiu] >GAY41014.1 hypothetical protein CUMW_056150 [Citrus unshiu]	47.28	34.81	59.82	26.41	33.08	31.49	13.36	12.19	18.11	1.19	0.75	2.03	4.85	3.54	3.41
CL987.Contig4_All	homeobox protein HAT3.1-like isoform X1 [Hevea brasiliensis] >XP_021646972.1 homeobox protein HAT3.1-like isoform X1 [Hevea brasiliensis]	11.05	5.2	4.54	9.32	4.95	1.85	5.39	2.55	3.12	6.43	3.93	0.9	8.14	3.07	4.44
CL9595.Contig1_All		0	0	0	0	0.2	1.2	0.44	0	2.56	0	0	0	0	0	0
Unigene22269_All		1.16	0.79	0.36	2.57	0.51	0.82	2.58	2.18	2.66	0.6	0.86	0.79	1.42	1.27	2.9
Unigene3656_All	probable acyl-CoA dehydrogenase IBR3 isoform X1 [Prunus persica] >ONI28216.1 hypothetical protein PRUPE_1G131800 [Prunus persica]	11.8	14.48	3.16	9.41	15.65	2.49	12.26	22.26	12.64	1.21	0.89	1.07	1.02	1.7	1.74
CL2791.Contig3_All	PREDICTED: bifunctional epoxide hydrolase 2-like [Juglans regia]	12.18	9.26	15.7	15.98	3.39	2.96	3.49	0.92	4.88	0	0	0.61	0.07	0.03	0.14
CL2708.Contig4_All	unnamed protein product, partial [Vitis vinifera]	0.16	0	0	0.46	0.22	0.33	0	0	0	0.54	0.4	0	2.16	2.52	1.93
Unigene9914_All	mildew resistance locus o 15 [Vitis vinifera] >ACF25912.1 MLO-like protein 7 [Vitis vinifera]	0	0	4.69	0.32	2.23	2.77	0	0	0	0	0	0	0	0	0
CL552.Contig2_All	nucleolar protein 56-like [Manihot esculenta] >OAY30713.1 hypothetical protein MANES_14G053300 [Manihot esculenta]	8.56	26.64	9.2	5.03	14.2	4.68	4.85	9.52	3.9	7.98	7.47	25.05	3.68	11.93	0.68
CL667.Contig3_All		0	0	0	0	0	0	0	0	2.72	0	0	6.7	0	0	0
Unigene30513_All		0	0	0	0	0	0	0.66	3.84	1.91	0	0	0	0	0	0
Unigene13109_All	PREDICTED: subtilisin-like protease SBT1.6 [Vitis vinifera]	152.45	97.35	107.43	436.89	289.7	269.15	147.37	99.14	163	129.01	91.98	63.91	80.47	107.24	78.02
Unigene37463_All	hypothetical protein CQW23_17885 [Capsicum baccatum]	0	0	0	0	0	0	2.65	0	0	0	0.51	0	0	0	0
Unigene10511_All	uncharacterized protein Pyn_15036 [Prunus yedoensis var. nudiflora]	0.75	0.52	0	0	0.88	0	0.16	0.66	0	0	0.72	0	0	0	0.46
CL7618.Contig1_All	PREDICTED: melanoma-associated antigen 2 [Juglans regia] >XP_018842559.1 PREDICTED: melanoma-associated antigen 2 [Juglans regia] >XP_018842568.1 PREDICTED: melanoma-associated antigen 2 [Juglans regia]	11.54	5.72	9.54	15.35	10.77	9.98	20.6	18.92	13.47	5.42	3.37	5.17	9.02	5.66	3.95
Unigene44069_All
CL8686.Contig2_All	PREDICTED: ABC transporter B family member 25, mitochondrial isoform X2 [Vitis vinifera] >CBI15790.3 unnamed protein product, partial [Vitis vinifera]	5.07	4.22	4.71	5.89	6.6	4.35	4.3	5.78	2.77	0.42	0.39	0	0.95	1.24	0.82
Unigene37013_All		0	0	0	0	0	0	5.3	0	0	0	0	0	0	0	0
CL2192.Contig2_All	glucan endo-1,3-beta-glucosidase 2-like isoform X1 [Hevea brasiliensis]	16.47	13.72	14.6	11.89	9.61	5.83	2.7	5.34	3.25	3.4	3.51	4.64	3.43	4.44	5.5
CL9024.Contig1_All
CL6293.Contig1_All		0.16	0	0	0.62	0.92	2.11	4.08	0.55	2.39	0	0.3	0	0	0	0
CL2160.Contig10_All		1.42	2.34	0	0.17	1.04	0	0	0	0	0.04	0.31	0.97	0.15	0.29	0.28
Unigene2794_All	magnesium transporter MRS2-I-like [Herrania umbratica]	2.89	11.18	7.33	1.31	3.34	1.56	0.43	0.66	0.83	0.25	0.13	0	0.6	1.78	0.29
CL7289.Contig1_All		0.72	1.16	0.33	5.78	3.2	5.64	2.56	5.07	6.01	0.22	0	6.54	1.23	3.82	1.98
CL7310.Contig2_All
CL4749.Contig1_All	protein lin-28 homolog B-like [Hevea brasiliensis]	0	0	0	0	0	0	0	0	3.67	0	0	0	1.7	0	0
CL884.Contig2_All		0	0	0	0.12	0	0	1.03	0	2.65	0	0	0	0.34	0	0
Unigene20625_All		0	0	7.68	0	0	5.43	0	0	10.37	0	0	1.6	0	0	0.21
Unigene38004_All
Unigene35463_All
Unigene17167_All	malate dehydrogenase, mitochondrial [Durio zibethinus]	103.9	101.29	117.91	93.26	100.47	107.76	61.96	59.81	78.05	10.42	6.6	5.36	18.34	15.73	13.63
Unigene14940_All	PREDICTED: uncharacterized protein LOC18596092 [Theobroma cacao]	0	1.51	0.03	0	0.08	0	0.34	0.59	0	0	0.82	0	0.14	0.4	0
CL5558.Contig3_All	Secoisolariciresinol dehydrogenase [Actinidia chinensis var. chinensis]	0	0.66	0	0.38	0	0.67	0	0.25	0.19	0.25	0.27	0	0	0	0.16
CL4668.Contig2_All	Histidine phosphatase superfamily [Macleaya cordata]	2.29	1.8	1.06	0.93	1.72	0.49	0.2	0.95	0.46	0.68	1.08	0.22	1.1	0	1.65
Unigene11152_All	PREDICTED: lachrymatory-factor synthase [Vitis vinifera] >RVW17232.1 Lachrymatory-factor synthase [Vitis vinifera]	68.03	14.42	25.99	67.68	35.99	41.52	155.73	89.78	110.07	0.83	0.38	1.18	6.97	3.06	3.14
Unigene20522_All	cullin-1 [Ziziphus jujuba] >XP_015891951.1 cullin-1 [Ziziphus jujuba] >XP_015891952.1 cullin-1 [Ziziphus jujuba] >XP_015891953.1 cullin-1 [Ziziphus jujuba]	0	1.53	1.9	0	1.36	0.76	0.18	0.74	0	3.13	1.02	0	0.15	0.56	1.68
Unigene13883_All	PREDICTED: transcription termination factor MTERF15, mitochondrial [Pyrus x bretschneideri]	0.99	2.33	4.28	4.27	1.34	1.91	2.03	0	1.58	0	0	0	0	0	0.79
Unigene52480_All
CL7397.Contig2_All	PREDICTED: H/ACA ribonucleoprotein complex subunit 4 [Juglans regia]	0.25	2.14	0	0	0.41	0	0	1.01	1.06	0.07	0.37	0.78	0	0	0.38
Unigene29660_All		0	0	0	0	0	0	0	0	0	0	3.02	0	0	0	0
CL2359.Contig3_All
Unigene26003_All		0	0	0	0	0	0	0	0	0	0	0	0	0	0	0
CL11860.Contig2_All	GDP-mannose transporter GONST1-like isoform X1 [Hevea brasiliensis] >XP_021636727.1 GDP-mannose transporter GONST1-like isoform X1 [Hevea brasiliensis] >XP_021636728.1 GDP-mannose transporter GONST1-like isoform X1 [Hevea brasiliensis]	4.33	4.65	3.36	5.4	4.71	3.63	6.7	3.41	2.62	0.82	0.84	1.45	1.35	1.55	0.88
CL4493.Contig3_All	hypothetical protein GOBAR_DD16760 [Gossypium barbadense]	0	1.42	0	0	1.81	0	0	0	0	0	0.35	0	0	0	0
Unigene27029_All		0	0	0	0	0	0	0	0	0	0	0	0	0	0	0
Unigene22252_All	cytochrome P450 78A5 [Quercus suber]	6.28	12.77	7.66	1.46	6.82	1.17	0.7	1.62	2.29	0	0	0	0.08	0.02	0.02
Unigene17165_All	PREDICTED: 26S proteasome non-ATPase regulatory subunit 7 homolog A [Vitis vinifera] >CBI30417.3 unnamed protein product, partial [Vitis vinifera]	0.47	2.33	2.43	0.07	2.09	1.56	0	3.78	0.39	0.45	1.71	0	0.85	0	0.39
Unigene2414_All	Alcohol dehydrogenase superfamily, zinc-type [Parasponia andersonii]	5.85	5.86	7.8	9.07	6.84	8.98	10.09	12.41	12.34	3.73	3.27	0	4.57	5.01	4.89
Unigene33668_All	hypothetical protein VITISV_002943 [Vitis vinifera]	0	2.9	0	0	3.74	0	0	0	0	0	0	0	0	0	0
Unigene52732_All	homeobox protein 13 isoform X2 [Morus notabilis] >EXC35105.1 hypothetical protein L484_021467 [Morus notabilis]	0	0	0	0	2.69	0	0	0	0	0	0	0	0	0	0
Unigene31495_All		0	0	0	0	0	0	0	0	0	0	0	0	0	1.84	0
Unigene19390_All	ubiquitin-conjugating enzyme E2-17 kDa [Quercus suber]	27.23	24.11	28.04	29.16	19.81	31.95	21.78	16.25	29.68	2.93	2.44	6.74	12.16	10.02	6.4
Unigene42942_All		0	0.42	0	0	0	0	0	0	0	0	0	0	0	0	0
Unigene43720_All		0	0	0	0	0	0	0	0	3.91	0	0	0	0	0	0
Unigene48589_All		0.38	0	0	0	0	0	0	0.93	2.51	0	0	0	0	0	0
Unigene977_All	PREDICTED: transcription factor TCP23 [Theobroma cacao] >EOY17245.1 TCP family transcription factor, putative [Theobroma cacao]	17.78	14.65	20.96	11.66	14.86	4.24	3.37	1.45	3.17	0	0	0	0.46	0	0.03
Unigene12351_All	Polyubiquitin-A [Zea mays]	50.11	50.15	44.52	33.42	21.16	19.63	25.85	16.29	29.09	4.88	4.44	12.7	16.68	11.32	7
CL1128.Contig1_All	PREDICTED: uncharacterized protein LOC104877828 [Vitis vinifera]	0.32	1.19	0	0	1.76	0	0	0.2	0	0.39	2.17	0	0.33	0	0
CL905.Contig2_All		0.12	0.41	0	0.12	0.58	0	0.63	0	1.11	0	0	0	0	0	0
CL7092.Contig2_All	PREDICTED: B3 domain-containing protein At5g42700 [Theobroma cacao] >XP_017981234.1 PREDICTED: B3 domain-containing protein At5g42700 [Theobroma cacao] >XP_017981235.1 PREDICTED: B3 domain-containing protein At5g42700 [Theobroma cacao] >XP_017981236.1 PREDICTED: B3 domain-containing protein At5g42700 [Theobroma cacao] >EOY14512.1 AP2/B3-like transcriptional factor family protein, putative [Theobr…	1.83	1.67	2.79	1.22	0.37	1.05	0	0.42	0	1.05	0	4.56	3.95	1.67	0.97
CL87.Contig4_All	cryptochrome-1 isoform X1 [Populus trichocarpa] >XP_024466342.1 cryptochrome-1 isoform X1 [Populus trichocarpa] >PNT15189.1 hypothetical protein POPTR_010G071200 [Populus trichocarpa] >PNT15190.1 hypothetical protein POPTR_010G071200 [Populus trichocarpa]	2.87	4.71	4.35	4.74	2.67	4.3	6.06	3.91	7.13	2.82	2.02	4.69	0.5	0.43	3.59
CL5771.Contig1_All
Unigene41683_All
Unigene20047_All	PREDICTED: uncharacterized protein LOC100265407 [Vitis vinifera] >CBI28765.3 unnamed protein product, partial [Vitis vinifera]	2.26	2.56	2.2	8.21	5.41	2.69	2.45	0.23	1.51	1.66	2.27	2.74	3.25	5.74	0.7
Unigene45113_All		0	0	0	0	0	0.36	0	0	1.26	0	0	0	0	0	0
CL2048.Contig3_All	histone-lysine n-methyltransferase, suvh, putative [Ricinus communis]	1.9	0	0	0.05	0.14	0.05	0.57	0	0	1.18	0.31	0	0.04	0.64	0.12
CL11970.Contig1_All		2.18	3.23	4.42	1.72	5.25	1.61	5.12	2.81	3.37	0.73	0.79	0	1.23	1.44	1.24
CL1649.Contig10_All	IQ domain-containing protein/CG-1 domain-containing protein/Ank_2 domain-containing protein [Cephalotus follicularis]	3.25	1.34	1.38	1.56	1.78	1.73	2.26	1.56	1.53	0.55	1.66	0	0.07	1.19	1.49
CL3470.Contig6_All	PREDICTED: probable nucleolar protein 5-2 [Vitis vinifera] >XP_010659961.1 PREDICTED: probable nucleolar protein 5-2 [Vitis vinifera]	22.79	18.9	2.46	10.16	15.6	1.68	11.31	10.73	1.08	9.35	5.04	4.59	13.72	11.41	5.11
CL527.Contig4_All
CL442.Contig2_All	WRKY transcription factor WRKY24 isoform X1 [Herrania umbratica]	8.44	5.85	0.38	4.32	8.91	2.82	2.02	4.81	2.49	0	0	0	0	0.06	0
Unigene34813_All		1.41	0	0	0.44	0	0	2.68	0	0	0	0	0	0	0	0
Unigene15372_All	PREDICTED: WD repeat-containing protein 82-B [Vitis vinifera]	10.45	10.03	8.28	10.83	10.81	9.49	10.42	13.33	10.95	10.22	4.6	5.07	6.38	7.42	4.59
Unigene51135_All	GDSL esterase/lipase 4-like [Quercus suber]	0	0	0	0	2.61	0	0	0	0	0	0	0	0	0	0
Unigene48736_All
CL6713.Contig2_All
CL7185.Contig2_All		0	0	0	0	0	0	1.45	0	2.76	0	0	0	0	0	0
Unigene36638_All
Unigene3964_All	Mitochondrial import inner membrane translocase subunit TIM17-2 like [Actinidia chinensis var. chinensis] >PSS16447.1 Mitochondrial import inner membrane translocase subunit TIM17-2 like [Actinidia chinensis var. chinensis]	2.4	1.05	2.04	1.15	1.28	0.85	2.26	1.69	1.33	0.38	0.34	0	0.23	1.13	0.65
Unigene18561_All	PREDICTED: casein kinase 1-like protein 2 isoform X1 [Lupinus angustifolius]	0.72	3.47	0	0.57	1.99	0	0.09	0.44	0	0.83	1.47	0.98	1.06	0.8	0.5
CL6604.Contig2_All
Unigene41911_All	putative disease resistance RPP13-like protein 1 [Quercus suber]	2.36	0	0	0	0	0	0	0	0	0	0	0	0	0	1.33
Unigene38784_All	receptor-like serine/threonine-protein kinase SD1-8 [Quercus suber]	0	0	0	0	0	0	0	0	0.89	0	0	0	0	0	0
CL9040.Contig2_All		0	0	0	0.37	0.37	0	1.44	0	0.51	0	0	0	0	0	0
CL7795.Contig1_All		0.39	0.05	0	1.81	0.8	0.77	3.02	0.37	3.7	0	0	0	0	0	0
CL108.Contig1_All
Unigene40289_All
Unigene22744_All		2.76	1.17	1.46	0.91	1.67	0.61	0	0	0.9	0.37	0.06	0	0	0	0
CL11028.Contig2_All	F-box/kelch-repeat protein At3g06240-like [Ricinus communis] >EEF42009.1 ubiquitin-protein ligase, putative [Ricinus communis]	3.82	3.45	2.81	7.41	4.25	4.49	9.81	4.24	8.23	0.19	0.39	0	0.85	0.93	0.74
Unigene52918_All		0	0	0	0	0	0	0	0	0	0	0	0	0	0	0
Unigene32596_All		0	0	0	0	2.54	0	0	0	0	0	0	0	0	0	0
Unigene19745_All		7.25	7.42	7.38	14.34	7.37	9.1	7.35	6.02	10.64	13.55	7.31	25.05	10.43	6.27	3.48
CL10810.Contig2_All	PREDICTED: reticulon-like protein B2 [Populus euphratica]	3.33	83.31	5.61	9.8	101.08	14.21	1.67	80.9	2.85	3.87	62.28	26.21	0.93	65.71	16.44
Unigene16754_All		0	0	0	0	0	0	4.76	0	5.12	0	0	0	0	0	0
Unigene39622_All		0	0	0	0	0	0	4.25	0	0	0	0	0	0	0	0
Unigene50099_All		0	0	0	0	0	0	0	0	0	0	0	0	0	0	0
Unigene14164_All	hypothetical protein COLO4_10035 [Corchorus olitorius]	0.98	1.12	0.45	0.32	3.34	1.46	0	0.29	0.5	0	0.77	0	0.44	0.8	0.33
CL10140.Contig1_All	hypothetical protein L484_002544 [Morus notabilis]	2.45	0	0.96	0	0	0	0	0	0	0	0	0	0	0	0
Unigene7487_All		0	0	0	0	0.43	0	2.27	1.9	1.1	0	0	0	0	0.44	0.67
CL2516.Contig4_All		0	0	0	0	0	0	0	0	0	0	0.57	0	0	0	0
CL4266.Contig1_All
CL3937.Contig3_All		0	0	0	0	1.89	0	0	0	0	0	0	0	0	0	0
Unigene42747_All		0	0	3.4	0	0	0	0	0	0	0	0	0	0	0	0
Unigene502_All	PREDICTED: uncharacterized protein At1g04910 [Vitis vinifera]	9.33	8.34	7.23	7.77	10.64	7.34	7.72	8.27	5.03	4.28	6.35	3.79	3.28	5.33	2.83
Unigene44298_All	PREDICTED: ABC transporter G family member 26 isoform X2 [Gossypium raimondii] >KJB22183.1 hypothetical protein B456_004G033800 [Gossypium raimondii]	0	0	0	0.23	0	0	0	0	1.38	0	0	0	0	0	0
Unigene39023_All		0	0	0	1.34	0	0	0	0	0	0	0	0	0	0	0
CL5.Contig6_All
Unigene34747_All		0	0	0	0	0	4.58	0.32	2.13	0.93	0	0	0	0	0	0
Unigene8316_All	SNAP25 homologous protein SNAP33 [Glycine max] >KHN48724.1 SNAP25 like protein SNAP33 [Glycine soja] >KRH56857.1 hypothetical protein GLYMA_05G023100 [Glycine max] >RZC10617.1 SNAP25-like protein SNAP33 [Glycine soja]	15.02	4.23	8.49	17.59	5.03	13.96	7.47	2.7	4.78	4.91	1.84	0.26	5.54	0.56	1.64
CL814.Contig4_All	hypothetical protein TSUD_409990 [Trifolium subterraneum]	3.08	1.81	2.46	1.9	2.5	4.38	2.24	1.1	4.71	0.63	0.67	0.78	1.15	0.78	1.42
Unigene26020_All		0	0	0	0	0	0.85	0	0	0.99	0	0	0	0	0	0
CL11594.Contig1_All	protein arv1 homolog [Citrus sinensis]	3.15	3.38	3.67	1.64	1.4	2.12	2.63	3.35	1.52	1.89	2.63	1.01	2.68	3.39	1.87
Unigene45462_All		0	0	0	0	0.96	1.22	0.2	0	3.17	0	0	0	0	0	0
CL5889.Contig1_All	PREDICTED: uncharacterized protein LOC100249293 [Vitis vinifera]	1.1	2.02	0.82	3.96	2.93	3.04	0	3.7	1.47	2.09	0	0	0	0.87	0.91
CL4897.Contig6_All	unnamed protein product, partial [Vitis vinifera]	3.87	4.95	5.7	3.2	4.96	3.7	2.49	3.51	3.3	2.01	2.57	2.04	1.54	3.04	3.06
CL2351.Contig2_All	PREDICTED: homeobox-leucine zipper protein HOX32 [Vitis vinifera] >CAN73584.1 hypothetical protein VITISV_033098 [Vitis vinifera] >CBI30999.3 unnamed protein product, partial [Vitis vinifera] >RVW98536.1 Homeobox-leucine zipper protein HOX32 [Vitis vinifera]	3.87	5.61	5.27	3.11	3.5	1.46	3.1	2.98	3.11	84.08	41.22	47.66	43.12	22.09	35.84
CL2893.Contig4_All		0.16	0	0	0.14	0	0	0.09	0.11	0.12	0	0	0	0.16	0.08	0.1
Unigene42425_All		0	0	0	0	0	0	0	0	0	0	0	0	1.7	0	0
Unigene25603_All	PREDICTED: metal transporter Nramp6-like [Nelumbo nucifera] >XP_010258655.1 PREDICTED: metal transporter Nramp6-like [Nelumbo nucifera]
Unigene33614_All
Unigene4919_All		0.47	0.39	0.87	0.04	0.08	0.15	0	0.2	0.24	0	0.39	0	0	0	0
CL7517.Contig2_All
CL9157.Contig2_All	RING-H2 finger protein ATL46-like [Hevea brasiliensis]	7.91	9.43	10.22	21.39	24.44	45.57	12.68	19.75	41.84	3.21	1.69	1.18	4.94	6.96	2.99
CL3974.Contig1_All	PREDICTED: conserved oligomeric Golgi complex subunit 3 [Vitis vinifera] >CBI27744.3 unnamed protein product, partial [Vitis vinifera]	2.57	4.12	2.75	0.89	3.31	1.59	1.48	1.94	0.9	0.55	2.72	0	0.55	1.56	1.48
CL563.Contig3_All	heat shock cognate 70 kDa protein 2 [Durio zibethinus]	1.12	309.74	182.51	15.39	334.67	112.24	0.74	96.56	116.27	8.96	27.41	31.74	14.46	25.5	12.34
Unigene23822_All	uncharacterized protein LOC110660057 [Hevea brasiliensis]	7.06	4.18	4.33	5.69	5.95	3.49	3.06	1.85	5.22	3.03	3.4	1.39	4.39	5.07	2.93
Unigene32960_All
Unigene4460_All		2.33	0	0	0	0.28	0	2.02	0	0	0	0	0	0	0	0.28
Unigene25984_All		0	0	0	0	0	0	0	0	0	0	0	0	0	0	0
Unigene20474_All		0	0.36	0.38	1.23	1.91	0.47	3.28	0	5.46	0.1	0	0.09	0	0.1	0.11
CL11690.Contig2_All		10.43	31.22	1.42	26.82	21.35	3.76	40	55.74	5.72	0.95	1.97	0.11	7.35	3.18	4.35
CL7203.Contig1_All	unknown [Lotus japonicus]	0	0	0	0	0	0	0	0	0	0	0	0	0	0	0
CL10515.Contig2_All	PREDICTED: chromatin structure-remodeling complex protein BSH isoform X1 [Vitis vinifera] >CBI26034.3 unnamed protein product, partial [Vitis vinifera]	6.74	8.01	4.75	8.14	4.96	6.76	5.13	8.12	8.08	4.91	3.53	0	9.49	6.7	3.13
CL3722.Contig8_All	PREDICTED: cysteine-rich receptor-like protein kinase 19 isoform X3 [Vitis vinifera]	4.63	3.32	1.8	3.77	4.11	3.1	5.32	5.85	2.69	1.22	1.4	1.21	1.1	2.03	1.11
Unigene16553_All		0	0	0	0	0	0	0.59	0	0	0	0	0	0	0	0.19
CL711.Contig4_All	PREDICTED: anamorsin homolog isoform X2 [Vitis vinifera] >D1I234.1 RecName: Full=Anamorsin homolog; AltName: Full=Fe-S cluster assembly protein DRE2 homolog >CBI27445.3 unnamed protein product, partial [Vitis vinifera]	1.03	0	5.15	2.66	0.7	10.33	1.45	0	9.57	6.71	2.6	34.4	15.5	16.62	23.92
Unigene33006_All		1.1	0	0	0	0	0	0	0	0	0	0	0	0	0	0
CL7333.Contig5_All	hypothetical protein VITISV_021220 [Vitis vinifera]	7.36	1.98	1.2	7.59	2.13	1.93	7.06	0.59	1.33	2.99	1.54	1.84	2.84	3.09	1.58
Unigene50015_All	unnamed protein product [Coffea canephora]
Unigene29954_All	isocitrate dehydrogenase [NAD] subunit 2, mitochondrial-like [Quercus suber]
CL2454.Contig1_All	unnamed protein product, partial [Vitis vinifera]	6.58	0	0	16.62	2.13	1.83	17.52	3.14	0.22	17	7.32	15.37	49.51	20.86	3.18
CL113.Contig7_All		0	0	0	0.4	0.39	0	4.34	1.73	2.41	0	0	0	0	0	0
Unigene8809_All	hypothetical protein VOLCADRAFT_104860 [Volvox carteri f. nagariensis] >EFJ48062.1 hypothetical protein VOLCADRAFT_104860 [Volvox carteri f. nagariensis]	67.56	57.16	48.49	72.84	49.32	44.85	51.03	44.56	46.41	32.63	28.05	35.52	84.91	56.79	47.49
Unigene11245_All	hypothetical protein COLO4_16878 [Corchorus olitorius]	1.27	0.57	0.53	162.6	91.01	140.75	225.35	80.35	269.04	0.36	0.13	1.79	0.27	0.51	0.73
CL7563.Contig2_All		0	0	0	0	0	0	0	0	5.72	0	0	0	0	0	0
Unigene11009_All	hypothetical protein VITISV_040899 [Vitis vinifera]	2.25	1.27	2.72	0.82	0.6	0.77	0.54	0.82	0.31	1.04	1.49	1.8	2.79	4.77	2.37
Unigene52570_All		0	0	0	0	0	0	0	0	0	0	0	0	3.63	0	0
Unigene19517_All	probable protein arginine N-methyltransferase 1 [Glycine max] >KHN40342.1 Hypothetical protein glysoja_000840 [Glycine soja] >KRH49040.1 hypothetical protein GLYMA_07G128100 [Glycine max] >RZC02696.1 putative protein arginine N-methyltransferase 1 isoform A [Glycine soja]	10	9.89	11.9	15.05	12.46	10.93	11.73	8.53	9.19	6.03	6.69	14.08	6.77	8.84	6.27
Unigene27833_All	ETO1-like protein 2 [Petunia x hybrida]	0	0	0	0	0	0	0	0	0	0	0.07	9.49	1.08	0	0
Unigene8503_All	PREDICTED: transcription initiation factor TFIID subunit 12, partial [Vitis vinifera]	10.02	9.12	8.4	6.31	9.77	7.47	7.98	8.72	7.06	4.04	3.88	1.12	3.38	4.89	5.69
Unigene41672_All
Unigene1585_All		0	0	0	0	0	0	0.99	0	0.72	0	0.23	0	0	0	0
CL8508.Contig2_All		0	0.31	0	0	0.61	0	0	0	0	2.07	1.36	0	0	1.13	0.91
Unigene48412_All		0	0	0	0.42	0	0	2.94	0	0	0	0	0	0	0	0
CL7467.Contig1_All		0.94	1.22	0.53	0	2.52	0.37	0.33	0	0.56	0	0.5	0	0.17	0.21	0.09
Unigene14858_All	calcineurin B-like protein 01 [Vitis vinifera] >XP_002275887.2 PREDICTED: calcineurin B-like protein 1 isoform X1 [Vitis vinifera] >XP_010662593.1 PREDICTED: calcineurin B-like protein 01 isoform X1 [Vitis vinifera] >XP_010662599.1 PREDICTED: calcineurin B-like protein 01 isoform X1 [Vitis vinifera] >XP_010662695.1 PREDICTED: calcineurin B-like protein 1 isoform X1 [Vitis vinifera] >ACQ83555.1 ca…	0	1.8	0	0	0.34	0	0	1.39	0	0	0	0	0	0	0
CL12140.Contig50_All	PREDICTED: histone-lysine N-methyltransferase ASHR1 isoform X4 [Vitis vinifera]	1.15	0.11	0.41	0	1.02	0	0	0	0	0	0	0	0	0	0
CL8394.Contig1_All	PREDICTED: DNA helicase INO80 isoform X1 [Vitis vinifera]	3.69	2.36	6.03	1.69	5.26	4.39	4.41	10.18	8	0.93	2.06	1.28	1.02	1.69	3.74
CL9709.Contig1_All		2.51	0	0	3.19	0	0	1.49	0	0.12	0	0.1	0	1.51	0.08	0
CL7130.Contig1_All	hypothetical protein BVC80_1813g44 [Macleaya cordata]	2.54	0	1.73	4.58	0	3.46	7.77	0	0	0	0.41	0	4.11	0	0
CL2367.Contig2_All	hypothetical protein AQUCO_00400128v1 [Aquilegia coerulea] >PIA59052.1 hypothetical protein AQUCO_00400128v1 [Aquilegia coerulea] >PIA59053.1 hypothetical protein AQUCO_00400128v1 [Aquilegia coerulea] >PIA59054.1 hypothetical protein AQUCO_00400128v1 [Aquilegia coerulea]
CL971.Contig7_All	pherophorin-dz1 protein [Volvox carteri f. nagariensis]	1.99	5.57	3.15	0.55	1.92	0.71	0.71	0	0.51	0	0	0	0	0	0
Unigene19698_All	PREDICTED: probable anion transporter 4, chloroplastic [Malus domestica] >XP_008384868.1 PREDICTED: probable anion transporter 4, chloroplastic [Malus domestica]	33.79	26.08	22.52	31.73	28.44	26.61	30.84	28.66	26.51	22.46	19.91	9.18	10.7	13.83	11.43
Unigene15571_All		2.96	4.49	3.88	5.93	6.09	6.57	2.61	0.99	4.18	3.12	1.94	1.69	1.64	1.97	1.08
CL2443.Contig1_All	eukaryotic translation initiation factor 5B-like [Quercus suber]	1.79	1.25	0	4.97	1.42	0.28	6.45	1.04	0	3.3	2.1	2.9	4.74	2.58	1.55
Unigene1977_All		0	0	0	0	0.69	1.1	1.47	0.15	2.87	0	0	0	0	0	0
Unigene21299_All	serine/threonine-protein kinase ATG1c isoform X1 [Morus notabilis]	1.54	1.29	0.05	0.11	4.32	0.33	0	1.11	0.57	0	0	0	0	0	0.46
Unigene37490_All
Unigene28018_All
Unigene6426_All	PREDICTED: adenylate cyclase, terminal-differentiation specific [Vitis vinifera]	17.85	18.63	15.88	22.69	22.48	20.67	18.99	13.19	20.38	9.57	9.71	12.38	8.61	7.66	6.86
CL8737.Contig2_All
Unigene50334_All		0	0	0	0	0	0	0	0	0	0	0	0	0	0	0
CL8772.Contig2_All		0	0	0.46	0	0.16	0	1.58	0	1.37	0	0	0	0	0	0
CL2717.Contig5_All	PREDICTED: granule-bound starch synthase 1, chloroplastic/amyloplastic-like isoform X1 [Juglans regia]	1.03	1.63	2.06	0.45	0.42	0	0.46	0.65	1.17	1.21	1.37	0.73	1.7	1.82	1.12
Unigene19788_All	extensin-2 [Vigna radiata var. radiata]	279.28	370.4	153.36	116.03	278.98	90.44	25.92	32.2	23.26	22.78	27.58	17.03	20.06	21.58	16.77
CL5102.Contig5_All	PREDICTED: auxin transport protein BIG [Gossypium raimondii] >KJB10538.1 hypothetical protein B456_001G206500 [Gossypium raimondii]	0	0	0	0	0	0	0	0	0	0	0	0	0	0	0
CL9876.Contig4_All	PREDICTED: uncharacterized protein LOC104607530 [Nelumbo nucifera]	14.38	11.21	10.77	31.64	18.58	14.21	26.43	15	24.99	8.95	7.42	14.62	14.8	10.8	10.24
Unigene48754_All
Unigene12030_All	PREDICTED: pentatricopeptide repeat-containing protein At2g37310 [Prunus mume]	0.47	0.97	0.84	0.92	1.36	3.04	0.95	0	0	0	1.32	0	0.41	0	0.7
Unigene11414_All		0.72	0	0	2.64	3.58	3.3	6.23	0.25	13.08	0	0	0	0	0	0.09
Unigene37860_All		0	0	0	0	0	0	4.35	0	0	0	0	0	0	0	0
CL933.Contig1_All	PREDICTED: coatomer subunit beta'-1 isoform X2 [Nelumbo nucifera]	0	0	0	0.17	0	0	0	0.18	0	0.72	0	0	0	0	0.6
CL11929.Contig3_All		3.06	0	0	1.91	0	0	0.48	0	0	0.86	0	0	0	0	0
CL1260.Contig24_All	E1-E2_ATPase domain-containing protein/Cation_ATPase_C domain-containing protein/Cation_ATPase_N domain-containing protein/Hydrolase domain-containing protein/CaATP_NAI domain-containing protein [Cephalotus follicularis]	3.57	3.05	3.89	6.75	4.77	2.66	2.24	1.54	2.23	0.03	0.15	0	0.32	0.14	0.07
CL419.Contig1_All	PREDICTED: cysteine-rich receptor-like protein kinase 2 [Juglans regia]	58.53	50.36	57.76	39.62	49.8	39.61	35.51	34.82	43.53	0.05	0.21	0.07	0.35	0.12	0.25
Unigene13058_All	PREDICTED: uncharacterized protein LOC100267633 [Vitis vinifera]	21.95	16.66	17.97	12.75	19.39	10.31	12.05	14.8	6.4	10.2	9.21	7.68	7.53	10.11	7.94
Unigene28097_All		0	0	0.87	0	0.63	0	0.98	0	0.63	0.58	0	3.42	0.85	0	0
Unigene52617_All		0	0	0	0	0	0	0	1.29	0	0	0	0	0	0	0
CL4247.Contig4_All	PREDICTED: FACT complex subunit SSRP1 [Theobroma cacao] >EOY03380.1 High mobility group isoform 1 [Theobroma cacao] >EOY03381.1 High mobility group isoform 1 [Theobroma cacao]	0	0	2.04	0	0	0	0	0	0	0	0	0	0	0	0
CL7991.Contig1_All		0	0	0	0	0	0	0	0.79	0	0	0	0	0	0	0
Unigene26250_All		0	0	0	0	0	0	0	0	0	0	0	0	0	0	0
Unigene50736_All		0	0	0	0	0	0	0	0	0	0	0	0	0	0	0
Unigene19231_All	Zinc finger, RING/FYVE/PHD-type [Trema orientale]	0.79	0	0.73	4.25	1.09	7.72	9.38	0.63	7.03	12.03	8.17	1.34	8.86	0.09	0.07
Unigene14155_All		0	0	0	1.04	0	0	2.13	0	3.77	0	0	0	0	0	0
Unigene52644_All	PREDICTED: probable LRR receptor-like serine/threonine-protein kinase At1g34110 [Prunus mume]
Unigene6649_All		0.71	1.06	1.04	0.12	0.12	0.81	0.98	0.23	0.25	0.71	0.11	0.79	0.9	0.65	0.31
CL8373.Contig2_All		0	0	0	0	0	0	0	0	0	0	0	0	0	0	0
Unigene25101_All		0.23	0.9	0	0.11	1.01	0.74	0	0	0	0	0.22	0	0	0	0
CL3709.Contig3_All	PREDICTED: transcription factor bHLH68-like isoform X1 [Nelumbo nucifera] >XP_010261700.1 PREDICTED: transcription factor bHLH68-like isoform X1 [Nelumbo nucifera] >XP_010261701.1 PREDICTED: transcription factor bHLH68-like isoform X1 [Nelumbo nucifera] >XP_010261702.1 PREDICTED: transcription factor bHLH68-like isoform X1 [Nelumbo nucifera] >XP_010261703.1 PREDICTED: transcription factor bHLH68-…	1.03	3.41	2.82	0.31	5.31	4.31	0	1.48	1.06	0.6	0.94	1.13	1.21	0.09	0.72
Unigene28135_All		0	0	0	0	0.69	0	0	0	0	0	0	10.21	0	0	0
CL9182.Contig4_All	PREDICTED: SPX domain-containing protein 4 [Vitis vinifera]	6.94	0	0.24	9.51	0	0.11	6.48	0	0.42	5.97	0.03	0.24	2.26	0.21	0.08
CL1552.Contig2_All	PREDICTED: uncharacterized protein LOC104222457 [Nicotiana sylvestris]
CL482.Contig12_All		0	0	0.31	0	1.3	0	0	0.44	0.55	0	0	0	0	0	0.26
CL9154.Contig2_All	protein phosphatase 2C 56-like [Prunus avium]	0	0	0	0	0	0	0	3.57	0	0	0	0	0	0	0
Unigene36341_All		0	0	0	0	0	0	4.97	0	0	0	0	0	0	0	0
Unigene29560_All
Unigene31347_All		0	0	0	0	0	0	0	0	0	0	0	0	0.18	0	0
Unigene51006_All		0	0	0	0	0.88	0	0	0	0	0	0	0	0	0	0
Unigene24846_All		0.92	1.01	0.85	1.27	1.25	3.92	2.57	0.72	0.72	0.32	0.11	0.93	0	0	0
Unigene25302_All	hypothetical protein PHAVU_007G052800g [Phaseolus vulgaris] >ESW15200.1 hypothetical protein PHAVU_007G052800g [Phaseolus vulgaris]
Unigene23622_All	PREDICTED: kinesin-like protein KIN-14J [Vitis vinifera] >XP_010660660.1 PREDICTED: kinesin-like protein KIN-14J [Vitis vinifera]	5.04	4.55	4.86	1.32	3.48	1.78	1.73	2.6	2.55	0.44	1.02	0.17	1.28	1.68	1.97
CL386.Contig29_All	hypothetical protein MIMGU_mgv1a002400mg [Erythranthe guttata] >EYU42765.1 hypothetical protein MIMGU_mgv1a002400mg [Erythranthe guttata]	0	0	0	0	0	0	0	0.04	0	0.09	0.05	0	0.78	1.07	1.01
Unigene16715_All		0	0	0	0	0	0	0	0	1.67	0	0	0	0	0	0
Unigene52025_All		0	1.28	2.67	0.17	0.66	0.55	0	0.84	1.07	0	2.42	4.45	0	5.31	1.74
Unigene24389_All		0.25	0.36	0.71	1.02	0.32	0.52	2.61	0.77	4.83	0.34	0.03	4.16	0	0	0
Unigene8851_All	hypothetical protein AQUCO_01700620v1 [Aquilegia coerulea]	10.4	14.04	8.4	19.93	17.5	16.27	23.57	37.92	20.43	33.38	18.52	48.84	28.75	23.69	14.67
CL9275.Contig1_All
Unigene10700_All	peroxisomal and mitochondrial division factor 1 [Momordica charantia] >XP_022149758.1 peroxisomal and mitochondrial division factor 1 [Momordica charantia]	8.72	2.63	0.07	2.46	1.48	0	2.98	1.48	0	1.37	1.46	0.32	0.81	0	0
CL7634.Contig1_All	hypothetical protein VITISV_007014 [Vitis vinifera]	0.13	0.33	0	2.26	0	1.36	0.17	0.63	0.61	3.9	2.77	1.23	0	1.57	1.24
CL2807.Contig2_All	unnamed protein product, partial [Vitis vinifera]	8.01	13.02	0.21	7.66	8.53	2.53	3.35	4.69	0.17	6.47	2.43	0	4.5	14.05	0.36
CL5632.Contig1_All	PREDICTED: high mobility group B protein 3-like [Nelumbo nucifera]	0.55	0	2.42	0	0.06	1.42	0.57	0	3.06	0.25	0	0.82	0.66	0.25	1.29
CL975.Contig8_All	elongation factor 2 [Prunus yedoensis var. nudiflora]	20.55	0.32	54.01	10.2	0.13	17.68	30.99	0.43	65.49	2.33	0.22	1.02	1.66	0.04	4.5
CL5700.Contig3_All		6.75	5.31	9.75	8.95	4.69	3.81	9.57	6.27	20.29	4.77	2.17	3.41	2.9	5.25	3.46
Unigene46811_All		0	0	0	0	0	0	0	0	1.62	0	0	0	0	0	0
Unigene37901_All
CL3164.Contig2_All		0.01	0	0	0	0	0	0.2	0	0	0	0.17	0	0	0	0
CL1130.Contig10_All	DNA-directed RNA polymerase II subunit RPB2 [Ziziphus jujuba]	4.03	3.99	3.77	2.96	5.73	1.74	3.52	3.98	2.77	1.51	1.92	0.14	1.09	1.82	3.12
Unigene279_All	serine/threonine-protein kinase AFC2 isoform X1 [Amborella trichopoda] >ERN14477.1 hypothetical protein AMTR_s00174p00035020 [Amborella trichopoda]	0.37	0.84	0.34	0.47	2.39	0.85	1.28	1.81	0.94	1.42	0.68	0.69	0.56	0.37	0.49
CL9339.Contig1_All	unnamed protein product, partial [Vitis vinifera]	0.51	1.6	0.53	0.87	0.09	0.73	0	0	0	0.48	0.48	0	0	0	0.09
Unigene10972_All	NADPH-dependent pterin aldehyde reductase [Actinidia chinensis var. chinensis]	45.35	51.65	55.64	37.43	38.75	38.11	49.37	35.58	42.87	9.22	8.31	10.92	14.98	11.43	11.4
Unigene45251_All
Unigene3069_All		0.4	0	0	0	0.09	0	0.22	0	0	0	0.19	0	0	0	0
Unigene9714_All		0	0	0	0	0.91	1.06	0	0	0	0	0	0	0	0	0
CL11087.Contig1_All	PREDICTED: uncharacterized protein LOC18597650 [Theobroma cacao]	4.35	3.06	0.86	2.16	2.55	0.6	0.63	0	0.42	0.37	1.11	0	4.81	3.88	0.67
CL1990.Contig1_All		0	0	0	0	0	0	1.16	0	0	0	0	0	0	0	0.1
Unigene42874_All	Wall-associated receptor kinase like [Actinidia chinensis var. chinensis]	0	0	0	0	0	0	0	0	0	2.49	0	0	0	0	0
CL5663.Contig1_All	clp protease adapter protein ClpF, chloroplastic [Quercus suber] >XP_023900397.1 clp protease adapter protein ClpF, chloroplastic [Quercus suber] >XP_023900398.1 clp protease adapter protein ClpF, chloroplastic [Quercus suber] >XP_023900399.1 clp protease adapter protein ClpF, chloroplastic [Quercus suber] >XP_023900400.1 clp protease adapter protein ClpF, chloroplastic [Quercus suber]	0	1.02	0	0	0	0	0	0.83	0.69	0.34	0.19	0	0	0.35	0.39
CL717.Contig1_All	60S ribosomal protein like, partial [Actinidia chinensis var. chinensis]	2.87	0	0.94	0	0.11	4.68	0.42	0	11.52	3.49	0	35.64	6.93	0	0
Unigene48308_All	hypothetical protein VITISV_041136 [Vitis vinifera]
Unigene17008_All	LOW QUALITY PROTEIN: uncharacterized protein LOC110424356 [Herrania umbratica]	6.99	4.06	3.42	9.45	7.73	4.2	8.72	4.27	2.98	0.1	0	0	0.12	0.15	0.05
Unigene18186_All		0.09	0.33	0.04	0.83	0.27	0.52	2.73	0.21	2.44	0.04	0.13	0	0	0	0.24
CL853.Contig5_All	hypothetical protein CCACVL1_06001 [Corchorus capsularis]	3.25	2.46	4.14	2.72	3.64	2.7	3.92	3.63	1.59	2.92	1.52	0.97	2.21	2.43	0.98
Unigene3869_All	PREDICTED: GPN-loop GTPase 1 [Eucalyptus grandis] >KCW47882.1 hypothetical protein EUGRSUZ_K01628 [Eucalyptus grandis] >KCW47883.1 hypothetical protein EUGRSUZ_K01628 [Eucalyptus grandis]	19.36	19.62	22.3	23.46	24.06	21.9	19.55	10.55	22.41	16.24	12.96	16.27	21.73	19.13	19.89
Unigene42480_All		0.39	0.17	0.18	0	1.33	0	0	0	0	0	0	0	0	0	0
Unigene22174_All	growth-regulating factor 8 isoform X2 [Prunus avium]	2.03	2.47	2.43	1.91	3.24	1.82	0.44	0	0	0.04	0.47	1.07	5.92	2.61	2.01
CL12234.Contig4_All		5.06	4.49	0	8.86	7.19	0.52	1.15	1.47	0	2.87	1.47	2.24	3.72	0.71	1.19
CL11601.Contig2_All
CL8741.Contig4_All		0	0.19	0.17	0	0.39	0.15	0	0	0	0.2	0.33	0.1	0	0	0
CL1961.Contig5_All	uncharacterized protein LOC110751545 [Prunus avium] >XP_021807714.1 uncharacterized protein LOC110751545 [Prunus avium]	0	0	0	0.61	2.35	0	0.75	2.32	0	0	0.55	0	0.11	0	0
Unigene29373_All
Unigene18925_All		0.26	1.73	2.34	0	3.04	0	0	0	0	0	0	0	0	0	0
Unigene48196_All		0	0	0	0	0	0	0	0	1.92	0	0	0	0	0	0
Unigene38923_All		0	0	0	0	0	0	5.42	0	0	0	0	0	0	0	0
CL5916.Contig4_All	DREB2-like protein [Artemisia annua]	2.09	2.17	3.99	1.28	1.3	0.28	1.88	2.7	0.84	0.64	0.81	0.86	0.72	0.51	0.71
Unigene37004_All
CL3897.Contig1_All	methyltransferase-like protein 13 isoform X2 [Hevea brasiliensis]	1.33	0	1.61	1.8	1.41	2.22	0.52	0.51	1.78	0	0	0.67	0	0	0.29
CL6404.Contig3_All		3.36	2.51	2.21	0.84	2.48	2.33	1.67	0.98	2.15	1.2	1.23	2.04	1.01	1.94	1.06
Unigene48791_All
CL6756.Contig1_All		8.27	4.84	0	12.39	4.19	0	32.01	16.91	0	0	0.65	0	0.93	2.38	0
Unigene24324_All	uncharacterized protein LOC18775124 [Prunus persica]	2.64	1.85	1.77	4.38	4.55	4.34	2.22	1.98	0.48	0.21	0.39	0	0.88	0.22	0.46
CL10298.Contig1_All		3.05	0.55	0.71	0	1.76	1.08	1.74	0.16	0.17	0.69	0.73	1.22	0.36	1.13	1.35
Unigene41782_All
Unigene15961_All	PREDICTED: uncharacterized protein LOC104879332 [Vitis vinifera]	0.6	0.08	0.12	1.1	2.47	1.01	4.93	0.04	1.55	0.08	0.21	0	0	0	0
CL11138.Contig1_All	lipid phosphate phosphatase 2-like isoform X5 [Durio zibethinus]	2.62	0	3.01	5.43	0	2.55	8.7	6.37	12.35	5.19	3.14	2.87	7.18	4.59	3.07
Unigene32683_All
CL6798.Contig3_All	PREDICTED: uncharacterized protein LOC100263058 [Vitis vinifera] >CBI30286.3 unnamed protein product, partial [Vitis vinifera]	0	0	0	0	0	1.29	0	0	0	0	0	0	0	0	0
CL1340.Contig4_All	PREDICTED: protein ACCELERATED CELL DEATH 6-like [Ipomoea nil] >XP_019197018.1 PREDICTED: protein ACCELERATED CELL DEATH 6-like [Ipomoea nil] >XP_019197019.1 PREDICTED: protein ACCELERATED CELL DEATH 6-like [Ipomoea nil] >XP_019197020.1 PREDICTED: protein ACCELERATED CELL DEATH 6-like [Ipomoea nil]	6.11	5.29	4.64	4.89	4.08	3.6	3	2.87	2.77	0.92	0.49	0.22	0.81	0.84	0.86
Unigene37300_All		0	0	0	0	0	0	2.15	0	0	0	0	0	0	0	0
CL691.Contig7_All	PREDICTED: pre-mRNA-processing factor 39 isoform X2 [Vitis vinifera]	0	0	0	0	0	0.26	0	0	0	0.53	0.81	0	0.37	0	0.44
CL10031.Contig2_All	PREDICTED: cysteine-rich repeat secretory protein 3-like [Pyrus x bretschneideri]	48.91	41.34	47.44	21.01	35.63	29.1	5.92	3.56	6.38	40.26	32.16	26.05	19.85	15.62	18.22
Unigene51722_All	60S ribosomal protein L19-1-like [Cucurbita maxima]
Unigene28227_All
CL5191.Contig1_All	rRNA-processing protein EFG1 isoform X2 [Jatropha curcas]	0	0	0	0	0	0	0	0	0	0	0.7	0	0	0	0
CL2282.Contig4_All		0	0	0	0	0.22	1.15	0	0.96	0	1.67	1.23	0	0	5.58	0.22
Unigene49948_All		0	0	0	0	0	0.93	0	0.93	5.4	0	0	0	0	0	0
Unigene49522_All		0	0	0	0	0	0	0	0	0.71	0	0	0	0	0	0
CL263.Contig17_All
Unigene34284_All
Unigene31202_All		0	0	0	0	0	0	0	0	0	0	0	0	0	0	0
Unigene19719_All	PREDICTED: homeobox protein knotted-1-like 1 isoform X1 [Nelumbo nucifera] >XP_010259299.1 PREDICTED: homeobox protein knotted-1-like 1 isoform X1 [Nelumbo nucifera]	16.62	10.75	12.45	36.2	25.9	23.61	31.32	11.73	20.71	4.16	2.17	3.2	3.39	2.85	2.89
Unigene4742_All	benzyl alcohol O-benzoyltransferase-like [Ziziphus jujuba]	11.75	0	0	5.26	0	0	8.96	0	0	1.14	0	0	1.1	0	0
Unigene38492_All
Unigene36815_All		0	0	0	0	0	0	0.87	0	0	0	0	0	0	0	0
CL4037.Contig2_All	PREDICTED: peroxidase 12 [Theobroma cacao]	7.08	8.93	4.54	16.54	8.95	6.68	69.01	81.07	11.61	0.23	0.37	0.03	0.06	0.38	5.75
CL871.Contig1_All	hypothetical protein POPTR_004G233800 [Populus trichocarpa]
Unigene11924_All		0	10.69	4.83	0	0	0	0	0	0	0	0	0	0	0	0
Unigene42553_All		1.73	0	0	0	0	0	0	0	0	0	0	0	0	0	0
Unigene956_All	PREDICTED: uncharacterized protein LOC100264219 [Vitis vinifera] >RVW65337.1 hypothetical protein CK203_058119 [Vitis vinifera]	31.74	64.92	33.6	88.82	48.65	61.51	205.38	61.25	93.27	0.16	0.21	4.19	1.99	0.89	0.5
CL11761.Contig16_All	hypothetical protein GUITHDRAFT_113400 [Guillardia theta CCMP2712] >EKX40614.1 hypothetical protein GUITHDRAFT_113400 [Guillardia theta CCMP2712]	0	0.11	0.95	0	0.08	1.57	0.23	0.19	1.33	0.32	0	0	0	0	0
Unigene51453_All		0	4.97	0	0	0	0	0	0	0	0	0	0	0	0	0
CL9071.Contig1_All		0	0	0	0	0	0	0	0	0	0.47	0	0	0	0	0
CL1815.Contig36_All	uncharacterized protein LOC111300809 [Durio zibethinus]	0.64	0.42	0	2.36	0	0	2.86	0	0	0.69	0.12	0	0.5	0.06	0
Unigene41252_All	uncharacterized exonuclease domain-containing protein At3g15140 [Cajanus cajan] >XP_020203147.1 uncharacterized exonuclease domain-containing protein At3g15140 [Cajanus cajan]	0.68	0	0	0	0	0	0	0	0	0	0	0	0	0	0
CL7799.Contig1_All	PREDICTED: probable protein phosphatase 2C 25 [Vitis vinifera]	0.28	2.44	0	0.71	6.1	0	0	0.27	0	0.34	0.46	0	0.07	0.08	0.08
Unigene52912_All		0.12	0	0	0.31	0.12	0.18	0.25	2.36	0	0	0	0	0.09	0.58	0
Unigene19782_All	PREDICTED: uncharacterized protein LOC108989314 [Juglans regia]	11.02	8.15	6.94	22.13	10.21	14.24	9.98	4.89	6.2	23.26	17.01	10.57	21.61	21.12	7.68
CL3544.Contig4_All	PREDICTED: putative F-box protein At3g28280 [Nicotiana tabacum]	0	12.53	12.2	0.05	13.92	10.5	0.02	12.7	16.43	0	4.85	3.47	0.19	0.54	1.67
Unigene17620_All	PREDICTED: lysM domain receptor-like kinase 4 [Populus euphratica]	20.81	14.52	12.25	24.92	18.94	20.04	19.33	18.3	20.69	0.28	0.81	1.26	3.17	3.23	1.59
CL1068.Contig2_All	ribosomal protein S19 (mitochondrion) [Cannabis sativa] >ALF04072.1 ribosomal protein S19 (mitochondrion) [Cannabis sativa] >AMR97558.1 ribosomal protein S19 (mitochondrion) [Cannabis sativa] >ANC49140.1 ribosomal protein S19 (mitochondrion) [Cannabis sativa]	1.47	2.4	5.4	1.03	2.93	3.56	1.93	0	0	0.58	2.39	2.54	3.38	0.63	4.6
CL8608.Contig1_All		0	0	0	0	0	0	0	0	0.55	0	0	0	0	0	0
CL1158.Contig4_All		12.96	16.06	0	7.04	14.58	0	9.09	19.43	0.04	3.31	2.34	0	0	4.36	0.03
Unigene19521_All	hypothetical protein CBR_g37661 [Chara braunii]	0.75	0.47	0.56	1.35	0.95	0.55	0.99	0.77	0.9	0.54	0.57	0.77	0.78	0.88	0.96
CL2469.Contig2_All		0.02	0	0	0	0.02	0	0.03	0	0	0	0	0	0	0	0
Unigene28407_All		0	0	0	0	0	1.97	0	0	0	0	0	0	0	0	2.27
CL6311.Contig2_All	PREDICTED: CSC1-like protein HYP1 isoform X3 [Vitis vinifera]	20.55	20.16	21.94	15.77	21.29	11.9	11.98	22.61	13.27	7.47	10.4	3.43	3.33	5.14	4.13
Unigene42407_All		0	0	0	0	1.63	0	0	0	0	0	0	0	0	0	0
Unigene18487_All		0	0	0	0.48	0	0	0.97	0	3.27	0.87	0	0	0	0	0
Unigene3694_All		0.71	0.57	0.71	0.5	0.88	0.31	0.07	0.16	0.72	0.13	0.07	0.21	0.22	0.32	0.24
Unigene29509_All
CL1331.Contig1_All
Unigene53092_All		0	0	0	0	0	0	0	0	0	0	0	0	0	0	0
CL1833.Contig2_All
CL9466.Contig1_All	PREDICTED: uncharacterized protein LOC105781629 [Gossypium raimondii]	0.45	0	0	0.47	0	0	0	0	0	0	1.29	0	0	0	0.25
Unigene45131_All
Unigene5966_All		2.95	0.08	0	2.11	0.09	0.03	1.7	0.01	0.05	0.02	0	0	0.31	0.02	0.02
CL11618.Contig1_All	PREDICTED: senescence/dehydration-associated protein At4g35985, chloroplastic [Vitis vinifera] >CBI28002.3 unnamed protein product, partial [Vitis vinifera] >RVW38330.1 Senescence/dehydration-associated protein, chloroplastic [Vitis vinifera]	0.26	0.52	0.83	3.32	2.46	0.22	1.59	0.36	0.21	0.11	0.59	0	0.33	0.19	0
Unigene17664_All	hypothetical protein COLO4_32034 [Corchorus olitorius]	38.48	29.49	26.16	41.81	30.33	34.25	23.23	15.21	19.72	25.55	26.57	48.82	29.78	22.9	23.92
CL7140.Contig2_All	TNF receptor-associated factor like [Actinidia chinensis var. chinensis]	17.45	2.09	14.39	4.72	2.31	2.51	4.76	1.54	6.32	3.72	0.74	1.31	1.26	1.69	5.7
Unigene35584_All		0	0	0	0	0	0	1.19	0	0	0	0	0	0	0	0
Unigene28957_All		0	0	0	0	0	0	0	0	1.47	0	0	0	0	0	0
CL4374.Contig2_All	PREDICTED: uncharacterized protein LOC18587616 [Theobroma cacao] >EOY29199.1 Uncharacterized protein TCM_036810 isoform 1 [Theobroma cacao]	13.76	14.9	14.34	17.19	11.43	9.23	20.58	9.86	19.11	7.87	7.69	7.19	14.85	16.09	9.89
Unigene17272_All	PREDICTED: pentatricopeptide repeat-containing protein At4g16390, chloroplastic [Vitis vinifera]	19.17	17.81	22.05	11.85	16.2	10.11	7.55	9.91	9.92	5.59	4.59	3.13	5.42	4.62	4.68
Unigene36045_All		0.6	0	0	0.44	0	1.21	1.25	0.13	0.31	0	0	0	0	0	0
CL3383.Contig4_All		0	0	0	0	0	0	0	0	0	1.35	0	0	0	0	0
Unigene19011_All	homeobox-leucine zipper protein REVOLUTA [Jatropha curcas] >KDP44046.1 hypothetical protein JCGZ_05513 [Jatropha curcas]	0	0	0	0	0	0.71	0.57	0.02	0	0	0	0	0	0	0
CL386.Contig18_All	uncharacterized protein LOC21390872 [Morus notabilis] >EXB95724.1 hypothetical protein L484_007474 [Morus notabilis]	0	0	0	0	0	0	0	0	0	1.75	0.21	0.5	0.92	0.6	1.66
CL6832.Contig3_All		108.34	10.46	79.13	115.62	12.62	117.34	139.89	17.9	126.33	56.47	26.25	45.7	48.67	5.91	54.38
CL2321.Contig2_All		0	6.27	0	0	3.52	0	0	8.18	0	0	0.86	0	0	7.18	0
Unigene38165_All	PREDICTED: replication protein A 70 kDa DNA-binding subunit A [Lupinus angustifolius]	0	0	0	0	0.55	8.74	2.73	0	161.1	0	0	0	0	0	0
Unigene22106_All		4.99	5.01	5.63	9.48	1.68	5.81	8	0	9.1	4.41	0.47	0	14.51	8.43	1.5
Unigene7925_All	putative disease resistance RPP13-like protein 1 [Quercus suber]	3.95	0	0.79	1.47	0	0	0.98	0	0.54	0	0	0	0	0	0
CL10500.Contig1_All	putative UPF0481 protein At3g02645 [Ziziphus jujuba]	2.59	0.21	1.14	11.2	7.18	7.18	10	3.15	6.8	0.13	0.07	0	0.33	0	0.17
CL2692.Contig2_All	zinc finger CCCH domain-containing protein 43 [Ziziphus jujuba]	1.24	1.17	0.25	1.79	2.61	0	1.64	0	0	0	0	0.24	0	0	0.13
Unigene49700_All		0	0	0	0	0	0	0	0	0.66	0	0	0	0	0	0
Unigene24079_All		19.03	25.84	17.21	19.33	21.19	15.75	23.72	29.35	21.42	5.52	9.23	4.69	11.7	13.29	7.6
Unigene14949_All	PPC domain containing protein [Trema orientale]	0.02	32.56	0	0.14	55.98	0.35	0.18	86.73	0.66	0.33	67.75	22.95	0.39	0	0
CL7510.Contig3_All		0	0	0	0	0	0	0	0	0	0	0	0	0	0	1.33
Unigene46091_All		0	0	0	0	0	2.87	0	0	7.25	0	0	0	0	0	0
Unigene31302_All		0	0	5	0	2.29	0	0	0	0	0	0	0	0	0	0
Unigene14221_All	uncharacterized protein LOC111983900 [Quercus suber]	0	0	0	0	0	0	1.53	4.28	1.97	0	0	0	0	0	0
Unigene13415_All		17.49	18.91	15.98	97.35	66.03	14.73	156.4	57.88	83.97	0	0.09	3.43	0.45	0.28	0.3
Unigene25407_All		0	0	0	0	0	0	0	0	0	0	0	0	0	0	0
Unigene46630_All
CL872.Contig5_All	Glycerophosphoryl diester phosphodiesterase [Trema orientale]	0.46	0.66	1.13	0.89	1.38	0.47	0.58	0.74	1.38	0.64	0.69	0	0.04	0.54	0.16
CL6980.Contig4_All	hypothetical protein PRUPE_1G415000 [Prunus persica]	193.56	291.36	315.2	219.99	447.14	235.17	330.69	526.57	417.02	4.02	3.72	2.52	8.56	9.11	10.09
Unigene41881_All	PREDICTED: pentatricopeptide repeat-containing protein At4g02750 [Vitis vinifera]	1.74	0	1.21	0	0.99	0	0	0	0	0	0	0	0	0	0.99
Unigene3398_All	hypothetical protein CBR_g30354 [Chara braunii]	0	0	0	0	0	0.38	0.87	0.18	0	0	0	0	0	0	0
Unigene3833_All	PREDICTED: beta-galactosidase 8-like [Gossypium hirsutum]	0	0.19	0	0	0	0	0	0	0	0	0	0	0	0	0
Unigene41974_All	PREDICTED: pentatricopeptide repeat-containing protein At2g22070-like [Nelumbo nucifera]	0	0	0	0	0	0	1.9	0	0	0	0	0	1.98	0	0
Unigene22246_All		0	0.44	5.99	3.87	0	13.65	6.08	0	3.18	10.92	2.67	29.13	71.7	9.27	18.93
CL5721.Contig1_All		5.21	3.74	3	5.32	2.81	2.25	3.71	0.35	1.21	1.2	1.49	1.37	9.46	11.84	2.4
Unigene42430_All		0	3.96	0	0	0	0	0	0	0	0	0	0	0	0	0
Unigene33686_All		0	0	0	0	1.54	0	0	0	0	0	0	0	0	0	0
Unigene25698_All		0	0	0	0	0	0	0	1.16	0	0	0	0	0	0	0
Unigene36825_All
Unigene35620_All
CL11646.Contig15_All	PREDICTED: protein TIME FOR COFFEE isoform X1 [Vitis vinifera]
Unigene47926_All
Unigene37002_All
CL9908.Contig1_All	PREDICTED: replication protein A 32 kDa subunit A isoform X1 [Vitis vinifera] >CBI17841.3 unnamed protein product, partial [Vitis vinifera]	17.63	14.29	15.41	27.91	15.36	14.29	22.69	12.55	12.41	8.08	8.53	3.54	20.29	18.21	10.58
Unigene30165_All
Unigene5182_All	proteasome subunit alpha type-1-B-like isoform X1 [Quercus suber] >XP_023899194.1 proteasome subunit alpha type-1-B-like isoform X2 [Quercus suber] >XP_023899195.1 proteasome subunit alpha type-1-B-like isoform X3 [Quercus suber]	1.93	0	0.1	14.95	0.13	0.16	8.47	0.05	0.14	0	0	0.4	0.03	1.34	0
CL4525.Contig1_All	uncharacterized protein LOC111370561 [Olea europaea var. sylvestris]	6.22	1.24	3.56	5.4	2.33	2.79	1.21	0.78	1.53	0	0	0	0	0	0
CL2315.Contig2_All		0	0.5	0.3	0	0.49	0.57	0	0	0	0.29	0.47	0.23	0	0	0
Unigene20370_All		2.26	3.2	2.28	0	1.12	1.45	0.88	0.74	1.03	0.38	0	0.83	0.15	0.48	1.68
CL155.Contig3_All	Hydroxycarboxylic acid receptor like [Actinidia chinensis var. chinensis]	1.23	2.78	1.14	1.26	1.85	2.49	1.06	2.43	1.08	0.97	0.22	0.09	0.71	1.01	0.96
Unigene28721_All
Unigene7648_All		0.46	0	0	0.12	0.34	0.32	2.21	0	1.8	0	0	0	0	0	0
CL11.Contig9_All		0	1.07	1.03	0	0	0	0	0	0	0	0	0	0	0	0
Unigene23520_All	DNA polymerase zeta catalytic subunit [Quercus suber]	3.49	3.2	2.04	1.92	3.02	2.07	1.47	1.91	1.51	2.59	3.12	1.74	1.74	2.13	2.61
CL9461.Contig2_All	PREDICTED: kinesin-like protein KIN-7O isoform X3 [Vitis vinifera]	3.56	1.97	2.17	1.46	3.58	1.94	2.27	2.51	2.22	0.65	1.08	0.03	0.65	1.3	1.14
CL8957.Contig2_All		0	1.92	0.2	0.44	0.64	4.03	2.67	0	0	0.1	0.31	4.52	0.51	0.11	0.34
Unigene6818_All	PREDICTED: ubiquinol-cytochrome-c reductase complex assembly factor 1 isoform X1 [Vitis vinifera] >XP_010662260.1 PREDICTED: ubiquinol-cytochrome-c reductase complex assembly factor 1 isoform X1 [Vitis vinifera] >XP_010662261.1 PREDICTED: ubiquinol-cytochrome-c reductase complex assembly factor 1 isoform X1 [Vitis vinifera] >XP_010662262.1 PREDICTED: ubiquinol-cytochrome-c reductase complex assem…	6.36	6.38	6.47	10.78	8.04	10.3	4.63	5.91	4.24	8.33	7.26	9.08	11.1	10.3	7.33
Unigene47287_All		0	0	0	0	0	0	0	0.38	0	0	0	0	0	0	0
Unigene21082_All		1.98	1.74	0.32	0.12	0.69	0	0	1.88	0	0	0	0	0	0	0
Unigene44904_All		0	0	0	0	0	0	0	0	2.03	0	0	0	0	0	0
Unigene32485_All	Plant peroxidase [Corchorus olitorius]	0	0.45	0.48	0	0.79	0.23	0	0	0.26	0	0	0	0	0	0
CL8305.Contig2_All		0	0	0	0	0	0	2.48	0	6.16	0	0	0	0	0	0
CL6739.Contig2_All	unnamed protein product, partial [Vitis vinifera]	0.02	0	0	2.45	0	2.76	0.03	1.34	0	0	0	0	16.9	5.29	1.34
CL3048.Contig2_All	PREDICTED: N-acetylglucosaminyl-phosphatidylinositol de-N-acetylase-like isoform X1 [Juglans regia] >XP_018823607.1 PREDICTED: N-acetylglucosaminyl-phosphatidylinositol de-N-acetylase-like isoform X1 [Juglans regia] >XP_018823608.1 PREDICTED: N-acetylglucosaminyl-phosphatidylinositol de-N-acetylase-like isoform X1 [Juglans regia]	0	0	0	0.16	1.25	0.62	0	0.22	0	4.9	3.68	3.45	1.6	2.63	0.99
Unigene23223_All		0	0	0	0	0	0	2.34	0	0	0	0	0	1.02	0	0
Unigene47338_All
Unigene42863_All	Endonuclease [Actinidia chinensis var. chinensis]
Unigene25959_All	PREDICTED: uncharacterized protein LOC100248510 [Vitis vinifera] >RVW52763.1 CCR4-NOT transcription complex subunit 4 [Vitis vinifera]	0	0	0	0	0	0	0	0	0	0	0	0	0	0	0
Unigene25496_All
CL3895.Contig2_All
Unigene33770_All		0	0	0	0	3.52	0	0	0	0	0	0	0	0	0	0
CL3081.Contig2_All	PREDICTED: ATP-dependent Clp protease proteolytic subunit 5, chloroplastic-like [Lupinus angustifolius]	0	0	0	0.09	0	0	0	0	0	0.85	0	4.22	0	0	0
Unigene15607_All	PREDICTED: probable LRR receptor-like serine/threonine-protein kinase At1g67720 isoform X2 [Eucalyptus grandis]	0.05	1.94	3.13	0.03	2.76	2.5	0.28	1.81	2.23	1.14	1.31	2.16	0.41	3.05	1.38
CL7300.Contig1_All	hypothetical protein VITISV_019937 [Vitis vinifera] >RVW30262.1 U4/U6.U5 tri-snRNP-associated protein 2 [Vitis vinifera] >RVW80432.1 U4/U6.U5 tri-snRNP-associated protein 2 [Vitis vinifera]	3.09	2.04	0	2.24	1.64	1.87	5.68	4.29	4.07	5.1	2.8	1.28	2.61	6.35	2.77
CL1101.Contig2_All		0	0.61	0.19	0	0.22	0	0	0	0	0	0.2	0	0	0.2	0.21
Unigene42498_All
Unigene37971_All
Unigene32973_All		0	0	0	0	0	0	0	0	4.46	0	0	0	0	0	0
CL9486.Contig2_All	PREDICTED: pectinesterase 3 [Cucumis melo]	5.74	0.74	0.42	1.01	1.73	0.4	1.53	0.26	1.1	0.59	0.43	0.13	0.55	0.01	0.53
CL11140.Contig3_All		0.91	0	0	0.43	0.43	0	0	1.08	0	0	0	0	0	0	0
CL317.Contig12_All	PREDICTED: probable LRR receptor-like serine/threonine-protein kinase At1g06840 isoform X1 [Theobroma cacao]	0.82	0	0	0	0	0.08	0	0	0	0.7	0	0	0	0	0
Unigene19570_All	uncharacterized protein LOC18099431 isoform X2 [Populus trichocarpa]	10.87	13.73	13.45	16.94	14.62	19.61	19.08	6.9	19.42	6.17	7.15	15.34	7.42	11.57	10.81
Unigene15391_All	unnamed protein product, partial [Vitis vinifera]	2.79	2.76	3.46	2.56	1.09	3.23	2.74	3.03	1.71	1.87	1.9	1.56	1.78	1.63	1.65
Unigene1154_All		6.55	5.1	5.56	2.52	2.99	1.77	0.76	0	1.8	0	0	0.67	0.44	0.97	0
CL2604.Contig2_All	U2 small nuclear ribonucleoprotein A' [Populus trichocarpa] >PNT45855.1 hypothetical protein POPTR_003G158800 [Populus trichocarpa]	36.65	45.4	41.82	36.6	52.38	37.33	28.75	28.27	32.06	16.73	18.48	7.26	21.6	23.52	20.69
CL393.Contig12_All		0	0	0	0	0	0	0	0	4.4	0	0	0	0	0	0
CL12013.Contig14_All	PREDICTED: TMV resistance protein N-like isoform X2 [Populus euphratica]	0	1.74	1.2	0.33	0	3.01	0	0	0.16	0	0	0.09	0	0	0.59
CL1735.Contig1_All		0	0.18	0	2.16	1.16	0	0	0	0	0	0	0	1.07	1.38	0
CL4472.Contig2_All
CL3746.Contig3_All	hypothetical protein VITISV_040195 [Vitis vinifera]	109.1	90.59	96.26	160.37	294.66	393.3	341.17	82.56	273.79	32.31	15.1	73.94	9.77	9.38	22.03
Unigene23095_All		0.65	0	0	0	1.43	0	2.2	0	2.48	0	0.31	0	0	0	0
CL6832.Contig1_All		4.21	5.56	1.91	11.1	5.25	4.32	6.42	5.74	5.34	6.09	2.91	0.52	19.9	2.72	2.19
CL318.Contig1_All	zinc finger BED domain-containing protein RICESLEEPER 1-like [Manihot esculenta] >OAY54492.1 hypothetical protein MANES_03G079200 [Manihot esculenta]
CL1093.Contig2_All		0	0	0	1.39	0	1.59	1.24	0	0.4	0	0	0	0	0	0
Unigene30797_All	Retrovirus-related Pol polyprotein from transposon TNT 1-94 [Cajanus cajan]	0	0	4.72	0	0	0	0	0	0	0	0	0	0	0	0
Unigene22668_All		3.1	0	0	3.42	0	0	2.58	0	0	0.09	0	0	0	0	0
CL3706.Contig3_All	double-stranded RNA-binding protein 4 isoform X4 [Arachis ipaensis]	2.82	1.9	1.57	3.79	3.03	1.03	2.03	1.2	2.15	0	0	0.04	0.34	0	0
Unigene10347_All	hypothetical protein AQUCO_04300033v1 [Aquilegia coerulea]	1.47	1.05	0	1.6	0	0	0.14	6.05	0	0	0	1.05	0	0	0
CL11234.Contig2_All		0	0	0	0	0	0	6.22	0	0	0	0	0	0	0	0
CL4821.Contig5_All
Unigene11182_All	uncharacterized protein LOC111298681 [Durio zibethinus]	6.16	11.99	6.45	42.67	9.15	19.73	242.57	174.03	88.41	0.35	0.9	0	7.46	6.2	1.16
CL5784.Contig2_All	PREDICTED: cold-regulated 413 inner membrane protein 1, chloroplastic [Vitis vinifera] >CBI30816.3 unnamed protein product, partial [Vitis vinifera]	2.23	0	1.67	0.8	0	1.56	0.16	0	0	0	1.38	0	0.81	2.98	1.63
Unigene44170_All
Unigene13120_All	phospholipase D alpha 1 [Jatropha curcas] >ADA72022.1 phospholipase D [Jatropha curcas] >KDP37092.1 hypothetical protein JCGZ_06148 [Jatropha curcas]	567.23	515.91	597.76	247.65	282.46	239.59	236.74	205.69	351.63	77.38	58.78	35.39	27.2	30.39	21.27
Unigene9535_All		0	0	0	0.13	0	0.25	2.14	0	1.4	0	0.13	0.59	0	0.8	0.14
CL6310.Contig2_All	ubiquitin conjugating enzyme, partial [Paeonia suffruticosa]	22.1	23.2	15.92	86.43	47.09	52.55	77.2	36.28	64.49	18.92	6.37	30.36	51.76	25.29	12.7
Unigene15180_All	transcription factor LHW-like isoform X1 [Quercus suber]	12.06	12.03	13.6	20.13	26.75	14.34	12.85	12.09	16.53	10.64	8.51	6.87	3.19	7.13	5.91
CL10785.Contig1_All	anthocyanidin 5,3-O-glucosyltransferase [Paeonia delavayi]	2.34	3.22	1.04	2.35	4.47	1.48	7.29	6.22	5.23	0	0.14	0	0	0.11	0
CL4652.Contig3_All	PREDICTED: myb-related protein Myb4 [Nelumbo nucifera]	3.93	4.29	1.5	11.78	5.47	11.69	32.61	41.6	11.86	0	0	0.04	1.77	0.26	0.36
Unigene18177_All	putative calcium-transporting ATPase 13, plasma membrane-type [Prunus avium]	0.08	1.07	0	0.08	1.89	0.37	1.46	0	0.08	0	0	1.12	0	0.16	0.58
Unigene43951_All		0	0	0	0	0	0	0	0	2.31	0	0	0	0	0	0
Unigene6011_All	Serine/arginine-rich-splicing factor like [Actinidia chinensis var. chinensis]	13.56	10.47	13.7	11.42	14.27	10.17	15.83	10.17	15.76	8.57	15.71	15.28	9.63	11	7.37
CL9190.Contig2_All
Unigene13319_All	sm-like protein LSM7 [Abrus precatorius]	39.85	34.67	20.45	67.26	39.46	22.23	35	24.62	22.98	64.65	50.71	39.99	85.92	78.43	45.75
Unigene12877_All	unnamed protein product [Coffea canephora]	1.42	1.14	1.26	1.52	0.79	0.56	1.89	0.51	0	0.87	0.84	0	1.5	1.69	0.71
CL8228.Contig2_All	Protein like [Actinidia chinensis var. chinensis]	2.99	0.94	1.71	13.96	3.53	5.49	28.6	3.5	22.14	2.62	0.19	8.58	34.72	14.14	4.29
Unigene47639_All		0	0	0	0	0	0	0	0	6.94	0	0	0	0	0	0
Unigene13735_All		3.55	0	0	0.42	0	0	0	0	0	0	0	0	0	0.87	0
CL3673.Contig1_All	methyltransferase-like protein 13 [Cicer arietinum] >XP_004505979.1 methyltransferase-like protein 13 [Cicer arietinum] >XP_004505980.1 methyltransferase-like protein 13 [Cicer arietinum] >XP_027191836.1 methyltransferase-like protein 13 [Cicer arietinum]	2.17	1.67	2.47	1.4	2.5	2.44	2.29	0.79	0.79	0.12	0.24	1.46	0	1.89	1.43
Unigene43390_All	zinc finger MYM-type protein 1-like [Quercus suber]	0	0	0	0	0	0	0	0	0	0	0	0	0	0	0
Unigene40492_All
CL12140.Contig36_All	myosin-12 isoform X2 [Ricinus communis]	0	0	0	0	0	1.49	0	0.28	0	0	0	0	0	0	0.22
Unigene32547_All	PREDICTED: transcription factor bHLH112-like [Nelumbo nucifera]
Unigene27445_All		0	0	0	0	0	0	0	0	0	0	0	0	0	0	0
CL2644.Contig3_All	PREDICTED: ABC transporter B family member 4-like [Nelumbo nucifera]	0.13	0	0	0.39	0.42	0	0.42	0.24	0.62	0.3	0.19	0	0	0.19	0
CL384.Contig3_All	glycine-rich protein-like [Carica papaya]	0.88	1.76	0.79	12.23	14.34	11.08	0.13	0	0.25	1.45	0.23	0	70.6	94.24	5.97
Unigene47621_All		0	0	0	0	0	0.34	0	0	1.17	0	0	0	0	0	0
Unigene33525_All	DNA-directed RNA polymerase 2B, chloroplastic/mitochondrial-like [Quercus suber]
Unigene9215_All	PREDICTED: auxin-responsive protein SAUR50 [Vitis vinifera]	29.76	82.6	49.04	6.93	47.04	42.6	0.31	9.28	18.31	0.2	0	1.49	0.95	0.35	0
Unigene7531_All		0	0	0	0.09	1.02	0	1.61	0.34	3.46	0	0	0	0	0	0
CL2283.Contig1_All
CL11023.Contig4_All		4.29	0	0	7.01	0	0	0.08	0	0	0	0	0	0.07	0	0
CL1622.Contig1_All	equilibrative nucleotide transporter 1 [Prunus yedoensis var. nudiflora]	0	0.34	1.48	0	6.25	0	0	0	0	0.32	0.74	0	0	0	2.84
Unigene45332_All
CL11435.Contig2_All		3.64	3.76	3.58	5.18	5.12	4.01	2.84	1.5	2.6	0.94	0.29	0.05	0.36	1.04	0.25
CL1125.Contig5_All		3.82	5.3	2.48	12.17	5.36	3.47	9.3	2.34	11.53	0.35	0.29	1.77	2.03	0	0.24
Unigene4990_All	PREDICTED: histone H2A.1-like [Populus euphratica]	0.05	0.18	0	0	0	0	0	0.07	0	0	0.07	0	0	0.03	0
Unigene31179_All	serine/threonine-protein kinase-like protein CCR2 [Quercus suber]
Unigene25680_All		0	0	0	0	0	0	0	0	0	0	0	0	0	0	0
Unigene40537_All		0	0	0	0	0	0	3.68	0	2.58	0	0	0	0	0	0
CL9476.Contig2_All		0.22	0.1	0.75	0.34	0.29	1.02	0.12	0.77	0.48	2.33	0.83	2.12	2.18	3.23	3.5
CL6934.Contig1_All	protein TIFY 5A-like [Hevea brasiliensis]	2.3	1.08	0.92	7.46	4.51	1.82	1.53	0.37	0.39	0	0	0	0.19	0	0
Unigene19324_All		0	0.6	0.25	0	0.13	0.62	0	0	0	0.25	0.52	0.13	0	0	0
Unigene19973_All	bifunctional epoxide hydrolase 2 [Quercus suber]	2.84	1.44	3.42	4.26	2.09	4.43	0.92	0.8	0.37	0.32	0.38	0	0.93	0.36	0.6
Unigene39643_All		0	0	0	0	0	0	3.02	0	0	0	0	0	0	0	0
Unigene4688_All	PREDICTED: potassium transporter 8-like [Fragaria vesca subsp. vesca]	0	0	0	0	0	0	0.31	0	0	0.52	0.78	0.47	0.57	0.18	0.12
Unigene46947_All
Unigene26457_All		0	0	0	0	0	0	2.82	0	0	0	0	0	0	0	0
CL6668.Contig4_All		2.72	1.48	0	0.94	0.1	0.58	0.45	0	0.88	0.39	0	0	1.66	0.62	0.65
CL5180.Contig3_All
CL843.Contig2_All		0	0	0	0	0	0	0	0	0	0	0	0	0	0	0
CL10089.Contig2_All	uncharacterized protein LOC7477425 [Populus trichocarpa] >RQO89169.1 hypothetical protein POPTR_004G099800 [Populus trichocarpa]	1.58	0	0	1.36	0	0	2.87	0	0	0	0	0	1.01	0	0
Unigene45985_All		0	0	0	0	0	0	0	0	1.72	0	0	0	0	0	0
Unigene38646_All		1.68	0.53	0	0.52	0	0.96	3.35	0	2.34	0.7	0.43	0	0	0.3	0
CL5604.Contig3_All	PREDICTED: dolichol-phosphate mannosyltransferase subunit 3 [Eucalyptus grandis] >XP_010038003.1 PREDICTED: dolichol-phosphate mannosyltransferase subunit 3 [Eucalyptus grandis]
CL5336.Contig1_All	PREDICTED: histone-lysine N-methyltransferase EZA1-like isoform X6 [Juglans regia]	0	0.04	0.03	0.32	0.36	0.03	0.77	0.09	0.97	0	0	0	0.05	0	0
Unigene34573_All		0	0	0	0	0	10.53	0	0	0	0	0	0	0	0	0
Unigene13600_All	probable WRKY transcription factor 48 [Quercus suber]	0.61	0.43	0.94	1.29	1.88	1.09	2.34	0.31	1.23	2.43	4.81	0.97	1.09	0.79	1.09
CL11105.Contig2_All
Unigene20425_All		2.09	2.55	0	0	1.49	0	0.09	0	0	0	0	0	0	0	0
Unigene12121_All
CL4757.Contig7_All	60S ribosomal protein L6 [Ricinus communis] >EEF49183.1 60S ribosomal protein L6, putative [Ricinus communis]	19.22	25.04	16.65	16.15	15.21	13.51	9.16	14.09	8.42	18.73	20.21	11.21	16.64	16.47	14.1
Unigene16331_All		0	0	0	0	0	0.95	1.25	0	0.16	0	0	0	0	0	0
CL9364.Contig2_All		0	0	0	2.98	0.98	0	0	0.51	0	0.92	0	0.12	2.87	0.42	0.44
Unigene36124_All
CL11415.Contig20_All	probable LRR receptor-like serine/threonine-protein kinase At1g53430 [Prunus avium]	0.05	2.91	7.58	0	2.02	5.67	0.13	0.55	3.54	0.18	0.16	1.06	0.18	0.05	0.13
CL1146.Contig13_All		0.11	0.5	0.43	0.11	1.46	0.48	0.24	0.65	1.14	0.34	0.68	0	0.26	0.52	0.85
Unigene46064_All		0	0	0	0	0	0	0	0	3.08	0	0	0	0	0	0
Unigene36926_All		0	0	0	0.73	0	0	1.77	0	1.96	0	0	0	0	0	0
Unigene27882_All		0	0	0	0	0	0	0	0	0	0	0	4.26	0	0	0
CL751.Contig2_All	PREDICTED: protein transport protein SEC31 homolog B isoform X2 [Vitis vinifera]	14.68	25.92	12.57	15.62	29.28	12.54	16.09	23.84	14.44	12.97	13.43	7.87	6.68	11.01	5.04
CL4856.Contig1_All	cell division control protein 2 homolog A isoform X2 [Momordica charantia]	0	1.79	2.54	0	4.7	0.21	0.44	0	0	0	3.5	0	0.27	5.09	1.46
Unigene49818_All		0	0	0	0	3.08	0	0	0	2.94	0	0	0	0	0	0
CL5218.Contig4_All		0	1.1	0	0.66	0	0	4.41	0.56	0	0	0	0	0	0	0
Unigene52903_All	hypothetical protein CUMW_028400 [Citrus unshiu]	0	0	0	0	0	0	0	0	0	0	0	0	0	0	0
Unigene27494_All		0	0	0	0	0	0	0	0	0	0	0	0	0	0	0
Unigene39744_All
CL12309.Contig3_All	hypothetical protein B456_004G078100 [Gossypium raimondii]	0.35	0.19	0.24	1.08	0.2	1.07	0.39	1.65	0.11	1.35	0.74	1.28	0.58	2.66	0.64
Unigene48099_All
Unigene23119_All	NAD(P)-binding domain containing protein [Parasponia andersonii]	0.47	0.16	0	0	0	0	0	0	0	0	0	0	0.29	0	0
CL4698.Contig4_All	Ribonucleoprotein LSM domain [Macleaya cordata]	1.95	0	8.99	2.06	2.1	11.94	2.17	0.18	15.08	4.71	0	0	10.77	0.12	0.08
CL1940.Contig1_All
Unigene42788_All
CL8977.Contig1_All	PREDICTED: 1-aminocyclopropane-1-carboxylate oxidase homolog 1 [Vitis vinifera]	6.75	10.9	22.4	4.22	6.8	5.6	3	1.28	5.71	3.19	2.29	0.79	5.45	5.56	4.24
CL10586.Contig3_All		0	0	0	0	0	0	0	0	0	0	0	0	0	0	0
CL10390.Contig2_All		0.61	1.58	0	0.15	0	0.41	0.32	0	0.62	0	0	0	0	0	0
Unigene29090_All		0.96	0	0	0	0	0	0	0	0	0	0	0	0	0	0
Unigene9952_All		0	1.63	0	0	0.27	0	0	0	0	0	0	0	0	0	0
CL3941.Contig3_All	Histone like [Actinidia chinensis var. chinensis]	38.37	5.35	39.62	28	3.64	22.62	11.31	4.17	9.61	5.92	5.32	24.15	13.01	7.67	29.48
CL8687.Contig1_All	PREDICTED: uncharacterized protein LOC108993209 isoform X1 [Juglans regia]	1.43	1.75	2.04	1.08	3.98	1.41	8.37	8.9	8.55	0.03	0.06	0.53	0.34	0.78	0.31
Unigene19000_All		0	1.03	0	0	0	0.4	2.96	2.62	0.15	0	0.42	0	0	0.88	0
CL3348.Contig3_All		1.84	2.53	1.79	1.1	4.09	1.42	2.82	2.88	4.61	0	0.13	1.78	0	0.13	0.86
CL9946.Contig2_All		0.46	0.09	0.42	0.24	0.26	0.81	0.58	0.24	0.58	3.1	2.37	2.39	2.73	4.77	3.56
CL1899.Contig9_All	hypothetical protein HannXRQ_Chr05g0162561 [Helianthus annuus]	0	0	0	0	0	0	1.24	0	4.38	0	0	0	0	0	0
CL767.Contig3_All	PREDICTED: protein INVOLVED IN DE NOVO 2 isoform X2 [Vitis vinifera] >CBI31664.3 unnamed protein product, partial [Vitis vinifera]	20.99	16.55	17.2	13.6	22.52	15.78	10.76	7.46	9.71	20.86	18.93	3.54	10.85	19.68	14.74
CL5660.Contig2_All	PREDICTED: high mobility group B protein 1 isoform X1 [Vitis vinifera] >CAN83423.1 hypothetical protein VITISV_023376 [Vitis vinifera]	30.53	31.31	44.5	45.1	40.44	43.55	41.78	19.98	75.27	3.41	7.08	10.03	18.21	10.34	17.05
CL8917.Contig2_All		0	0	0	0	0	0	0	0	0	0	0	0	0	0	0
Unigene12722_All	hypothetical protein EMIHUDRAFT_44780, partial [Emiliania huxleyi CCMP1516] >EOD11670.1 hypothetical protein EMIHUDRAFT_44780, partial [Emiliania huxleyi CCMP1516]	77.35	39.87	0.07	57.61	39.47	3.75	83.42	38.12	0.09	6.65	5.37	0.02	13.44	10.5	6.11
CL1787.Contig13_All	DNA-(apurinic or apyrimidinic site) lyase [Handroanthus impetiginosus]	4.63	0.92	0.38	3.12	0	0.52	0.13	0.77	0	1.08	1.97	0	1.72	1.29	0.93
CL2817.Contig1_All		0	0	0	0.33	0	0	0	0	0	0	0	0	0	0	0
CL129.Contig1_All	GATA transcription factor 15-like [Herrania umbratica]	0	0	0	1.16	0	0	0.45	0	0.2	0.12	0	6.98	0.18	0.22	0
Unigene49407_All		0	0	0	1.39	0	0	0	0	3.6	0	0	0	0	0	0
Unigene33259_All	PREDICTED: putative pentatricopeptide repeat-containing protein At1g12700, mitochondrial isoform X1 [Nicotiana tomentosiformis] >XP_009612408.1 PREDICTED: putative pentatricopeptide repeat-containing protein At1g12700, mitochondrial isoform X1 [Nicotiana tomentosiformis] >XP_009612409.1 PREDICTED: putative pentatricopeptide repeat-containing protein At1g12700, mitochondrial isoform X1 [Nicotiana …	0	0	0	0	2.17	0	0	0	0	0	0	0	0	0	0
Unigene5252_All	26S proteasome regulatory subunit S10B homolog B-like [Hevea brasiliensis]	0.91	0	0	0	0	0	0	0	0	0	0	0	0	0	0
Unigene30906_All		0	0	1.89	0	0	0	0	0	0	0	0	0	0	0	0
Unigene19980_All	GTP-binding nuclear protein Ran-1 [Panicum hallii]	3.15	0.98	1.31	4.1	1.7	1.69	0.62	0.94	0.88	3	2.33	6.18	8.45	4.57	2.7
Unigene34205_All		0	0	0	0	0	0	0	0	0	0	0	0	0	0	1.61
Unigene15801_All	Pol [Coffea canephora]	2.14	1.51	1.06	1.86	2.38	0.76	0.25	0	0.28	0	0	0	0	0	0
Unigene1515_All	transmembrane and coiled-coil domain-containing protein 4-like [Quercus suber]	0.85	2.19	0.74	1.37	3.33	1.76	2.87	1.71	2.21	0.2	0	1.56	0.34	0.85	0
Unigene44384_All
CL6270.Contig1_All	PREDICTED: pentatricopeptide repeat-containing protein At5g04810, chloroplastic isoform X1 [Prunus mume]	0.56	2.07	1.21	0.47	4.07	0.74	0	2.36	1.62	0.47	1.02	0	0.12	1.53	0.62
Unigene1613_All		5.83	0	0	2.63	0	0	6.05	0.05	0	0.7	0	0	0.92	0	0
Unigene12204_All		1.44	0.53	0	0	1.98	0	0	7.01	0	0	0	0	0	0	0
CL10581.Contig3_All
CL5195.Contig6_All	uncharacterized protein LOC112012382 [Quercus suber]	1.31	0.96	0.62	1.68	0	5.5	0.97	0.91	1.45	1.29	1.33	0	1.94	0.22	0.81
CL1708.Contig2_All	uncharacterized protein LOC111994038 [Quercus suber]	0.41	0.86	0.53	1.58	1.09	1.38	0.32	0.63	0.21	0.41	0.06	0	0	0.59	0.12
Unigene14316_All	PREDICTED: reticulon-like protein B18 [Eucalyptus grandis] >KCW89569.1 hypothetical protein EUGRSUZ_A01854 [Eucalyptus grandis]
Unigene9677_All		3.63	0.94	0.99	0.54	1.32	0	0	0	0	0	0	0	0	0	0
CL6243.Contig2_All		0	0	0	0	0	0	1.99	0	0	0	0	0	0	0	0
CL9032.Contig3_All		0	0.91	0	0	1.74	0	0	1.96	0	0	0	0	0	0.11	0
CL8351.Contig1_All		6.98	0	0	11.06	0	0	6.99	1.48	0.26	11.07	0	8.74	10.03	0.03	5.91
CL2116.Contig1_All	LOW QUALITY PROTEIN: galactinol--sucrose galactosyltransferase-like [Quercus suber]	0.02	0.01	0	0.91	1.04	1.47	0.05	0.68	0.02	0.1	0.52	0.38	10.47	10.46	5.84
Unigene3556_All		0	0	0.92	0.29	0	0	0	0.35	0.39	0	0	0.37	0.13	0.98	0
CL9736.Contig1_All	hypothetical protein M569_08957 [Genlisea aurea]	247.13	261.31	240.69	677.68	399.98	348.53	826.5	331.62	507.58	151.81	87.79	320.46	457.83	222.28	139.58
CL9643.Contig1_All		0.71	0	0	0.37	0	0	0.13	0	0	0	0	0	0.25	0	0
CL3519.Contig6_All	PREDICTED: pollen-specific leucine-rich repeat extensin-like protein 1 isoform X1 [Raphanus sativus]	57.83	192.59	366.07	63.41	302.46	424.39	75.49	292.47	320.91	0.52	1.91	8.41	4.53	6.32	4.82
Unigene19680_All	ethylene-responsive transcription factor 1A [Paeonia lactiflora]	48.69	31.28	18.53	36.52	56.79	26.56	39.35	11.26	56.52	1.14	2.16	6.09	13.3	6.99	7.49
CL1011.Contig15_All		0	0	0	0	0	0.06	0.06	0	0	0	1.26	0	0.05	0	0
Unigene51064_All		0	1.23	0	0	0	0	0	0	0	0	1.47	0	0	0	0
Unigene44788_All
Unigene12495_All	Triose phosphate/phosphoenolpyruvate translocator [Parasponia andersonii]	0	0.39	0	2.25	0.74	1.77	0.47	0.53	0	2.5	0.14	0	1.1	0.9	0
Unigene9675_All		0	0.71	0	0	0	0	0	0	0	1.22	3.16	5.9	0.3	0	0.84
Unigene40967_All		2	0	0	0	0	0	0	0	0	0	0	0	0	0	0
Unigene39072_All
Unigene16136_All	unnamed protein product, partial [Brassica rapa]	0.21	0.83	1.84	4.28	0.21	4.73	3.34	0.09	10.25	0	0	0	0.29	0.52	0.21
CL357.Contig10_All		0	0	0	0.11	0.18	0.21	0.86	0	0.36	5.34	0.52	2.59	1.01	0.55	0
Unigene52352_All		0	0	0	0	0	0	0.9	0	1.74	0.81	0	0	7.06	1.39	0.87
CL7350.Contig6_All		0	2.05	12.92	0.07	2.39	7.74	0.26	2.94	6.99	0	0.42	4.4	0.14	0	3.84
CL1929.Contig1_All		2.54	0	0.3	3.09	0	0.81	10.14	0	0.32	3.95	0.15	0	2.62	0	0.17
Unigene44438_All
Unigene44288_All
Unigene14846_All	tetratricopeptide repeat protein 38 [Rosa chinensis] >PRQ41282.1 putative tetratricopeptide repeat protein [Rosa chinensis]	0.99	1.37	0.77	3.13	5.47	4.81	8.86	7.17	7.64	0.96	1.68	0	0.6	0.75	1
Unigene7482_All		1.97	5.38	0.57	1.84	2.9	0.11	0.65	2.64	1.91	0.11	1.76	2.62	1.7	2.43	1.89
CL10446.Contig2_All	uncharacterized protein LOC111009057 isoform X1 [Momordica charantia]	9.07	12.43	8.34	10.68	9.88	9.89	9.5	10.18	7.77	4.23	2.97	0.17	3.85	4.15	4.76
CL8131.Contig2_All	predicted protein, partial [Chlamydomonas reinhardtii]
Unigene30047_All	PREDICTED: probable mitochondrial chaperone BCS1-A [Cucumis sativus]	0	0	0	0	0	0	0.43	0	0	0	0	0	0	0	0
CL459.Contig2_All		0	0	0	0	1.31	0	0	0	5.59	0	0	0	0	0	0
Unigene40607_All
Unigene22250_All		15.98	0	13.63	31.61	0	19.93	23.51	0	21.93	0.16	0.06	5.24	9.73	0.06	5.85
CL11304.Contig1_All	2-oxoisovalerate dehydrogenase subunit alpha 1, mitochondrial [Jatropha curcas]	2.27	3.5	1.4	3.74	0.5	3.37	2.11	0.69	2.02	0.06	0.31	0	0.83	0.58	0.12
Unigene39161_All	hypothetical protein TorRG33x02_132650, partial [Trema orientale]	0	0	0	0	0	0	1.41	0	0	0	0	0	0	0	0
CL12212.Contig4_All		0	0	0	0	0	2.8	0	0	9.32	0	0	0	0	0	0
Unigene13170_All	ubiquinone biosynthesis protein COQ9-B, mitochondrial [Manihot esculenta] >OAY54020.1 hypothetical protein MANES_03G042000 [Manihot esculenta]	40.56	39.14	36.02	102.06	54.87	45.17	82.65	42.36	49.85	28.02	23.56	25.24	65.89	42.52	27.27
CL473.Contig6_All	hypothetical protein VITISV_003620 [Vitis vinifera]
Unigene50062_All
Unigene15901_All	hypothetical protein VITISV_028729 [Vitis vinifera]	3.3	2.29	1.69	1.25	0.87	1.57	0.61	0.56	0.56	0.49	0.58	0.16	1.57	0.94	3.32
CL2151.Contig15_All	PREDICTED: pentatricopeptide repeat-containing protein At5g66520 [Vitis vinifera] >RVX02594.1 Pentatricopeptide repeat-containing protein [Vitis vinifera]	2.18	0	0	0.97	0.13	0	2.09	0	0	0.36	0.2	0	0.62	0.69	0.03
CL2188.Contig4_All	PREDICTED: uncharacterized protein LOC109007090 [Juglans regia]	9.29	13.7	11.13	10.63	16.38	6.93	9.06	13.67	4.34	4.33	5.4	2.41	4.55	2.11	2.12
CL9233.Contig2_All	PREDICTED: probable choline kinase 2 isoform X2 [Vitis vinifera]	0	0.65	0	0	0	0.13	0	0	1.67	0	0.74	0	0.06	0.22	0
Unigene18141_All		0.8	3.75	1.78	0.15	2.1	0.9	0.71	1.21	1.63	0.21	0.35	1.79	0.48	1.66	0.15
CL891.Contig3_All		0.27	1.98	4.06	1.61	3.24	0.89	0.19	5.17	1.22	0	0	0	0	0.09	0.46
CL11720.Contig2_All
Unigene13447_All	transcription factor bHLH130 isoform X1 [Ziziphus jujuba]	0.4	0.25	0.4	1.18	0.85	1.5	0.05	0.74	0.2	6.82	9.43	7.89	8.55	12.9	10.79
Unigene28002_All	Tua1 [Eragrostis tef]	0	0	0	0	0	0	0	0	0	0	0	10.06	0	0	0
CL7300.Contig3_All	hypothetical protein VITISV_019937 [Vitis vinifera] >RVW30262.1 U4/U6.U5 tri-snRNP-associated protein 2 [Vitis vinifera] >RVW80432.1 U4/U6.U5 tri-snRNP-associated protein 2 [Vitis vinifera]	3.07	3	1.01	6.66	4.77	1.07	0	5.99	2.57	0	0	0	0	0	1.47
Unigene49693_All		0	0	0	0	0	0.98	0.78	0	3.38	0	0	0	0	0	0
CL12257.Contig3_All
CL8224.Contig5_All	PREDICTED: oligopeptide transporter 7-like [Gossypium hirsutum]	3.65	2.2	1.3	1.6	1.24	0.34	0.93	0.55	0.79	0	0.6	0.02	1.06	2.79	0.32
Unigene31384_All	E3 ubiquitin-protein ligase TRAIP-like [Coffea arabica] >XP_027115295.1 E3 ubiquitin-protein ligase TRAIP-like [Coffea arabica]	0	0	0	0	0	0	0	0	0	0	0	0	0	0	0
Unigene49004_All	uncharacterized protein LOC107405525 [Ziziphus jujuba]	0.88	0	0	0	0.41	0	0.42	0	4.86	0	0	0	0	0	0
Unigene50931_All	uncharacterized protein LOC112037317 isoform X1 [Quercus suber] >XP_023925898.1 uncharacterized protein LOC112037317 isoform X1 [Quercus suber]	0.98	1.65	0	0	3.11	0.1	0.31	0	0	0.25	0	0	0	0	0
CL11049.Contig1_All	PREDICTED: proline-rich receptor-like protein kinase PERK4 isoform X1 [Vitis vinifera] >XP_010646849.1 PREDICTED: proline-rich receptor-like protein kinase PERK4 isoform X1 [Vitis vinifera] >XP_010646856.1 PREDICTED: proline-rich receptor-like protein kinase PERK4 isoform X1 [Vitis vinifera] >XP_010646857.1 PREDICTED: proline-rich receptor-like protein kinase PERK4 isoform X1 [Vitis vinifera]	12.72	4.24	3.98	13.21	5.47	4.78	16.96	3.49	11.16	0.21	0.05	0.43	0.47	0.41	0
Unigene13405_All	LYR motif-containing protein [Parasponia andersonii]	0.44	1.39	1.61	3.93	1	6.35	0.77	5.3	5.7	8.49	4.46	24.11	14.43	23.89	9.69
Unigene29042_All		0	0	0	0.75	0	0	0	0	0	0	0	0	0	0	0.69
Unigene8561_All	beta-fructofuranosidase insoluble isoenzyme CWINV1 [Prunus yedoensis var. nudiflora]	9.4	9.12	10.38	8.49	12.58	7.54	4.13	7.03	5.5	8.31	5.82	4.18	1.25	2.06	3.15
Unigene1839_All		0	0	0	0	0	0	0.67	0	6.51	0	0	0	0	0	0
CL14.Contig1_All		9.95	10.11	11.93	7.21	6.18	5.11	5.31	5.82	7.07	1.08	0.74	0.86	1.76	1.54	1.01
Unigene4767_All	unnamed protein product, partial [Vitis vinifera]	0.13	0.14	0.04	0.14	0	0	0	0	0	1.52	0.42	0	1.15	0.19	0.25
CL6190.Contig1_All	PREDICTED: protein BTR1 isoform X3 [Vitis vinifera]	0	0	1.19	0.17	0	0	0	0	0	0	0	0	0.44	0	0
Unigene47767_All		0	0	0	0	0	0	0	0	3.2	0	0	0	0	0	0
CL4797.Contig3_All	PREDICTED: DEAD-box ATP-dependent RNA helicase 56 [Vitis vinifera]	6.57	9.59	9.99	6.8	16.61	9.95	9.86	10.27	11.05	5.88	7.24	0	3.17	9.68	11.02
Unigene6833_All	leucine-rich repeat extensin-like protein 4 [Panicum hallii] >PVH38446.1 hypothetical protein PAHAL_5G260400 [Panicum hallii]	9.98	15.76	15.42	1.86	1.36	1.25	0.24	3.24	0.27	4.84	4.4	2.21	19.68	12.61	10.09
Unigene14643_All
CL11495.Contig4_All		0	0	0	0	0	0	0.51	0	0	0	0	0	0	0	0
CL2805.Contig1_All		5.4	0	6.27	2.58	0	3.75	4.21	0	5	0	0.55	3.84	2.38	0	1.22
Unigene43900_All
Unigene27413_All		0	0	0	0	0	0	0	0	0	0	0	0	0	0	0
Unigene20567_All		0.96	2.31	0.52	0.28	0.62	0.46	0.9	0.76	0.37	0	0	0	0	0	0.14
CL9404.Contig8_All		2.33	0	0	0.64	0	0	0.33	0	0	0	0	0	0	0	0
Unigene27905_All
Unigene21896_All	PREDICTED: post-GPI attachment to proteins factor 3-like [Nelumbo nucifera]	5.79	5.39	5.67	8.67	11.28	8.69	5.83	7.47	5.56	6.69	2.07	13.48	3.74	4.21	4.59
Unigene8294_All	LOW QUALITY PROTEIN: uncharacterized protein LOC111993890 [Quercus suber]	11.29	8.95	10.76	7.64	12.17	4.68	7.36	7.71	5.56	19.01	6.45	2	5.43	4.48	5.23
Unigene10228_All		0	0	0	2.5	0	2.27	5.43	0	4.5	0	0	0	0	0	0
CL12202.Contig3_All		0	0	0	1.88	0.27	0	1.11	0.23	0	0	0	0	0	0	0
CL12140.Contig9_All		0.1	0.51	1.33	1.28	1.3	0.53	0.11	0.15	1.51	0.5	1.22	1.13	1.67	2.31	1.85
CL2819.Contig3_All	PREDICTED: tetratricopeptide repeat protein 38 isoform X1 [Vitis vinifera] >CBI32037.3 unnamed protein product, partial [Vitis vinifera] >RVW31303.1 Tetratricopeptide repeat protein 38 [Vitis vinifera]	1.16	0.5	0	0	0.83	1.63	0.51	0	0	0	0	0	0	0	0
Unigene43651_All		0	0	0	0	0	0	0.71	0	0	0	0	0	0	0	0
Unigene28091_All		0	0	0	0	0	0	0	0	0	0	0	18.19	0	0	0
CL9302.Contig4_All	PREDICTED: uncharacterized zinc finger protein At4g06634-like [Juglans regia]	5.84	5.45	6.7	7.21	3.59	5.09	7.38	3.85	3.96	8.13	5.03	5.36	3.87	5.03	3.91
CL9826.Contig2_All	Actin-related protein 2/3 complex subunit 3, partial [Actinidia chinensis var. chinensis]	19.6	13.24	21.35	25.41	13.98	13.02	16.74	11.38	19.99	4.48	2.55	3.64	4.93	3.56	6.81
CL8941.Contig1_All	putative coat protein [Nicotiana tabacum]	1.21	0.66	0	4.92	2.62	1.96	5.53	0.59	4.07	0	0	0	0.04	0.18	0.43
Unigene15135_All	Protein ENHANCED DISEASE RESISTANCE like [Actinidia chinensis var. chinensis]	1.32	0.02	0	0.12	0.2	0	0.36	0	0.15	0	0	0	0	0.04	0
Unigene4441_All	splicing factor 3B subunit 6-like protein [Carica papaya]	62.12	44.26	32.42	60.96	47.2	39.98	63.01	38.3	42.47	37.31	35.66	36.86	75.94	72.11	30.95
CL8537.Contig4_All	PREDICTED: vesicle transport v-SNARE 13-like [Nelumbo nucifera] >XP_010258251.1 PREDICTED: vesicle transport v-SNARE 13-like [Nelumbo nucifera] >XP_010258253.1 PREDICTED: vesicle transport v-SNARE 13-like [Nelumbo nucifera] >XP_010258254.1 PREDICTED: vesicle transport v-SNARE 13-like [Nelumbo nucifera]	37.85	16.54	60.44	72.01	33.49	80.22	75.04	20.52	70.84	30.85	20.77	31.69	45.36	19.94	29.64
CL1565.Contig9_All
Unigene31331_All	F-box protein [Actinidia chinensis var. chinensis]	0.2	0.34	2.55	0	0	0	0	0	0	1.28	0.38	0	0.9	0	0
CL10250.Contig2_All	PREDICTED: protein trichome birefringence-like 6 [Vitis vinifera]	5.29	5.76	7.27	4.16	10.11	3.37	4.42	4.62	5.09	3.59	3.39	2.38	1.5	2.53	2.3
CL1845.Contig2_All	PREDICTED: protein SUPPRESSOR OF GENE SILENCING 3-like isoform X1 [Pyrus x bretschneideri] >XP_018503358.1 PREDICTED: protein SUPPRESSOR OF GENE SILENCING 3-like isoform X2 [Pyrus x bretschneideri]	23.3	29.88	0	34.29	26.26	0	21.12	12.51	0	19.65	14.98	12.77	26.01	0	0.18
Unigene34898_All
CL1830.Contig1_All	PREDICTED: 2,3-bisphosphoglycerate-independent phosphoglycerate mutase [Cucumis sativus] >KGN53968.1 hypothetical protein Csa_4G197830 [Cucumis sativus]	89.29	117.43	94.6	72.23	93.13	73.76	38.58	80.83	47.53	65.72	67.24	40.72	20.33	29.44	32.39
Unigene10669_All	hypothetical protein CUMW_024520 [Citrus unshiu]	17.34	13.63	24.42	18.07	17.24	16.85	15.01	9.73	23.74	3.83	3.02	1.81	3.76	6.27	4.72
Unigene8697_All	PREDICTED: chaperone protein dnaJ 50 [Theobroma cacao]	6.42	8.06	8.8	19.04	11.15	10.47	15.27	9.69	13.72	4.04	3	5.25	3.98	4	3.2
CL371.Contig15_All	PREDICTED: probable receptor-like protein kinase At1g80640 [Juglans regia]	6.11	4.23	4.92	11.68	7.28	3.43	6.53	0	3.25	13.14	13.29	4.9	6.26	7.44	7.83
CL9360.Contig2_All		0	0	0	0.56	0.05	0.19	1.81	0	1.72	0	0.1	0	0	0	0
CL5387.Contig2_All	unknown [Lotus japonicus]	70.94	63.82	0.22	87.24	80.28	2.84	89.23	39.67	0	91.1	68.59	45.28	202.95	65.7	21.4
CL2073.Contig3_All	serine carboxypeptidase-like 20 [Sesamum indicum]	204.48	5.31	326.59	1.69	0	9.57	0	0	4.32	0	0.24	0.12	0.12	0	0
CL2196.Contig1_All	GDP-fucose protein O-fucosyltransferase protein [Actinidia chinensis var. chinensis]	0.79	1.35	7.58	3.49	5.57	19.06	1.86	1.68	9.99	0	0.96	0	0	0	0
Unigene24834_All		0	0.67	0	0	2.86	0.35	0	3.8	1.61	0	0.4	0	0	0	0
[truncated: 92,952 more rows]
