# Supplementary material for: Histology and transcriptomic profiling reveal the dynamics of seed coat and endosperm formation in tree peony (Paeonia ostii)
Source: Hortic Res. 2022 May 17;9:uhac106. doi: 10.1093/hr/uhac106 (PMC9297151; doi:10.1093/hr/uhac106)
Supplement: Web_Material_uhac106 [file web_material_uhac106.zip › Table S3.xlsx]

## Sheet: Sheet1
Table S3 GO analysis of all differentially expressed genes
Co30vsCo50						Co50vsCo70						En50vsEn70						Co50vsEn50						Co70vsEn70
Gene ID	GO Term	Level 1	Level 2	log2(Co50/Co30)		Gene ID	GO Term	Level 1	Level 2	log2(Co70/Co50)		Gene ID	GO Term	Level 1	Level 2	log2(En70/En50)		Gene ID	GO Term	Level 1	Level 2	log2(En50/Co50)		Gene ID	GO Term	Level 1	Level 2	log2(En70/Co70)
CL1.Contig1_All	[P]GO:0006334//nucleosome assembly;[C]GO:0016021//integral component of membrane;GO:0000786//nucleosome;[F]GO:0003677//DNA binding;	molecular_function;cellular_component;biological_process	[C]membrane part;organelle part;[P]cellular component organization or biogenesis;[F]binding;	5.38622		CL1.Contig1_All	[P]GO:0006334//nucleosome assembly;[C]GO:0016021//integral component of membrane;GO:0000786//nucleosome;[F]GO:0003677//DNA binding;	molecular_function;cellular_component;biological_process	[C]membrane part;organelle part;[P]cellular component organization or biogenesis;[F]binding;	1.79474		CL10005.Contig2_All	[P]GO:0009245//lipid A biosynthetic process;[C]GO:0005886//plasma membrane;[F]GO:0016740//transferase activity;	cellular_component;biological_process;molecular_function	[C]cell;[P]cellular process;[F]catalytic activity;	4.89689		CL1.Contig1_All	[P]GO:0006334//nucleosome assembly;[C]GO:0016021//integral component of membrane;GO:0000786//nucleosome;[F]GO:0003677//DNA binding;	molecular_function;cellular_component;biological_process	[C]membrane part;organelle part;[P]cellular component organization or biogenesis;[F]binding;	-5.33751		CL1.Contig1_All	[P]GO:0006334//nucleosome assembly;[C]GO:0016021//integral component of membrane;GO:0000786//nucleosome;[F]GO:0003677//DNA binding;	molecular_function;cellular_component;biological_process	[C]membrane part;organelle part;[P]cellular component organization or biogenesis;[F]binding;	-7.11212
CL10005.Contig1_All	[F]GO:0016740//transferase activity;	molecular_function	[F]catalytic activity;	-4.61941		CL10.Contig2_All	[P]GO:0018279//protein N-linked glycosylation via asparagine;[C]GO:0008250//oligosaccharyltransferase complex;GO:0016021//integral component of membrane;GO:0005789//endoplasmic reticulum membrane;GO:0005783//endoplasmic reticulum;[F]GO:0016740//transferase activity;	cellular_component;molecular_function;biological_process	[C]cell;membrane part;organelle part;[P]cellular process;[F]catalytic activity;	-1.12076		CL10013.Contig1_All	[C]GO:0005634//nucleus;[F]GO:0003677//DNA binding;	cellular_component;molecular_function	[C]cell;[F]binding;	-7.95715		CL10005.Contig1_All	[F]GO:0016740//transferase activity;	molecular_function	[F]catalytic activity;	4.15434		CL10003.Contig4_All	[F]GO:0003676//nucleic acid binding;	molecular_function	[F]binding;	-6.65209
CL10005.Contig3_All	[F]GO:0016740//transferase activity;	molecular_function	[F]catalytic activity;	1.83247		CL10003.Contig4_All	[F]GO:0003676//nucleic acid binding;	molecular_function	[F]binding;	4.70058		CL10014.Contig3_All	[F]GO:0048037//cofactor binding;	molecular_function	[F]binding;	4.76321		CL10005.Contig3_All	[F]GO:0016740//transferase activity;	molecular_function	[F]catalytic activity;	-4.73		CL10005.Contig3_All	[F]GO:0016740//transferase activity;	molecular_function	[F]catalytic activity;	-2.72223
CL10013.Contig1_All	[C]GO:0005634//nucleus;[F]GO:0003677//DNA binding;	cellular_component;molecular_function	[C]cell;[F]binding;	7.18427		CL10005.Contig3_All	[F]GO:0016740//transferase activity;	molecular_function	[F]catalytic activity;	-1.5903		CL10017.Contig1_All	[C]GO:0016021//integral component of membrane;	cellular_component	[C]membrane part;	1.3703		CL10005.Contig4_All	[F]GO:0016757//transferase activity, transferring glycosyl groups;GO:0016740//transferase activity;	molecular_function	[F]catalytic activity;	-1.04367		CL10013.Contig1_All	[C]GO:0005634//nucleus;[F]GO:0003677//DNA binding;	cellular_component;molecular_function	[C]cell;[F]binding;	-7.29385
CL10014.Contig3_All	[F]GO:0048037//cofactor binding;	molecular_function	[F]binding;	6.23462		CL1001.Contig1_All	[F]GO:0004674//protein serine/threonine kinase activity;GO:0005524//ATP binding;GO:0004715//non-membrane spanning protein tyrosine kinase activity;	molecular_function	[F]catalytic activity;binding;	-1.10151		CL10018.Contig1_All	[F]GO:0005509//calcium ion binding;	molecular_function	[F]binding;	-1.79294		CL10013.Contig2_All	[C]GO:0005634//nucleus;[F]GO:0003677//DNA binding;	cellular_component;molecular_function	[C]cell;[F]binding;	-1.68034		CL10013.Contig2_All	[C]GO:0005634//nucleus;[F]GO:0003677//DNA binding;	cellular_component;molecular_function	[C]cell;[F]binding;	-1.6946
CL1002.Contig1_All	[F]GO:0004722//protein serine/threonine phosphatase activity;GO:0004724//magnesium-dependent protein serine/threonine phosphatase activity;GO:0046872//metal ion binding;	molecular_function	[F]binding;catalytic activity;	5.86493		CL10014.Contig3_All	[F]GO:0048037//cofactor binding;	molecular_function	[F]binding;	1.76811		CL10018.Contig2_All	[F]GO:0005509//calcium ion binding;	molecular_function	[F]binding;	1.22767		CL10014.Contig1_All	[F]GO:0048037//cofactor binding;	molecular_function	[F]binding;	-1.38589		CL10014.Contig2_All	[F]GO:0048037//cofactor binding;	molecular_function	[F]binding;	4.66327
CL10032.Contig1_All	[P]GO:0016135//saponin biosynthetic process;[C]GO:0016021//integral component of membrane;[F]GO:0016709//oxidoreductase activity, acting on paired donors, with incorporation or reduction of molecular oxygen, NAD(P)H as one donor, and incorporation of one atom of oxygen;GO:0004497//monooxygenase activity;GO:0016705//oxidoreductase activity, acting on paired donors, with incorporation or reduction …	biological_process;cellular_component;molecular_function	[C]membrane part;[P]metabolic process;[F]binding;catalytic activity;	2.69484		CL10016.Contig2_All	[C]GO:0016021//integral component of membrane;	cellular_component	[C]membrane part;	5.2422		CL10019.Contig1_All	[P]GO:0042793//plastid transcription;[C]GO:0000427//plastid-encoded plastid RNA polymerase complex;	biological_process;cellular_component	[C]organelle part;[P]cellular process;	3.55346		CL10014.Contig2_All	[F]GO:0048037//cofactor binding;	molecular_function	[F]binding;	4.80204		CL10014.Contig3_All	[F]GO:0048037//cofactor binding;	molecular_function	[F]binding;	-3.19081
CL10032.Contig2_All	[P]GO:0016135//saponin biosynthetic process;[C]GO:0016021//integral component of membrane;[F]GO:0016705//oxidoreductase activity, acting on paired donors, with incorporation or reduction of molecular oxygen;GO:0016709//oxidoreductase activity, acting on paired donors, with incorporation or reduction of molecular oxygen, NAD(P)H as one donor, and incorporation of one atom of oxygen;GO:0005506//iro…	cellular_component;biological_process;molecular_function	[C]membrane part;[P]metabolic process;[F]catalytic activity;binding;	2.2477		CL10017.Contig1_All	[C]GO:0016021//integral component of membrane;	cellular_component	[C]membrane part;	1.21127		CL1002.Contig1_All	[F]GO:0004722//protein serine/threonine phosphatase activity;GO:0004724//magnesium-dependent protein serine/threonine phosphatase activity;GO:0046872//metal ion binding;	molecular_function	[F]binding;catalytic activity;	-8.51499		CL10014.Contig3_All	[F]GO:0048037//cofactor binding;	molecular_function	[F]binding;	-6.18591		CL10016.Contig2_All	[C]GO:0016021//integral component of membrane;	cellular_component	[C]membrane part;	-5.23765
CL10035.Contig1_All	[P]GO:0015074//DNA integration;[F]GO:0004523//RNA-DNA hybrid ribonuclease activity;GO:0003676//nucleic acid binding;GO:0003964//RNA-directed DNA polymerase activity;GO:0016779//nucleotidyltransferase activity;GO:0008270//zinc ion binding;	molecular_function;biological_process	[P]cellular process;[F]binding;catalytic activity;	4.34969		CL10018.Contig1_All	[F]GO:0005509//calcium ion binding;	molecular_function	[F]binding;	-1.17		CL1002.Contig2_All	[F]GO:0004722//protein serine/threonine phosphatase activity;GO:0046872//metal ion binding;GO:0004724//magnesium-dependent protein serine/threonine phosphatase activity;	molecular_function	[F]catalytic activity;binding;	1.63975		CL10015.Contig3_All	[P]GO:0016126//sterol biosynthetic process;[C]GO:0016021//integral component of membrane;[F]GO:0050660//flavin adenine dinucleotide binding;GO:0004506//squalene monooxygenase activity;	biological_process;molecular_function;cellular_component	[C]membrane part;[P]metabolic process;[F]binding;catalytic activity;	-2.25471		CL10017.Contig1_All	[C]GO:0016021//integral component of membrane;	cellular_component	[C]membrane part;	-2.7716
CL10037.Contig2_All	[F]GO:0046983//protein dimerization activity;	molecular_function	[F]binding;	6.73105		CL1002.Contig1_All	[F]GO:0004722//protein serine/threonine phosphatase activity;GO:0004724//magnesium-dependent protein serine/threonine phosphatase activity;GO:0046872//metal ion binding;	molecular_function	[F]binding;catalytic activity;	-3.08221		CL1002.Contig4_All	[F]GO:0004722//protein serine/threonine phosphatase activity;GO:0004724//magnesium-dependent protein serine/threonine phosphatase activity;GO:0046872//metal ion binding;	molecular_function	[F]catalytic activity;binding;	5.66052		CL10017.Contig1_All	[C]GO:0016021//integral component of membrane;	cellular_component	[C]membrane part;	-2.93062		CL10017.Contig2_All	[C]GO:0016021//integral component of membrane;	cellular_component	[C]membrane part;	-2.91592
CL10037.Contig3_All	[F]GO:0046983//protein dimerization activity;	molecular_function	[F]binding;	7.10123		CL1002.Contig2_All	[F]GO:0004722//protein serine/threonine phosphatase activity;GO:0046872//metal ion binding;GO:0004724//magnesium-dependent protein serine/threonine phosphatase activity;	molecular_function	[F]catalytic activity;binding;	1.28286		CL10020.Contig2_All	[P]GO:0070933//histone H4 deacetylation;GO:0070932//histone H3 deacetylation;GO:0045944//positive regulation of transcription by RNA polymerase II;[C]GO:0000118//histone deacetylase complex;GO:0070822//Sin3-type complex;GO:0005634//nucleus;[F]GO:0046872//metal ion binding;GO:0004407//histone deacetylase activity;GO:0032041//NAD-dependent histone deacetylase activity (H3-K14 specific);	biological_process;cellular_component;molecular_function	[C]cell;organelle part;[P]cellular component organization or biogenesis;biological regulation;[F]binding;catalytic activity;	1.93839		CL10017.Contig2_All	[C]GO:0016021//integral component of membrane;	cellular_component	[C]membrane part;	-2.51536		CL10019.Contig1_All	[P]GO:0042793//plastid transcription;[C]GO:0000427//plastid-encoded plastid RNA polymerase complex;	biological_process;cellular_component	[C]organelle part;[P]cellular process;	2.59678
CL10037.Contig4_All	[F]GO:0046983//protein dimerization activity;	molecular_function	[F]binding;	7.86052		CL10022.Contig2_All	[P]GO:0032482//Rab protein signal transduction;GO:0006886//intracellular protein transport;[C]GO:0005774//vacuolar membrane;[F]GO:0005525//GTP binding;GO:0004767//sphingomyelin phosphodiesterase activity;GO:0003924//GTPase activity;	biological_process;molecular_function;cellular_component	[C]organelle part;[P]biological regulation;localization;[F]catalytic activity;binding;	5.43755		CL10023.Contig1_All	[P]GO:0006457//protein folding;[C]GO:0005737//cytoplasm;[F]GO:0005524//ATP binding;GO:0051082//unfolded protein binding;	cellular_component;biological_process;molecular_function	[C]cell;[P]cellular process;[F]binding;	-1.26173		CL10018.Contig1_All	[F]GO:0005509//calcium ion binding;	molecular_function	[F]binding;	1.45605		CL10019.Contig2_All	[P]GO:0042793//plastid transcription;[C]GO:0000427//plastid-encoded plastid RNA polymerase complex;	cellular_component;biological_process	[C]organelle part;[P]cellular process;	1.33364
CL1004.Contig1_All	[P]GO:0006606//protein import into nucleus;[C]GO:0005737//cytoplasm;GO:0005634//nucleus;[F]GO:0008565//protein transporter activity;GO:0061608//nuclear import signal receptor activity;	biological_process;cellular_component;molecular_function	[C]cell;[P]localization;[F]transporter activity;molecular carrier activity;	-5.27912		CL1003.Contig3_All	[P]GO:0032968//positive regulation of transcription elongation from RNA polymerase II promoter;GO:0006367//transcription initiation from RNA polymerase II promoter;[C]GO:0005634//nucleus;[F]GO:0003677//DNA binding;GO:0003743//translation initiation factor activity;	biological_process;cellular_component;molecular_function	[C]cell;[P]cellular process;biological regulation;[F]binding;	1.55682		CL10025.Contig2_All	[P]GO:0006412//translation;[C]GO:0022627//cytosolic small ribosomal subunit;GO:0005840//ribosome;[F]GO:0003735//structural constituent of ribosome;	biological_process;molecular_function;cellular_component	[C]cell;organelle part;[P]cellular process;[F]structural molecule activity;	2.34698		CL10018.Contig2_All	[F]GO:0005509//calcium ion binding;	molecular_function	[F]binding;	-1.14288		CL1002.Contig3_All	[F]GO:0046872//metal ion binding;GO:0004722//protein serine/threonine phosphatase activity;GO:0004724//magnesium-dependent protein serine/threonine phosphatase activity;	molecular_function	[F]catalytic activity;binding;	-1.97447
CL10047.Contig1_All	[C]GO:0043231//intracellular membrane-bounded organelle;[F]GO:0080044//quercetin 7-O-glucosyltransferase activity;GO:0080043//quercetin 3-O-glucosyltransferase activity;GO:0016758//transferase activity, transferring hexosyl groups;GO:0008194//UDP-glycosyltransferase activity;	molecular_function;cellular_component	[C]cell;[F]catalytic activity;	-5.05503		CL10031.Contig2_All	[C]GO:0016021//integral component of membrane;	cellular_component	[C]membrane part;	-2.45495		CL1003.Contig3_All	[P]GO:0032968//positive regulation of transcription elongation from RNA polymerase II promoter;GO:0006367//transcription initiation from RNA polymerase II promoter;[C]GO:0005634//nucleus;[F]GO:0003677//DNA binding;GO:0003743//translation initiation factor activity;	biological_process;cellular_component;molecular_function	[C]cell;[P]cellular process;biological regulation;[F]binding;	2.2406		CL1002.Contig1_All	[F]GO:0004722//protein serine/threonine phosphatase activity;GO:0004724//magnesium-dependent protein serine/threonine phosphatase activity;GO:0046872//metal ion binding;	molecular_function	[F]binding;catalytic activity;	2.71889		CL1002.Contig5_All	[F]GO:0004722//protein serine/threonine phosphatase activity;GO:0046872//metal ion binding;	molecular_function	[F]catalytic activity;binding;	-1.80464
CL10047.Contig2_All	[C]GO:0043231//intracellular membrane-bounded organelle;[F]GO:0080044//quercetin 7-O-glucosyltransferase activity;GO:0008194//UDP-glycosyltransferase activity;GO:0080043//quercetin 3-O-glucosyltransferase activity;GO:0016758//transferase activity, transferring hexosyl groups;	cellular_component;molecular_function	[C]cell;[F]catalytic activity;	-5.84028		CL10032.Contig2_All	[P]GO:0016135//saponin biosynthetic process;[C]GO:0016021//integral component of membrane;[F]GO:0016705//oxidoreductase activity, acting on paired donors, with incorporation or reduction of molecular oxygen;GO:0016709//oxidoreductase activity, acting on paired donors, with incorporation or reduction of molecular oxygen, NAD(P)H as one donor, and incorporation of one atom of oxygen;GO:0005506//iro…	cellular_component;biological_process;molecular_function	[C]membrane part;[P]metabolic process;[F]catalytic activity;binding;	-1.98024		CL10031.Contig1_All	[C]GO:0016021//integral component of membrane;	cellular_component	[C]membrane part;	-2.55549		CL1002.Contig3_All	[F]GO:0046872//metal ion binding;GO:0004722//protein serine/threonine phosphatase activity;GO:0004724//magnesium-dependent protein serine/threonine phosphatase activity;	molecular_function	[F]catalytic activity;binding;	-1.75747		CL10020.Contig2_All	[P]GO:0070933//histone H4 deacetylation;GO:0070932//histone H3 deacetylation;GO:0045944//positive regulation of transcription by RNA polymerase II;[C]GO:0000118//histone deacetylase complex;GO:0070822//Sin3-type complex;GO:0005634//nucleus;[F]GO:0046872//metal ion binding;GO:0004407//histone deacetylase activity;GO:0032041//NAD-dependent histone deacetylase activity (H3-K14 specific);	biological_process;cellular_component;molecular_function	[C]cell;organelle part;[P]cellular component organization or biogenesis;biological regulation;[F]binding;catalytic activity;	-1.85367
CL10049.Contig1_All	[P]GO:0006396//RNA processing;GO:0031047//gene silencing by RNA;[F]GO:0003677//DNA binding;GO:0003723//RNA binding;GO:0005524//ATP binding;GO:0004525//ribonuclease III activity;	biological_process;molecular_function	[P]cellular process;biological regulation;[F]binding;catalytic activity;	-4.38266		CL10035.Contig1_All	[P]GO:0015074//DNA integration;[F]GO:0004523//RNA-DNA hybrid ribonuclease activity;GO:0003676//nucleic acid binding;GO:0003964//RNA-directed DNA polymerase activity;GO:0016779//nucleotidyltransferase activity;GO:0008270//zinc ion binding;	molecular_function;biological_process	[P]cellular process;[F]binding;catalytic activity;	2.09074		CL1004.Contig2_All	[P]GO:0006606//protein import into nucleus;[C]GO:0005737//cytoplasm;GO:0005634//nucleus;[F]GO:0008565//protein transporter activity;GO:0061608//nuclear import signal receptor activity;	biological_process;molecular_function;cellular_component	[C]cell;[P]localization;[F]transporter activity;molecular carrier activity;	-4.43865		CL1002.Contig4_All	[F]GO:0004722//protein serine/threonine phosphatase activity;GO:0004724//magnesium-dependent protein serine/threonine phosphatase activity;GO:0046872//metal ion binding;	molecular_function	[F]catalytic activity;binding;	-4.57263		CL10022.Contig1_All	[P]GO:0032482//Rab protein signal transduction;GO:0006886//intracellular protein transport;[C]GO:0005774//vacuolar membrane;[F]GO:0004767//sphingomyelin phosphodiesterase activity;GO:0003924//GTPase activity;GO:0005525//GTP binding;	cellular_component;biological_process;molecular_function	[C]organelle part;[P]localization;biological regulation;[F]binding;catalytic activity;	-2.44285
CL1005.Contig3_All	[P]GO:0006457//protein folding;[C]GO:0009506//plasmodesma;[F]GO:0051087//chaperone binding;	cellular_component;biological_process;molecular_function	[C]symplast;[P]cellular process;[F]binding;	-1.21023		CL10037.Contig1_All	[F]GO:0046983//protein dimerization activity;	molecular_function	[F]binding;	-5.12858		CL10042.Contig1_All	[P]GO:0045893//positive regulation of transcription, DNA-templated;GO:0042753//positive regulation of circadian rhythm;GO:0010218//response to far red light;GO:0009585//red, far-red light phototransduction;GO:0007623//circadian rhythm;GO:0006355//regulation of transcription, DNA-templated;[C]GO:0005634//nucleus;[F]GO:0003700//DNA-binding transcription factor activity;GO:0008270//zinc ion binding;	cellular_component;molecular_function;biological_process	[C]cell;[P]response to stimulus;rhythmic process;biological regulation;[F]binding;transcription regulator activity;	-9.92543		CL1002.Contig5_All	[F]GO:0004722//protein serine/threonine phosphatase activity;GO:0046872//metal ion binding;	molecular_function	[F]catalytic activity;binding;	-1.86985		CL10022.Contig2_All	[P]GO:0032482//Rab protein signal transduction;GO:0006886//intracellular protein transport;[C]GO:0005774//vacuolar membrane;[F]GO:0005525//GTP binding;GO:0004767//sphingomyelin phosphodiesterase activity;GO:0003924//GTPase activity;	biological_process;molecular_function;cellular_component	[C]organelle part;[P]biological regulation;localization;[F]catalytic activity;binding;	-1.9762
CL10055.Contig1_All	[P]GO:0051259//protein complex oligomerization;GO:0097428//protein maturation by iron-sulfur cluster transfer;[F]GO:0001671//ATPase activator activity;GO:0008289//lipid binding;GO:0051087//chaperone binding;	molecular_function;biological_process	[P]cellular component organization or biogenesis;metabolic process;[F]molecular function regulator;binding;	1.0574		CL10037.Contig2_All	[F]GO:0046983//protein dimerization activity;	molecular_function	[F]binding;	-6.59448		CL10047.Contig1_All	[C]GO:0043231//intracellular membrane-bounded organelle;[F]GO:0080044//quercetin 7-O-glucosyltransferase activity;GO:0080043//quercetin 3-O-glucosyltransferase activity;GO:0016758//transferase activity, transferring hexosyl groups;GO:0008194//UDP-glycosyltransferase activity;	molecular_function;cellular_component	[C]cell;[F]catalytic activity;	-4.58868		CL10020.Contig2_All	[P]GO:0070933//histone H4 deacetylation;GO:0070932//histone H3 deacetylation;GO:0045944//positive regulation of transcription by RNA polymerase II;[C]GO:0000118//histone deacetylase complex;GO:0070822//Sin3-type complex;GO:0005634//nucleus;[F]GO:0046872//metal ion binding;GO:0004407//histone deacetylase activity;GO:0032041//NAD-dependent histone deacetylase activity (H3-K14 specific);	biological_process;cellular_component;molecular_function	[C]cell;organelle part;[P]cellular component organization or biogenesis;biological regulation;[F]binding;catalytic activity;	-3.32524		CL10022.Contig3_All	[P]GO:0032482//Rab protein signal transduction;GO:0006886//intracellular protein transport;[C]GO:0005774//vacuolar membrane;[F]GO:0003924//GTPase activity;GO:0005525//GTP binding;	cellular_component;molecular_function;biological_process	[C]organelle part;[P]biological regulation;localization;[F]catalytic activity;binding;	-1.89504
CL10056.Contig1_All	[F]GO:0004672//protein kinase activity;GO:0005524//ATP binding;	molecular_function	[F]catalytic activity;binding;	3.91001		CL10037.Contig3_All	[F]GO:0046983//protein dimerization activity;	molecular_function	[F]binding;	-6.96467		CL10047.Contig3_All	[C]GO:0043231//intracellular membrane-bounded organelle;[F]GO:0080044//quercetin 7-O-glucosyltransferase activity;GO:0080043//quercetin 3-O-glucosyltransferase activity;GO:0016758//transferase activity, transferring hexosyl groups;GO:0008194//UDP-glycosyltransferase activity;	molecular_function;cellular_component	[C]cell;[F]catalytic activity;	1.88487		CL10022.Contig1_All	[P]GO:0032482//Rab protein signal transduction;GO:0006886//intracellular protein transport;[C]GO:0005774//vacuolar membrane;[F]GO:0004767//sphingomyelin phosphodiesterase activity;GO:0003924//GTPase activity;GO:0005525//GTP binding;	cellular_component;biological_process;molecular_function	[C]organelle part;[P]localization;biological regulation;[F]binding;catalytic activity;	-2.02066		CL10025.Contig2_All	[P]GO:0006412//translation;[C]GO:0022627//cytosolic small ribosomal subunit;GO:0005840//ribosome;[F]GO:0003735//structural constituent of ribosome;	biological_process;molecular_function;cellular_component	[C]cell;organelle part;[P]cellular process;[F]structural molecule activity;	5.65692
CL10057.Contig2_All	[F]GO:0008270//zinc ion binding;	molecular_function	[F]binding;	1.45664		CL10037.Contig4_All	[F]GO:0046983//protein dimerization activity;	molecular_function	[F]binding;	-7.72396		CL10047.Contig4_All	[C]GO:0043231//intracellular membrane-bounded organelle;[F]GO:0080044//quercetin 7-O-glucosyltransferase activity;GO:0008194//UDP-glycosyltransferase activity;GO:0080043//quercetin 3-O-glucosyltransferase activity;GO:0016758//transferase activity, transferring hexosyl groups;	molecular_function;cellular_component	[C]cell;[F]catalytic activity;	1.48262		CL10022.Contig3_All	[P]GO:0032482//Rab protein signal transduction;GO:0006886//intracellular protein transport;[C]GO:0005774//vacuolar membrane;[F]GO:0003924//GTPase activity;GO:0005525//GTP binding;	cellular_component;molecular_function;biological_process	[C]organelle part;[P]biological regulation;localization;[F]catalytic activity;binding;	-1.27416		CL1003.Contig1_All	[P]GO:0032968//positive regulation of transcription elongation from RNA polymerase II promoter;GO:0006367//transcription initiation from RNA polymerase II promoter;[C]GO:0005634//nucleus;[F]GO:0003677//DNA binding;GO:0003743//translation initiation factor activity;	molecular_function;cellular_component;biological_process	[C]cell;[P]cellular process;biological regulation;[F]binding;	-1.86823
CL10063.Contig2_All	[C]GO:0005634//nucleus;[F]GO:0003700//DNA-binding transcription factor activity;GO:0043565//sequence-specific DNA binding;	cellular_component;molecular_function	[C]cell;[F]transcription regulator activity;binding;	-1.67036		CL1004.Contig2_All	[P]GO:0006606//protein import into nucleus;[C]GO:0005737//cytoplasm;GO:0005634//nucleus;[F]GO:0008565//protein transporter activity;GO:0061608//nuclear import signal receptor activity;	biological_process;molecular_function;cellular_component	[C]cell;[P]localization;[F]transporter activity;molecular carrier activity;	-3.69679		CL1005.Contig1_All	[P]GO:0006457//protein folding;[C]GO:0009506//plasmodesma;[F]GO:0051087//chaperone binding;	molecular_function;cellular_component;biological_process	[C]symplast;[P]cellular process;[F]binding;	2.56848		CL1003.Contig3_All	[P]GO:0032968//positive regulation of transcription elongation from RNA polymerase II promoter;GO:0006367//transcription initiation from RNA polymerase II promoter;[C]GO:0005634//nucleus;[F]GO:0003677//DNA binding;GO:0003743//translation initiation factor activity;	biological_process;cellular_component;molecular_function	[C]cell;[P]cellular process;biological regulation;[F]binding;	-3.15485		CL1003.Contig2_All	[P]GO:0032968//positive regulation of transcription elongation from RNA polymerase II promoter;GO:0006367//transcription initiation from RNA polymerase II promoter;[C]GO:0005634//nucleus;[F]GO:0003677//DNA binding;GO:0003743//translation initiation factor activity;	cellular_component;molecular_function;biological_process	[C]cell;[P]biological regulation;cellular process;[F]binding;	-1.90526
CL10063.Contig3_All	[C]GO:0005634//nucleus;[F]GO:0043565//sequence-specific DNA binding;GO:0003700//DNA-binding transcription factor activity;	cellular_component;molecular_function	[C]cell;[F]transcription regulator activity;binding;	-1.08064		CL1004.Contig3_All	[P]GO:0006606//protein import into nucleus;[C]GO:0005634//nucleus;GO:0005737//cytoplasm;[F]GO:0061608//nuclear import signal receptor activity;GO:0008565//protein transporter activity;	molecular_function;cellular_component;biological_process	[C]cell;[P]localization;[F]molecular carrier activity;transporter activity;	-1.06134		CL1005.Contig2_All	[P]GO:0006457//protein folding;[C]GO:0009506//plasmodesma;[F]GO:0051087//chaperone binding;	cellular_component;biological_process;molecular_function	[C]symplast;[P]cellular process;[F]binding;	-1.5449		CL1003.Contig4_All	[P]GO:0032968//positive regulation of transcription elongation from RNA polymerase II promoter;GO:0006367//transcription initiation from RNA polymerase II promoter;[C]GO:0005634//nucleus;[F]GO:0003677//DNA binding;GO:0003743//translation initiation factor activity;	molecular_function;biological_process;cellular_component	[C]cell;[P]biological regulation;cellular process;[F]binding;	-1.36953		CL1003.Contig3_All	[P]GO:0032968//positive regulation of transcription elongation from RNA polymerase II promoter;GO:0006367//transcription initiation from RNA polymerase II promoter;[C]GO:0005634//nucleus;[F]GO:0003677//DNA binding;GO:0003743//translation initiation factor activity;	biological_process;cellular_component;molecular_function	[C]cell;[P]cellular process;biological regulation;[F]binding;	-2.47106
CL10066.Contig3_All	[F]GO:0016491//oxidoreductase activity;GO:0016853//isomerase activity;	molecular_function	[F]catalytic activity;	1.54037		CL10047.Contig1_All	[C]GO:0043231//intracellular membrane-bounded organelle;[F]GO:0080044//quercetin 7-O-glucosyltransferase activity;GO:0080043//quercetin 3-O-glucosyltransferase activity;GO:0016758//transferase activity, transferring hexosyl groups;GO:0008194//UDP-glycosyltransferase activity;	molecular_function;cellular_component	[C]cell;[F]catalytic activity;	-2.16834		CL10051.Contig1_All	[C]GO:0005783//endoplasmic reticulum;GO:0016021//integral component of membrane;	cellular_component	[C]cell;membrane part;	-1.16415		CL10030.Contig3_All	[P]GO:0048578//positive regulation of long-day photoperiodism, flowering;[C]GO:0005634//nucleus;[F]GO:0046872//metal ion binding;GO:0018024//histone-lysine N-methyltransferase activity;	biological_process;molecular_function;cellular_component	[C]cell;[P]biological regulation;[F]catalytic activity;binding;	-1.11781		CL1003.Contig4_All	[P]GO:0032968//positive regulation of transcription elongation from RNA polymerase II promoter;GO:0006367//transcription initiation from RNA polymerase II promoter;[C]GO:0005634//nucleus;[F]GO:0003677//DNA binding;GO:0003743//translation initiation factor activity;	molecular_function;biological_process;cellular_component	[C]cell;[P]biological regulation;cellular process;[F]binding;	-1.89312
CL10071.Contig1_All	[C]GO:0016021//integral component of membrane;[F]GO:0022857//transmembrane transporter activity;	cellular_component;molecular_function	[C]membrane part;[F]transporter activity;	-1.23583		CL10047.Contig2_All	[C]GO:0043231//intracellular membrane-bounded organelle;[F]GO:0080044//quercetin 7-O-glucosyltransferase activity;GO:0008194//UDP-glycosyltransferase activity;GO:0080043//quercetin 3-O-glucosyltransferase activity;GO:0016758//transferase activity, transferring hexosyl groups;	cellular_component;molecular_function	[C]cell;[F]catalytic activity;	-4.44491		CL10053.Contig2_All	[P]GO:0015937//coenzyme A biosynthetic process;[F]GO:0004594//pantothenate kinase activity;GO:0005524//ATP binding;	biological_process;molecular_function	[P]cellular process;[F]catalytic activity;binding;	1.01385		CL10031.Contig1_All	[C]GO:0016021//integral component of membrane;	cellular_component	[C]membrane part;	1.71858		CL10031.Contig2_All	[C]GO:0016021//integral component of membrane;	cellular_component	[C]membrane part;	1.77418
CL10071.Contig2_All	[C]GO:0016021//integral component of membrane;[F]GO:0022857//transmembrane transporter activity;	cellular_component;molecular_function	[C]membrane part;[F]transporter activity;	-1.38555		CL10047.Contig3_All	[C]GO:0043231//intracellular membrane-bounded organelle;[F]GO:0080044//quercetin 7-O-glucosyltransferase activity;GO:0080043//quercetin 3-O-glucosyltransferase activity;GO:0016758//transferase activity, transferring hexosyl groups;GO:0008194//UDP-glycosyltransferase activity;	molecular_function;cellular_component	[C]cell;[F]catalytic activity;	-7.99349		CL10055.Contig1_All	[P]GO:0051259//protein complex oligomerization;GO:0097428//protein maturation by iron-sulfur cluster transfer;[F]GO:0001671//ATPase activator activity;GO:0008289//lipid binding;GO:0051087//chaperone binding;	molecular_function;biological_process	[P]cellular component organization or biogenesis;metabolic process;[F]molecular function regulator;binding;	1.68328		CL10032.Contig1_All	[P]GO:0016135//saponin biosynthetic process;[C]GO:0016021//integral component of membrane;[F]GO:0016709//oxidoreductase activity, acting on paired donors, with incorporation or reduction of molecular oxygen, NAD(P)H as one donor, and incorporation of one atom of oxygen;GO:0004497//monooxygenase activity;GO:0016705//oxidoreductase activity, acting on paired donors, with incorporation or reduction …	biological_process;cellular_component;molecular_function	[C]membrane part;[P]metabolic process;[F]binding;catalytic activity;	-7.36337		CL10032.Contig1_All	[P]GO:0016135//saponin biosynthetic process;[C]GO:0016021//integral component of membrane;[F]GO:0016709//oxidoreductase activity, acting on paired donors, with incorporation or reduction of molecular oxygen, NAD(P)H as one donor, and incorporation of one atom of oxygen;GO:0004497//monooxygenase activity;GO:0016705//oxidoreductase activity, acting on paired donors, with incorporation or reduction …	biological_process;cellular_component;molecular_function	[C]membrane part;[P]metabolic process;[F]binding;catalytic activity;	-9.02402
CL10076.Contig3_All	[F]GO:0004177//aminopeptidase activity;GO:0003682//chromatin binding;	molecular_function	[F]binding;catalytic activity;	4.57942		CL10049.Contig1_All	[P]GO:0006396//RNA processing;GO:0031047//gene silencing by RNA;[F]GO:0003677//DNA binding;GO:0003723//RNA binding;GO:0005524//ATP binding;GO:0004525//ribonuclease III activity;	biological_process;molecular_function	[P]cellular process;biological regulation;[F]binding;catalytic activity;	-5.25326		CL10056.Contig1_All	[F]GO:0004672//protein kinase activity;GO:0005524//ATP binding;	molecular_function	[F]catalytic activity;binding;	-3.07909		CL10032.Contig2_All	[P]GO:0016135//saponin biosynthetic process;[C]GO:0016021//integral component of membrane;[F]GO:0016705//oxidoreductase activity, acting on paired donors, with incorporation or reduction of molecular oxygen;GO:0016709//oxidoreductase activity, acting on paired donors, with incorporation or reduction of molecular oxygen, NAD(P)H as one donor, and incorporation of one atom of oxygen;GO:0005506//iro…	cellular_component;biological_process;molecular_function	[C]membrane part;[P]metabolic process;[F]catalytic activity;binding;	-7.54106		CL10032.Contig2_All	[P]GO:0016135//saponin biosynthetic process;[C]GO:0016021//integral component of membrane;[F]GO:0016705//oxidoreductase activity, acting on paired donors, with incorporation or reduction of molecular oxygen;GO:0016709//oxidoreductase activity, acting on paired donors, with incorporation or reduction of molecular oxygen, NAD(P)H as one donor, and incorporation of one atom of oxygen;GO:0005506//iro…	cellular_component;biological_process;molecular_function	[C]membrane part;[P]metabolic process;[F]catalytic activity;binding;	-9.03126
CL10081.Contig2_All	[C]GO:0016021//integral component of membrane;[F]GO:0022857//transmembrane transporter activity;	cellular_component;molecular_function	[C]membrane part;[F]transporter activity;	-1.02207		CL10056.Contig1_All	[F]GO:0004672//protein kinase activity;GO:0005524//ATP binding;	molecular_function	[F]catalytic activity;binding;	-4.0395		CL1006.Contig2_All	[F]GO:0030955//potassium ion binding;GO:0004743//pyruvate kinase activity;GO:0000287//magnesium ion binding;GO:0016301//kinase activity;	molecular_function	[F]catalytic activity;binding;	-1.58365		CL10032.Contig3_All	[P]GO:0007275//multicellular organism development;GO:0016125//sterol metabolic process;GO:0010268//brassinosteroid homeostasis;GO:0016135//saponin biosynthetic process;GO:0016132//brassinosteroid biosynthetic process;GO:0055114//oxidation-reduction process;[C]GO:0016021//integral component of membrane;[F]GO:0004497//monooxygenase activity;GO:0016705//oxidoreductase activity, acting on paired dono…	biological_process;molecular_function;cellular_component	[C]membrane part;[P]biological regulation;multicellular organismal process;metabolic process;[F]catalytic activity;binding;	-8.60935		CL10032.Contig3_All	[P]GO:0007275//multicellular organism development;GO:0016125//sterol metabolic process;GO:0010268//brassinosteroid homeostasis;GO:0016135//saponin biosynthetic process;GO:0016132//brassinosteroid biosynthetic process;GO:0055114//oxidation-reduction process;[C]GO:0016021//integral component of membrane;[F]GO:0004497//monooxygenase activity;GO:0016705//oxidoreductase activity, acting on paired dono…	biological_process;molecular_function;cellular_component	[C]membrane part;[P]biological regulation;multicellular organismal process;metabolic process;[F]catalytic activity;binding;	-8.95261
CL10087.Contig2_All	[P]GO:0009793//embryo development ending in seed dormancy;	biological_process	[P]multicellular organismal process;	2.94514		CL10057.Contig1_All	[F]GO:0008270//zinc ion binding;	molecular_function	[F]binding;	1.07788		CL10062.Contig1_All	[P]GO:0046777//protein autophosphorylation;[F]GO:0005524//ATP binding;GO:0004672//protein kinase activity;GO:0042803//protein homodimerization activity;GO:0009927//histidine phosphotransfer kinase activity;	molecular_function;biological_process	[P]cellular process;[F]binding;catalytic activity;	-3.49931		CL10035.Contig1_All	[P]GO:0015074//DNA integration;[F]GO:0004523//RNA-DNA hybrid ribonuclease activity;GO:0003676//nucleic acid binding;GO:0003964//RNA-directed DNA polymerase activity;GO:0016779//nucleotidyltransferase activity;GO:0008270//zinc ion binding;	molecular_function;biological_process	[P]cellular process;[F]binding;catalytic activity;	-6.30099		CL10035.Contig1_All	[P]GO:0015074//DNA integration;[F]GO:0004523//RNA-DNA hybrid ribonuclease activity;GO:0003676//nucleic acid binding;GO:0003964//RNA-directed DNA polymerase activity;GO:0016779//nucleotidyltransferase activity;GO:0008270//zinc ion binding;	molecular_function;biological_process	[P]cellular process;[F]binding;catalytic activity;	-8.3716
CL10088.Contig1_All	[P]GO:0000028//ribosomal small subunit assembly;GO:0006412//translation;[C]GO:0022627//cytosolic small ribosomal subunit;[F]GO:0003735//structural constituent of ribosome;	molecular_function;biological_process;cellular_component	[C]organelle part;[P]cellular component organization or biogenesis;cellular process;[F]structural molecule activity;	1.00787		CL1006.Contig1_All	[F]GO:0000287//magnesium ion binding;GO:0016301//kinase activity;GO:0030955//potassium ion binding;GO:0004743//pyruvate kinase activity;	molecular_function	[F]catalytic activity;binding;	-3.41595		CL10066.Contig2_All	[F]GO:0016491//oxidoreductase activity;	molecular_function	[F]catalytic activity;	2.1764		CL10037.Contig1_All	[F]GO:0046983//protein dimerization activity;	molecular_function	[F]binding;	-5.21644		CL1004.Contig3_All	[P]GO:0006606//protein import into nucleus;[C]GO:0005634//nucleus;GO:0005737//cytoplasm;[F]GO:0061608//nuclear import signal receptor activity;GO:0008565//protein transporter activity;	molecular_function;cellular_component;biological_process	[C]cell;[P]localization;[F]molecular carrier activity;transporter activity;	1.10101
CL10093.Contig1_All	[F]GO:0046983//protein dimerization activity;	molecular_function	[F]binding;	1.41124		CL10062.Contig2_All	[P]GO:0046777//protein autophosphorylation;[F]GO:0004672//protein kinase activity;GO:0005524//ATP binding;GO:0009927//histidine phosphotransfer kinase activity;GO:0042803//protein homodimerization activity;	biological_process;molecular_function	[P]cellular process;[F]binding;catalytic activity;	-5.71954		CL10066.Contig3_All	[F]GO:0016491//oxidoreductase activity;GO:0016853//isomerase activity;	molecular_function	[F]catalytic activity;	1.46398		CL10037.Contig2_All	[F]GO:0046983//protein dimerization activity;	molecular_function	[F]binding;	-5.68234		CL10042.Contig1_All	[P]GO:0045893//positive regulation of transcription, DNA-templated;GO:0042753//positive regulation of circadian rhythm;GO:0010218//response to far red light;GO:0009585//red, far-red light phototransduction;GO:0007623//circadian rhythm;GO:0006355//regulation of transcription, DNA-templated;[C]GO:0005634//nucleus;[F]GO:0003700//DNA-binding transcription factor activity;GO:0008270//zinc ion binding;	cellular_component;molecular_function;biological_process	[C]cell;[P]response to stimulus;rhythmic process;biological regulation;[F]binding;transcription regulator activity;	-9.7775
CL101.Contig3_All	[P]GO:0006635//fatty acid beta-oxidation;[F]GO:0003985//acetyl-CoA C-acetyltransferase activity;GO:0016747//transferase activity, transferring acyl groups other than amino-acyl groups;GO:0003988//acetyl-CoA C-acyltransferase activity;	biological_process;molecular_function	[P]cellular process;[F]catalytic activity;	3.32627		CL10062.Contig3_All	[P]GO:0046777//protein autophosphorylation;[F]GO:0042803//protein homodimerization activity;GO:0004672//protein kinase activity;GO:0009927//histidine phosphotransfer kinase activity;GO:0005524//ATP binding;	molecular_function;biological_process	[P]cellular process;[F]catalytic activity;binding;	-1.26561		CL10071.Contig1_All	[C]GO:0016021//integral component of membrane;[F]GO:0022857//transmembrane transporter activity;	cellular_component;molecular_function	[C]membrane part;[F]transporter activity;	2.08305		CL10037.Contig3_All	[F]GO:0046983//protein dimerization activity;	molecular_function	[F]binding;	-7.05253		CL10042.Contig2_All	[P]GO:0006355//regulation of transcription, DNA-templated;GO:0045893//positive regulation of transcription, DNA-templated;GO:0010218//response to far red light;GO:0007623//circadian rhythm;GO:0009585//red, far-red light phototransduction;GO:0042753//positive regulation of circadian rhythm;[C]GO:0005634//nucleus;[F]GO:0008270//zinc ion binding;GO:0003700//DNA-binding transcription factor activity;	biological_process;molecular_function;cellular_component	[C]cell;[P]rhythmic process;response to stimulus;biological regulation;[F]transcription regulator activity;binding;	-1.2045
CL101.Contig4_All	[F]GO:0016747//transferase activity, transferring acyl groups other than amino-acyl groups;	molecular_function	[F]catalytic activity;	-4.92212		CL10069.Contig1_All	[C]GO:0016021//integral component of membrane;GO:0005840//ribosome;	cellular_component	[C]membrane part;cell;	1.00706		CL10071.Contig2_All	[C]GO:0016021//integral component of membrane;[F]GO:0022857//transmembrane transporter activity;	cellular_component;molecular_function	[C]membrane part;[F]transporter activity;	-1.31984		CL10037.Contig4_All	[F]GO:0046983//protein dimerization activity;	molecular_function	[F]binding;	-7.81182		CL10042.Contig3_All	[P]GO:0045893//positive regulation of transcription, DNA-templated;GO:0009585//red, far-red light phototransduction;GO:0042753//positive regulation of circadian rhythm;GO:0010218//response to far red light;GO:0007623//circadian rhythm;[C]GO:0005634//nucleus;[F]GO:0008270//zinc ion binding;GO:0003700//DNA-binding transcription factor activity;	molecular_function;cellular_component;biological_process	[C]cell;[P]biological regulation;rhythmic process;response to stimulus;[F]transcription regulator activity;binding;	-1.23892
CL10101.Contig3_All	[P]GO:0045893//positive regulation of transcription, DNA-templated;GO:0009737//response to abscisic acid;[C]GO:0005634//nucleus;[F]GO:0003700//DNA-binding transcription factor activity;	cellular_component;molecular_function;biological_process	[C]cell;[P]response to stimulus;biological regulation;[F]transcription regulator activity;	1.72033		CL10074.Contig2_All	[C]GO:0016021//integral component of membrane;	cellular_component	[C]membrane part;	-2.12968		CL10074.Contig2_All	[C]GO:0016021//integral component of membrane;	cellular_component	[C]membrane part;	1.09223		CL10042.Contig2_All	[P]GO:0006355//regulation of transcription, DNA-templated;GO:0045893//positive regulation of transcription, DNA-templated;GO:0010218//response to far red light;GO:0007623//circadian rhythm;GO:0009585//red, far-red light phototransduction;GO:0042753//positive regulation of circadian rhythm;[C]GO:0005634//nucleus;[F]GO:0008270//zinc ion binding;GO:0003700//DNA-binding transcription factor activity;	biological_process;molecular_function;cellular_component	[C]cell;[P]rhythmic process;response to stimulus;biological regulation;[F]transcription regulator activity;binding;	-1.85356		CL10047.Contig1_All	[C]GO:0043231//intracellular membrane-bounded organelle;[F]GO:0080044//quercetin 7-O-glucosyltransferase activity;GO:0080043//quercetin 3-O-glucosyltransferase activity;GO:0016758//transferase activity, transferring hexosyl groups;GO:0008194//UDP-glycosyltransferase activity;	molecular_function;cellular_component	[C]cell;[F]catalytic activity;	-7.85615
CL10110.Contig1_All	[C]GO:0016021//integral component of membrane;	cellular_component	[C]membrane part;	6.37099		CL10076.Contig3_All	[F]GO:0004177//aminopeptidase activity;GO:0003682//chromatin binding;	molecular_function	[F]binding;catalytic activity;	-2.424		CL10076.Contig2_All	[F]GO:0003682//chromatin binding;	molecular_function	[F]binding;	2.03099		CL10042.Contig3_All	[P]GO:0045893//positive regulation of transcription, DNA-templated;GO:0009585//red, far-red light phototransduction;GO:0042753//positive regulation of circadian rhythm;GO:0010218//response to far red light;GO:0007623//circadian rhythm;[C]GO:0005634//nucleus;[F]GO:0008270//zinc ion binding;GO:0003700//DNA-binding transcription factor activity;	molecular_function;cellular_component;biological_process	[C]cell;[P]biological regulation;rhythmic process;response to stimulus;[F]transcription regulator activity;binding;	-1.67167		CL10047.Contig2_All	[C]GO:0043231//intracellular membrane-bounded organelle;[F]GO:0080044//quercetin 7-O-glucosyltransferase activity;GO:0008194//UDP-glycosyltransferase activity;GO:0080043//quercetin 3-O-glucosyltransferase activity;GO:0016758//transferase activity, transferring hexosyl groups;	cellular_component;molecular_function	[C]cell;[F]catalytic activity;	-1.77849
CL10125.Contig1_All	[C]GO:0016021//integral component of membrane;	cellular_component	[C]membrane part;	-1.06781		CL10079.Contig2_All	[C]GO:0005634//nucleus;[F]GO:0003700//DNA-binding transcription factor activity;GO:0003677//DNA binding;	cellular_component;molecular_function	[C]cell;[F]binding;transcription regulator activity;	-4.09765		CL10076.Contig5_All	[F]GO:0003682//chromatin binding;	molecular_function	[F]binding;	-6.7507		CL10047.Contig1_All	[C]GO:0043231//intracellular membrane-bounded organelle;[F]GO:0080044//quercetin 7-O-glucosyltransferase activity;GO:0080043//quercetin 3-O-glucosyltransferase activity;GO:0016758//transferase activity, transferring hexosyl groups;GO:0008194//UDP-glycosyltransferase activity;	molecular_function;cellular_component	[C]cell;[F]catalytic activity;	-5.43582		CL10047.Contig3_All	[C]GO:0043231//intracellular membrane-bounded organelle;[F]GO:0080044//quercetin 7-O-glucosyltransferase activity;GO:0080043//quercetin 3-O-glucosyltransferase activity;GO:0016758//transferase activity, transferring hexosyl groups;GO:0008194//UDP-glycosyltransferase activity;	molecular_function;cellular_component	[C]cell;[F]catalytic activity;	6.73058
CL10138.Contig3_All	[P]GO:0051693//actin filament capping;GO:0009630//gravitropism;GO:0051014//actin filament severing;GO:2000012//regulation of auxin polar transport;GO:0051017//actin filament bundle assembly;GO:0001558//regulation of cell growth;[C]GO:0032432//actin filament bundle;[F]GO:0051015//actin filament binding;	cellular_component;molecular_function;biological_process	[C]organelle part;[P]response to stimulus;cellular component organization or biogenesis;cellular process;biological regulation;[F]binding;	1.43795		CL10085.Contig1_All	[P]GO:0000304//response to singlet oxygen;[C]GO:0042651//thylakoid membrane;	cellular_component;biological_process	[C]cell;[P]response to stimulus;	-1.04328		CL10077.Contig1_All	[C]GO:0005634//nucleus;[F]GO:0003677//DNA binding;	cellular_component;molecular_function	[C]cell;[F]binding;	-1.82734		CL10047.Contig2_All	[C]GO:0043231//intracellular membrane-bounded organelle;[F]GO:0080044//quercetin 7-O-glucosyltransferase activity;GO:0008194//UDP-glycosyltransferase activity;GO:0080043//quercetin 3-O-glucosyltransferase activity;GO:0016758//transferase activity, transferring hexosyl groups;	cellular_component;molecular_function	[C]cell;[F]catalytic activity;	-5.98049		CL10047.Contig4_All	[C]GO:0043231//intracellular membrane-bounded organelle;[F]GO:0080044//quercetin 7-O-glucosyltransferase activity;GO:0008194//UDP-glycosyltransferase activity;GO:0080043//quercetin 3-O-glucosyltransferase activity;GO:0016758//transferase activity, transferring hexosyl groups;	molecular_function;cellular_component	[C]cell;[F]catalytic activity;	-1.20353
CL10138.Contig4_All	[P]GO:0051017//actin filament bundle assembly;[F]GO:0051015//actin filament binding;	biological_process;molecular_function	[P]cellular component organization or biogenesis;[F]binding;	1.55503		CL10086.Contig1_All	[P]GO:0006468//protein phosphorylation;[C]GO:0016021//integral component of membrane;GO:0005886//plasma membrane;[F]GO:0004672//protein kinase activity;GO:0005524//ATP binding;GO:0004675//transmembrane receptor protein serine/threonine kinase activity;	biological_process;cellular_component;molecular_function	[C]cell;membrane part;[P]cellular process;[F]binding;catalytic activity;	-3.02722		CL10082.Contig2_All	[P]GO:0046166//glyceraldehyde-3-phosphate biosynthetic process;GO:0006096//glycolytic process;GO:0019563//glycerol catabolic process;GO:0006094//gluconeogenesis;[C]GO:0005829//cytosol;[F]GO:0004807//triose-phosphate isomerase activity;	biological_process;cellular_component;molecular_function	[C]cell;[P]metabolic process;cellular process;[F]catalytic activity;	-3.78896		CL10047.Contig3_All	[C]GO:0043231//intracellular membrane-bounded organelle;[F]GO:0080044//quercetin 7-O-glucosyltransferase activity;GO:0080043//quercetin 3-O-glucosyltransferase activity;GO:0016758//transferase activity, transferring hexosyl groups;GO:0008194//UDP-glycosyltransferase activity;	molecular_function;cellular_component	[C]cell;[F]catalytic activity;	-3.14778		CL10049.Contig3_All	[P]GO:0031047//gene silencing by RNA;GO:0006396//RNA processing;[F]GO:0004525//ribonuclease III activity;GO:0003723//RNA binding;GO:0003677//DNA binding;GO:0005524//ATP binding;	molecular_function;biological_process	[P]cellular process;biological regulation;[F]catalytic activity;binding;	-1.22728
CL10140.Contig2_All	[C]GO:0000326//protein storage vacuole;GO:0005783//endoplasmic reticulum;GO:0005886//plasma membrane;	cellular_component	[C]cell;	-1.09746		CL10087.Contig1_All	[P]GO:0009793//embryo development ending in seed dormancy;	biological_process	[P]multicellular organismal process;	-8.04189		CL10086.Contig1_All	[P]GO:0006468//protein phosphorylation;[C]GO:0016021//integral component of membrane;GO:0005886//plasma membrane;[F]GO:0004672//protein kinase activity;GO:0005524//ATP binding;GO:0004675//transmembrane receptor protein serine/threonine kinase activity;	biological_process;cellular_component;molecular_function	[C]cell;membrane part;[P]cellular process;[F]binding;catalytic activity;	2.54255		CL10047.Contig4_All	[C]GO:0043231//intracellular membrane-bounded organelle;[F]GO:0080044//quercetin 7-O-glucosyltransferase activity;GO:0008194//UDP-glycosyltransferase activity;GO:0080043//quercetin 3-O-glucosyltransferase activity;GO:0016758//transferase activity, transferring hexosyl groups;	molecular_function;cellular_component	[C]cell;[F]catalytic activity;	-3.34564		CL10049.Contig4_All	[P]GO:0006396//RNA processing;GO:0031047//gene silencing by RNA;[F]GO:0004525//ribonuclease III activity;GO:0005524//ATP binding;GO:0003723//RNA binding;GO:0003677//DNA binding;	biological_process;molecular_function	[P]cellular process;biological regulation;[F]catalytic activity;binding;	-1.05782
CL10159.Contig4_All	[P]GO:0006075//(1->3)-beta-D-glucan biosynthetic process;[C]GO:0016021//integral component of membrane;GO:0000148//1,3-beta-D-glucan synthase complex;[F]GO:0003843//1,3-beta-D-glucan synthase activity;	cellular_component;molecular_function;biological_process	[C]cell;membrane part;[P]cellular process;[F]catalytic activity;	-1.05573		CL10087.Contig2_All	[P]GO:0009793//embryo development ending in seed dormancy;	biological_process	[P]multicellular organismal process;	-2.03494		CL10086.Contig3_All	[C]GO:0016021//integral component of membrane;[F]GO:0005524//ATP binding;GO:0004672//protein kinase activity;	cellular_component;molecular_function	[C]membrane part;[F]catalytic activity;binding;	1.04069		CL10049.Contig1_All	[P]GO:0006396//RNA processing;GO:0031047//gene silencing by RNA;[F]GO:0003677//DNA binding;GO:0003723//RNA binding;GO:0005524//ATP binding;GO:0004525//ribonuclease III activity;	biological_process;molecular_function	[P]cellular process;biological regulation;[F]binding;catalytic activity;	-5.34112		CL1005.Contig1_All	[P]GO:0006457//protein folding;[C]GO:0009506//plasmodesma;[F]GO:0051087//chaperone binding;	molecular_function;cellular_component;biological_process	[C]symplast;[P]cellular process;[F]binding;	2.47246
CL10162.Contig2_All	[P]GO:0006979//response to oxidative stress;[F]GO:0004602//glutathione peroxidase activity;	molecular_function;biological_process	[P]response to stimulus;[F]antioxidant activity;	5.18115		CL10088.Contig1_All	[P]GO:0000028//ribosomal small subunit assembly;GO:0006412//translation;[C]GO:0022627//cytosolic small ribosomal subunit;[F]GO:0003735//structural constituent of ribosome;	molecular_function;biological_process;cellular_component	[C]organelle part;[P]cellular component organization or biogenesis;cellular process;[F]structural molecule activity;	-2.80559		CL10088.Contig1_All	[P]GO:0000028//ribosomal small subunit assembly;GO:0006412//translation;[C]GO:0022627//cytosolic small ribosomal subunit;[F]GO:0003735//structural constituent of ribosome;	molecular_function;biological_process;cellular_component	[C]organelle part;[P]cellular component organization or biogenesis;cellular process;[F]structural molecule activity;	1.82117		CL10049.Contig2_All	[P]GO:0031047//gene silencing by RNA;GO:0006396//RNA processing;[F]GO:0003677//DNA binding;GO:0003723//RNA binding;GO:0005524//ATP binding;GO:0004525//ribonuclease III activity;	molecular_function;biological_process	[P]biological regulation;cellular process;[F]binding;catalytic activity;	-1.06231		CL1005.Contig3_All	[P]GO:0006457//protein folding;[C]GO:0009506//plasmodesma;[F]GO:0051087//chaperone binding;	cellular_component;biological_process;molecular_function	[C]symplast;[P]cellular process;[F]binding;	-1.86512
CL10175.Contig2_All	[P]GO:0000160//phosphorelay signal transduction system;GO:0016310//phosphorylation;GO:0009736//cytokinin-activated signaling pathway;[C]GO:0005634//nucleus;GO:0005737//cytoplasm;[F]GO:0043424//protein histidine kinase binding;GO:0009927//histidine phosphotransfer kinase activity;	molecular_function;cellular_component;biological_process	[C]cell;[P]biological regulation;cellular process;[F]binding;catalytic activity;	4.31374		CL10097.Contig2_All	[P]GO:0006122//mitochondrial electron transport, ubiquinol to cytochrome c;[C]GO:0005750//mitochondrial respiratory chain complex III;GO:0016021//integral component of membrane;	biological_process;cellular_component	[C]organelle part;membrane part;[P]cellular process;	1.38812		CL10088.Contig2_All	[P]GO:0000028//ribosomal small subunit assembly;GO:0006412//translation;[C]GO:0022627//cytosolic small ribosomal subunit;[F]GO:0003735//structural constituent of ribosome;	cellular_component;biological_process;molecular_function	[C]organelle part;[P]cellular component organization or biogenesis;cellular process;[F]structural molecule activity;	6.18242		CL10049.Contig3_All	[P]GO:0031047//gene silencing by RNA;GO:0006396//RNA processing;[F]GO:0004525//ribonuclease III activity;GO:0003723//RNA binding;GO:0003677//DNA binding;GO:0005524//ATP binding;	molecular_function;biological_process	[P]cellular process;biological regulation;[F]catalytic activity;binding;	-1.09558		CL10051.Contig2_All	[C]GO:0016021//integral component of membrane;	cellular_component	[C]membrane part;	-1.2497
CL10175.Contig3_All	[P]GO:0016310//phosphorylation;GO:0009736//cytokinin-activated signaling pathway;GO:0000160//phosphorelay signal transduction system;[C]GO:0005737//cytoplasm;GO:0005634//nucleus;[F]GO:0043424//protein histidine kinase binding;GO:0009927//histidine phosphotransfer kinase activity;	biological_process;molecular_function;cellular_component	[C]cell;[P]cellular process;biological regulation;[F]catalytic activity;binding;	5.25981		CL101.Contig3_All	[P]GO:0006635//fatty acid beta-oxidation;[F]GO:0003985//acetyl-CoA C-acetyltransferase activity;GO:0016747//transferase activity, transferring acyl groups other than amino-acyl groups;GO:0003988//acetyl-CoA C-acyltransferase activity;	biological_process;molecular_function	[P]cellular process;[F]catalytic activity;	1.12571		CL10093.Contig2_All	[F]GO:0046983//protein dimerization activity;	molecular_function	[F]binding;	-4.88676		CL10049.Contig4_All	[P]GO:0006396//RNA processing;GO:0031047//gene silencing by RNA;[F]GO:0004525//ribonuclease III activity;GO:0005524//ATP binding;GO:0003723//RNA binding;GO:0003677//DNA binding;	biological_process;molecular_function	[P]cellular process;biological regulation;[F]catalytic activity;binding;	-1.34385		CL10053.Contig1_All	[P]GO:0015937//coenzyme A biosynthetic process;[F]GO:0004594//pantothenate kinase activity;GO:0005524//ATP binding;	biological_process;molecular_function	[P]cellular process;[F]binding;catalytic activity;	-1.74273
CL10175.Contig4_All	[P]GO:0000160//phosphorelay signal transduction system;GO:0016310//phosphorylation;GO:0009736//cytokinin-activated signaling pathway;[C]GO:0005737//cytoplasm;GO:0005634//nucleus;[F]GO:0009927//histidine phosphotransfer kinase activity;GO:0043424//protein histidine kinase binding;	molecular_function;cellular_component;biological_process	[C]cell;[P]cellular process;biological regulation;[F]catalytic activity;binding;	1.99015		CL10100.Contig4_All	[P]GO:0006364//rRNA processing;[F]GO:0008168//methyltransferase activity;GO:0003723//RNA binding;	molecular_function;biological_process	[P]cellular component organization or biogenesis;[F]catalytic activity;binding;	-1.1462		CL10095.Contig1_All	[P]GO:0006457//protein folding;[C]GO:0016272//prefoldin complex;[F]GO:0051082//unfolded protein binding;	biological_process;molecular_function;cellular_component	[C]protein-containing complex;[P]cellular process;[F]binding;	1.83956		CL1005.Contig3_All	[P]GO:0006457//protein folding;[C]GO:0009506//plasmodesma;[F]GO:0051087//chaperone binding;	cellular_component;biological_process;molecular_function	[C]symplast;[P]cellular process;[F]binding;	-1.7648		CL10053.Contig2_All	[P]GO:0015937//coenzyme A biosynthetic process;[F]GO:0004594//pantothenate kinase activity;GO:0005524//ATP binding;	biological_process;molecular_function	[P]cellular process;[F]catalytic activity;binding;	-1.781
CL10175.Contig5_All	[P]GO:0000160//phosphorelay signal transduction system;	biological_process	[P]biological regulation;	2.59827		CL10101.Contig2_All	[P]GO:0045893//positive regulation of transcription, DNA-templated;GO:0009737//response to abscisic acid;[C]GO:0005634//nucleus;[F]GO:0003700//DNA-binding transcription factor activity;	cellular_component;biological_process;molecular_function	[C]cell;[P]response to stimulus;biological regulation;[F]transcription regulator activity;	-1.52104		CL10096.Contig2_All	[C]GO:0016021//integral component of membrane;[F]GO:0004672//protein kinase activity;GO:0005524//ATP binding;	cellular_component;molecular_function	[C]membrane part;[F]binding;catalytic activity;	1.12634		CL10051.Contig3_All	[C]GO:0005783//endoplasmic reticulum;GO:0016021//integral component of membrane;	cellular_component	[C]membrane part;cell;	1.10142		CL10053.Contig3_All	[P]GO:0015937//coenzyme A biosynthetic process;[F]GO:0004594//pantothenate kinase activity;GO:0005524//ATP binding;	molecular_function;biological_process	[P]cellular process;[F]binding;catalytic activity;	-2.55804
CL10181.Contig2_All	[P]GO:0016567//protein ubiquitination;GO:0006511//ubiquitin-dependent protein catabolic process;GO:0007275//multicellular organism development;[C]GO:0005634//nucleus;[F]GO:0008270//zinc ion binding;GO:0016874//ligase activity;	biological_process;cellular_component;molecular_function	[C]cell;[P]multicellular organismal process;cellular process;[F]binding;catalytic activity;	1.08093		CL10101.Contig3_All	[P]GO:0045893//positive regulation of transcription, DNA-templated;GO:0009737//response to abscisic acid;[C]GO:0005634//nucleus;[F]GO:0003700//DNA-binding transcription factor activity;	cellular_component;molecular_function;biological_process	[C]cell;[P]response to stimulus;biological regulation;[F]transcription regulator activity;	-3.46976		CL10097.Contig2_All	[P]GO:0006122//mitochondrial electron transport, ubiquinol to cytochrome c;[C]GO:0005750//mitochondrial respiratory chain complex III;GO:0016021//integral component of membrane;	biological_process;cellular_component	[C]organelle part;membrane part;[P]cellular process;	-1.23567		CL10053.Contig1_All	[P]GO:0015937//coenzyme A biosynthetic process;[F]GO:0004594//pantothenate kinase activity;GO:0005524//ATP binding;	biological_process;molecular_function	[P]cellular process;[F]binding;catalytic activity;	-1.92495		CL10054.Contig1_All	[C]GO:0005634//nucleus;[F]GO:0043565//sequence-specific DNA binding;GO:0003700//DNA-binding transcription factor activity;	cellular_component;molecular_function	[C]cell;[F]binding;transcription regulator activity;	-1.66914
CL10184.Contig1_All	[F]GO:0016301//kinase activity;	molecular_function	[F]catalytic activity;	2.2472		CL10109.Contig2_All	[P]GO:0055114//oxidation-reduction process;[C]GO:0016021//integral component of membrane;	biological_process;cellular_component	[C]membrane part;[P]metabolic process;	-1.83812		CL101.Contig2_All	[P]GO:0006635//fatty acid beta-oxidation;[F]GO:0016747//transferase activity, transferring acyl groups other than amino-acyl groups;GO:0003985//acetyl-CoA C-acetyltransferase activity;GO:0003988//acetyl-CoA C-acyltransferase activity;	biological_process;molecular_function	[P]cellular process;[F]catalytic activity;	1.78353		CL10053.Contig2_All	[P]GO:0015937//coenzyme A biosynthetic process;[F]GO:0004594//pantothenate kinase activity;GO:0005524//ATP binding;	biological_process;molecular_function	[P]cellular process;[F]catalytic activity;binding;	-2.34789		CL10054.Contig3_All	[C]GO:0005634//nucleus;[F]GO:0043565//sequence-specific DNA binding;GO:0003700//DNA-binding transcription factor activity;	molecular_function;cellular_component	[C]cell;[F]binding;transcription regulator activity;	-3.41657
CL10194.Contig2_All	[P]GO:0045490//pectin catabolic process;[F]GO:0030570//pectate lyase activity;GO:0046872//metal ion binding;	biological_process;molecular_function	[P]cellular process;[F]catalytic activity;binding;	-1.11477		CL1012.Contig5_All	[P]GO:0006351//transcription, DNA-templated;[C]GO:0009507//chloroplast;GO:0016021//integral component of membrane;[F]GO:0003677//DNA binding;GO:0003899//DNA-directed 5'-3' RNA polymerase activity;	molecular_function;cellular_component;biological_process	[C]cell;membrane part;[P]cellular process;[F]catalytic activity;binding;	2.19977		CL101.Contig3_All	[P]GO:0006635//fatty acid beta-oxidation;[F]GO:0003985//acetyl-CoA C-acetyltransferase activity;GO:0016747//transferase activity, transferring acyl groups other than amino-acyl groups;GO:0003988//acetyl-CoA C-acyltransferase activity;	biological_process;molecular_function	[P]cellular process;[F]catalytic activity;	5.71779		CL10053.Contig3_All	[P]GO:0015937//coenzyme A biosynthetic process;[F]GO:0004594//pantothenate kinase activity;GO:0005524//ATP binding;	molecular_function;biological_process	[P]cellular process;[F]binding;catalytic activity;	-2.62578		CL10055.Contig1_All	[P]GO:0051259//protein complex oligomerization;GO:0097428//protein maturation by iron-sulfur cluster transfer;[F]GO:0001671//ATPase activator activity;GO:0008289//lipid binding;GO:0051087//chaperone binding;	molecular_function;biological_process	[P]cellular component organization or biogenesis;metabolic process;[F]molecular function regulator;binding;	-1.089
CL10197.Contig1_All	[F]GO:0003950//NAD+ ADP-ribosyltransferase activity;	molecular_function	[F]catalytic activity;	7.41973		CL10131.Contig1_All	[P]GO:0006412//translation;[C]GO:0005840//ribosome;[F]GO:0003735//structural constituent of ribosome;	cellular_component;molecular_function;biological_process	[C]cell;[P]cellular process;[F]structural molecule activity;	2.3942		CL101.Contig6_All	[P]GO:0006635//fatty acid beta-oxidation;[F]GO:0003988//acetyl-CoA C-acyltransferase activity;GO:0016747//transferase activity, transferring acyl groups other than amino-acyl groups;GO:0003985//acetyl-CoA C-acetyltransferase activity;	biological_process;molecular_function	[P]cellular process;[F]catalytic activity;	1.67396		CL10054.Contig1_All	[C]GO:0005634//nucleus;[F]GO:0043565//sequence-specific DNA binding;GO:0003700//DNA-binding transcription factor activity;	cellular_component;molecular_function	[C]cell;[F]binding;transcription regulator activity;	-1.75271		CL10056.Contig1_All	[F]GO:0004672//protein kinase activity;GO:0005524//ATP binding;	molecular_function	[F]catalytic activity;binding;	4.10031
CL10197.Contig2_All	[F]GO:0003950//NAD+ ADP-ribosyltransferase activity;	molecular_function	[F]catalytic activity;	-1.20508		CL10131.Contig2_All	[P]GO:0006412//translation;[C]GO:0005840//ribosome;[F]GO:0003735//structural constituent of ribosome;	cellular_component;molecular_function;biological_process	[C]cell;[P]cellular process;[F]structural molecule activity;	5.2422		CL1010.Contig2_All	[P]GO:0018002//N-terminal peptidyl-glutamic acid acetylation;GO:0017198//N-terminal peptidyl-serine acetylation;[C]GO:0031415//NatA complex;[F]GO:1990190//peptide-glutamate-N-acetyltransferase activity;GO:1990189//peptide-serine-N-acetyltransferase activity;	biological_process;molecular_function;cellular_component	[C]cell;[P]cellular process;[F]catalytic activity;	-1.00405		CL10054.Contig3_All	[C]GO:0005634//nucleus;[F]GO:0043565//sequence-specific DNA binding;GO:0003700//DNA-binding transcription factor activity;	molecular_function;cellular_component	[C]cell;[F]binding;transcription regulator activity;	-4.48029		CL10056.Contig2_All	[F]GO:0005524//ATP binding;GO:0004672//protein kinase activity;	molecular_function	[F]catalytic activity;binding;	-2.13167
CL102.Contig15_All	[P]GO:0048544//recognition of pollen;[C]GO:0016021//integral component of membrane;[F]GO:0030247//polysaccharide binding;GO:0005524//ATP binding;GO:0004674//protein serine/threonine kinase activity;	cellular_component;biological_process;molecular_function	[C]membrane part;[P]multi-organism process;[F]binding;catalytic activity;	-2.40547		CL10138.Contig4_All	[P]GO:0051017//actin filament bundle assembly;[F]GO:0051015//actin filament binding;	biological_process;molecular_function	[P]cellular component organization or biogenesis;[F]binding;	-1.29853		CL10104.Contig1_All	[P]GO:0009826//unidimensional cell growth;GO:0009663//plasmodesma organization;GO:0010215//cellulose microfibril organization;GO:2001009//regulation of plant-type cell wall cellulose biosynthetic process;GO:0030154//cell differentiation;GO:0071482//cellular response to light stimulus;GO:0030244//cellulose biosynthetic process;GO:0010078//maintenance of root meristem identity;GO:0009737//response …	biological_process;cellular_component	[C]cell;organelle part;membrane part;[P]response to stimulus;multicellular organismal process;cellular component organization or biogenesis;biological regulation;cellular process;	1.19006		CL10055.Contig1_All	[P]GO:0051259//protein complex oligomerization;GO:0097428//protein maturation by iron-sulfur cluster transfer;[F]GO:0001671//ATPase activator activity;GO:0008289//lipid binding;GO:0051087//chaperone binding;	molecular_function;biological_process	[P]cellular component organization or biogenesis;metabolic process;[F]molecular function regulator;binding;	-3.32316		CL10057.Contig2_All	[F]GO:0008270//zinc ion binding;	molecular_function	[F]binding;	-1.30878
CL102.Contig16_All	[P]GO:0048544//recognition of pollen;[C]GO:0016021//integral component of membrane;[F]GO:0030247//polysaccharide binding;GO:0005524//ATP binding;GO:0004674//protein serine/threonine kinase activity;	biological_process;cellular_component;molecular_function	[C]membrane part;[P]multi-organism process;[F]catalytic activity;binding;	-1.47703		CL10138.Contig5_All	[P]GO:0051017//actin filament bundle assembly;[F]GO:0051015//actin filament binding;	biological_process;molecular_function	[P]cellular component organization or biogenesis;[F]binding;	-1.31393		CL10109.Contig1_All	[P]GO:0055114//oxidation-reduction process;[C]GO:0016021//integral component of membrane;	biological_process;cellular_component	[C]membrane part;[P]metabolic process;	5.62776		CL10056.Contig1_All	[F]GO:0004672//protein kinase activity;GO:0005524//ATP binding;	molecular_function	[F]catalytic activity;binding;	3.1399		CL10059.Contig2_All	[P]GO:0015031//protein transport;GO:0006464//cellular protein modification process;	biological_process	[P]localization;cellular process;	-1.28269
CL102.Contig17_All	[P]GO:0048544//recognition of pollen;[C]GO:0016021//integral component of membrane;[F]GO:0004674//protein serine/threonine kinase activity;GO:0005524//ATP binding;GO:0030247//polysaccharide binding;	cellular_component;biological_process;molecular_function	[C]membrane part;[P]multi-organism process;[F]binding;catalytic activity;	-1.20962		CL10140.Contig2_All	[C]GO:0000326//protein storage vacuole;GO:0005783//endoplasmic reticulum;GO:0005886//plasma membrane;	cellular_component	[C]cell;	-1.76598		CL1012.Contig5_All	[P]GO:0006351//transcription, DNA-templated;[C]GO:0009507//chloroplast;GO:0016021//integral component of membrane;[F]GO:0003677//DNA binding;GO:0003899//DNA-directed 5'-3' RNA polymerase activity;	molecular_function;cellular_component;biological_process	[C]cell;membrane part;[P]cellular process;[F]catalytic activity;binding;	8.08482		CL10056.Contig2_All	[F]GO:0005524//ATP binding;GO:0004672//protein kinase activity;	molecular_function	[F]catalytic activity;binding;	-1.41122		CL10059.Contig3_All	[P]GO:0006464//cellular protein modification process;GO:0015031//protein transport;	biological_process	[P]cellular process;localization;	-1.55269
CL102.Contig18_All	[P]GO:0048544//recognition of pollen;[C]GO:0016021//integral component of membrane;[F]GO:0004674//protein serine/threonine kinase activity;GO:0030247//polysaccharide binding;GO:0005524//ATP binding;	molecular_function;cellular_component;biological_process	[C]membrane part;[P]multi-organism process;[F]binding;catalytic activity;	-1.41851		CL10147.Contig2_All	[F]GO:0004674//protein serine/threonine kinase activity;GO:0003779//actin binding;	molecular_function	[F]catalytic activity;binding;	2.73524		CL10135.Contig3_All	[P]GO:0006729//tetrahydrobiopterin biosynthetic process;GO:0009651//response to salt stress;GO:0009737//response to abscisic acid;GO:0110102//chloroplast ribulose bisphosphate carboxylase complex assembly;[C]GO:0005634//nucleus;GO:0009570//chloroplast stroma;GO:0071944//cell periphery;[F]GO:0008124//4-alpha-hydroxytetrahydrobiopterin dehydratase activity;	cellular_component;molecular_function;biological_process	[C]cell;organelle part;[P]cellular process;cellular component organization or biogenesis;response to stimulus;[F]catalytic activity;	1.14206		CL10057.Contig2_All	[F]GO:0008270//zinc ion binding;	molecular_function	[F]binding;	-1.09006		CL1006.Contig2_All	[F]GO:0030955//potassium ion binding;GO:0004743//pyruvate kinase activity;GO:0000287//magnesium ion binding;GO:0016301//kinase activity;	molecular_function	[F]catalytic activity;binding;	-2.51287
CL102.Contig19_All	[P]GO:0048544//recognition of pollen;[C]GO:0016021//integral component of membrane;[F]GO:0030247//polysaccharide binding;GO:0004674//protein serine/threonine kinase activity;GO:0005524//ATP binding;	cellular_component;molecular_function;biological_process	[C]membrane part;[P]multi-organism process;[F]binding;catalytic activity;	-1.39429		CL10150.Contig2_All	[P]GO:0019748//secondary metabolic process;[C]GO:0016021//integral component of membrane;[F]GO:0004185//serine-type carboxypeptidase activity;	biological_process;molecular_function;cellular_component	[C]membrane part;[P]metabolic process;[F]catalytic activity;	-2.56395		CL10136.Contig2_All	[P]GO:0000463//maturation of LSU-rRNA from tricistronic rRNA transcript (SSU-rRNA, 5.8S rRNA, LSU-rRNA);[C]GO:0022625//cytosolic large ribosomal subunit;GO:0005840//ribosome;[F]GO:0003735//structural constituent of ribosome;	molecular_function;biological_process;cellular_component	[C]organelle part;cell;[P]cellular component organization or biogenesis;[F]structural molecule activity;	-1.2378		CL10059.Contig2_All	[P]GO:0015031//protein transport;GO:0006464//cellular protein modification process;	biological_process	[P]localization;cellular process;	-1.87423		CL10062.Contig1_All	[P]GO:0046777//protein autophosphorylation;[F]GO:0005524//ATP binding;GO:0004672//protein kinase activity;GO:0042803//protein homodimerization activity;GO:0009927//histidine phosphotransfer kinase activity;	molecular_function;biological_process	[P]cellular process;[F]binding;catalytic activity;	5.58361
CL102.Contig2_All	[P]GO:0048544//recognition of pollen;[C]GO:0016021//integral component of membrane;[F]GO:0030247//polysaccharide binding;GO:0004674//protein serine/threonine kinase activity;GO:0005524//ATP binding;	cellular_component;molecular_function;biological_process	[C]membrane part;[P]multi-organism process;[F]catalytic activity;binding;	-1.4792		CL10156.Contig1_All	[C]GO:0016021//integral component of membrane;	cellular_component	[C]membrane part;	-1.79392		CL10141.Contig1_All	[F]GO:0005525//GTP binding;	molecular_function	[F]binding;	1.19652		CL10059.Contig3_All	[P]GO:0006464//cellular protein modification process;GO:0015031//protein transport;	biological_process	[P]cellular process;localization;	-1.33667		CL10062.Contig2_All	[P]GO:0046777//protein autophosphorylation;[F]GO:0004672//protein kinase activity;GO:0005524//ATP binding;GO:0009927//histidine phosphotransfer kinase activity;GO:0042803//protein homodimerization activity;	biological_process;molecular_function	[P]cellular process;[F]binding;catalytic activity;	7.87537
CL102.Contig6_All	[P]GO:0048544//recognition of pollen;[C]GO:0016021//integral component of membrane;[F]GO:0004674//protein serine/threonine kinase activity;GO:0030247//polysaccharide binding;GO:0005524//ATP binding;	molecular_function;biological_process;cellular_component	[C]membrane part;[P]multi-organism process;[F]binding;catalytic activity;	-6.16414		CL10159.Contig3_All	[P]GO:0006075//(1->3)-beta-D-glucan biosynthetic process;[C]GO:0000148//1,3-beta-D-glucan synthase complex;GO:0016021//integral component of membrane;[F]GO:0003843//1,3-beta-D-glucan synthase activity;	cellular_component;molecular_function;biological_process	[C]cell;membrane part;[P]cellular process;[F]catalytic activity;	1.13841		CL10150.Contig1_All	[C]GO:0016021//integral component of membrane;[F]GO:0004185//serine-type carboxypeptidase activity;	molecular_function;cellular_component	[C]membrane part;[F]catalytic activity;	-6.99355		CL1006.Contig1_All	[F]GO:0000287//magnesium ion binding;GO:0016301//kinase activity;GO:0030955//potassium ion binding;GO:0004743//pyruvate kinase activity;	molecular_function	[F]catalytic activity;binding;	-2.20763		CL10062.Contig3_All	[P]GO:0046777//protein autophosphorylation;[F]GO:0042803//protein homodimerization activity;GO:0004672//protein kinase activity;GO:0009927//histidine phosphotransfer kinase activity;GO:0005524//ATP binding;	molecular_function;biological_process	[P]cellular process;[F]catalytic activity;binding;	1.16312
CL1020.Contig1_All	[P]GO:0006423//cysteinyl-tRNA aminoacylation;[C]GO:0005737//cytoplasm;[F]GO:0005524//ATP binding;GO:0004817//cysteine-tRNA ligase activity;	molecular_function;cellular_component;biological_process	[C]cell;[P]cellular process;[F]binding;catalytic activity;	-2.07284		CL10160.Contig1_All	[P]GO:0009734//auxin-activated signaling pathway;GO:0006355//regulation of transcription, DNA-templated;[C]GO:0005634//nucleus;[F]GO:0003677//DNA binding;	molecular_function;cellular_component;biological_process	[C]cell;[P]biological regulation;[F]binding;	-1.93146		CL10153.Contig1_All	[P]GO:0006122//mitochondrial electron transport, ubiquinol to cytochrome c;[C]GO:0016021//integral component of membrane;GO:0005750//mitochondrial respiratory chain complex III;GO:0005739//mitochondrion;GO:0070469//respiratory chain;GO:0005743//mitochondrial inner membrane;[F]GO:0051537//2 iron, 2 sulfur cluster binding;GO:0008121//ubiquinol-cytochrome-c reductase activity;	biological_process;cellular_component;molecular_function	[C]membrane part;organelle part;cell;[P]cellular process;[F]binding;catalytic activity;	-1.70279		CL10062.Contig1_All	[P]GO:0046777//protein autophosphorylation;[F]GO:0005524//ATP binding;GO:0004672//protein kinase activity;GO:0042803//protein homodimerization activity;GO:0009927//histidine phosphotransfer kinase activity;	molecular_function;biological_process	[P]cellular process;[F]binding;catalytic activity;	9.15519		CL10063.Contig2_All	[C]GO:0005634//nucleus;[F]GO:0003700//DNA-binding transcription factor activity;GO:0043565//sequence-specific DNA binding;	cellular_component;molecular_function	[C]cell;[F]transcription regulator activity;binding;	-5.83061
CL10206.Contig2_All	[P]GO:0006412//translation;[C]GO:0005840//ribosome;[F]GO:0003735//structural constituent of ribosome;	biological_process;molecular_function;cellular_component	[C]cell;[P]cellular process;[F]structural molecule activity;	6.49056		CL10161.Contig1_All	[C]GO:0000943//retrotransposon nucleocapsid;[F]GO:0003677//DNA binding;	cellular_component;molecular_function	[C]organelle part;[F]binding;	-2.38837		CL10156.Contig1_All	[C]GO:0016021//integral component of membrane;	cellular_component	[C]membrane part;	-1.71749		CL10062.Contig2_All	[P]GO:0046777//protein autophosphorylation;[F]GO:0004672//protein kinase activity;GO:0005524//ATP binding;GO:0009927//histidine phosphotransfer kinase activity;GO:0042803//protein homodimerization activity;	biological_process;molecular_function	[P]cellular process;[F]binding;catalytic activity;	2.21486		CL10063.Contig3_All	[C]GO:0005634//nucleus;[F]GO:0043565//sequence-specific DNA binding;GO:0003700//DNA-binding transcription factor activity;	cellular_component;molecular_function	[C]cell;[F]transcription regulator activity;binding;	-7.85292
CL10208.Contig1_All	[C]GO:0005634//nucleus;[F]GO:0003712//transcription coregulator activity;	cellular_component;molecular_function	[C]cell;[F]transcription regulator activity;	1.60605		CL10162.Contig2_All	[P]GO:0006979//response to oxidative stress;[F]GO:0004602//glutathione peroxidase activity;	molecular_function;biological_process	[P]response to stimulus;[F]antioxidant activity;	-5.04459		CL10156.Contig2_All	[C]GO:0016021//integral component of membrane;	cellular_component	[C]membrane part;	1.18912		CL10063.Contig2_All	[C]GO:0005634//nucleus;[F]GO:0003700//DNA-binding transcription factor activity;GO:0043565//sequence-specific DNA binding;	cellular_component;molecular_function	[C]cell;[F]transcription regulator activity;binding;	-4.4209		CL10066.Contig2_All	[F]GO:0016491//oxidoreductase activity;	molecular_function	[F]catalytic activity;	1.50038
CL10208.Contig2_All	[C]GO:0005634//nucleus;[F]GO:0003712//transcription coregulator activity;	molecular_function;cellular_component	[C]cell;[F]transcription regulator activity;	3.82782		CL10173.Contig1_All	[P]GO:0018401//peptidyl-proline hydroxylation to 4-hydroxy-L-proline;[C]GO:0005783//endoplasmic reticulum;GO:0016021//integral component of membrane;[F]GO:0031418//L-ascorbic acid binding;GO:0016705//oxidoreductase activity, acting on paired donors, with incorporation or reduction of molecular oxygen;GO:0005506//iron ion binding;	molecular_function;biological_process;cellular_component	[C]cell;membrane part;[P]cellular process;[F]catalytic activity;binding;	1.06736		CL10159.Contig7_All	[P]GO:0006075//(1->3)-beta-D-glucan biosynthetic process;[C]GO:0000148//1,3-beta-D-glucan synthase complex;GO:0016021//integral component of membrane;[F]GO:0003843//1,3-beta-D-glucan synthase activity;	cellular_component;biological_process;molecular_function	[C]membrane part;cell;[P]cellular process;[F]catalytic activity;	-1.0217		CL10063.Contig3_All	[C]GO:0005634//nucleus;[F]GO:0043565//sequence-specific DNA binding;GO:0003700//DNA-binding transcription factor activity;	cellular_component;molecular_function	[C]cell;[F]transcription regulator activity;binding;	-9.18232		CL10069.Contig1_All	[C]GO:0016021//integral component of membrane;GO:0005840//ribosome;	cellular_component	[C]membrane part;cell;	-5.12673
CL10209.Contig2_All	[P]GO:0006367//transcription initiation from RNA polymerase II promoter;[C]GO:0005672//transcription factor TFIIA complex;	biological_process;cellular_component	[C]organelle part;[P]cellular process;	7.64549		CL10173.Contig2_All	[P]GO:0018401//peptidyl-proline hydroxylation to 4-hydroxy-L-proline;[C]GO:0005783//endoplasmic reticulum;GO:0016021//integral component of membrane;[F]GO:0016705//oxidoreductase activity, acting on paired donors, with incorporation or reduction of molecular oxygen;GO:0005506//iron ion binding;GO:0031418//L-ascorbic acid binding;	molecular_function;cellular_component;biological_process	[C]cell;membrane part;[P]cellular process;[F]binding;catalytic activity;	1.3529		CL10160.Contig1_All	[P]GO:0009734//auxin-activated signaling pathway;GO:0006355//regulation of transcription, DNA-templated;[C]GO:0005634//nucleus;[F]GO:0003677//DNA binding;	molecular_function;cellular_component;biological_process	[C]cell;[P]biological regulation;[F]binding;	2.06021		CL10066.Contig2_All	[F]GO:0016491//oxidoreductase activity;	molecular_function	[F]catalytic activity;	-1.62282		CL10071.Contig2_All	[C]GO:0016021//integral component of membrane;[F]GO:0022857//transmembrane transporter activity;	cellular_component;molecular_function	[C]membrane part;[F]transporter activity;	-1.99007
CL10209.Contig3_All	[P]GO:0006367//transcription initiation from RNA polymerase II promoter;[C]GO:0005672//transcription factor TFIIA complex;	biological_process;cellular_component	[C]organelle part;[P]cellular process;	5.07775		CL10174.Contig2_All	[C]GO:0016021//integral component of membrane;[F]GO:0004601//peroxidase activity;	cellular_component;molecular_function	[C]membrane part;[F]antioxidant activity;	1.00846		CL10161.Contig1_All	[C]GO:0000943//retrotransposon nucleocapsid;[F]GO:0003677//DNA binding;	cellular_component;molecular_function	[C]organelle part;[F]binding;	5.10759		CL10066.Contig3_All	[F]GO:0016491//oxidoreductase activity;GO:0016853//isomerase activity;	molecular_function	[F]catalytic activity;	-2.58664		CL10074.Contig2_All	[C]GO:0016021//integral component of membrane;	cellular_component	[C]membrane part;	2.0837
CL1021.Contig1_All	[P]GO:0070979//protein K11-linked ubiquitination;GO:0045842//positive regulation of mitotic metaphase/anaphase transition;GO:0030071//regulation of mitotic metaphase/anaphase transition;GO:0031145//anaphase-promoting complex-dependent catabolic process;[C]GO:0005680//anaphase-promoting complex;GO:0034399//nuclear periphery;[F]GO:0019903//protein phosphatase binding;	molecular_function;cellular_component;biological_process	[C]organelle part;[P]cellular process;biological regulation;[F]binding;	2.54184		CL10175.Contig2_All	[P]GO:0000160//phosphorelay signal transduction system;GO:0016310//phosphorylation;GO:0009736//cytokinin-activated signaling pathway;[C]GO:0005634//nucleus;GO:0005737//cytoplasm;[F]GO:0043424//protein histidine kinase binding;GO:0009927//histidine phosphotransfer kinase activity;	molecular_function;cellular_component;biological_process	[C]cell;[P]biological regulation;cellular process;[F]binding;catalytic activity;	-4.17717		CL10162.Contig1_All	[P]GO:0006979//response to oxidative stress;[F]GO:0004602//glutathione peroxidase activity;	biological_process;molecular_function	[P]response to stimulus;[F]antioxidant activity;	2.94165		CL10069.Contig1_All	[C]GO:0016021//integral component of membrane;GO:0005840//ribosome;	cellular_component	[C]membrane part;cell;	-3.17032		CL10076.Contig1_All	[F]GO:0003682//chromatin binding;	molecular_function	[F]binding;	4.82495
CL1021.Contig2_All	[P]GO:0045842//positive regulation of mitotic metaphase/anaphase transition;GO:0030071//regulation of mitotic metaphase/anaphase transition;GO:0070979//protein K11-linked ubiquitination;GO:0031145//anaphase-promoting complex-dependent catabolic process;[C]GO:0034399//nuclear periphery;GO:0005680//anaphase-promoting complex;[F]GO:0019903//protein phosphatase binding;	molecular_function;biological_process;cellular_component	[C]organelle part;[P]biological regulation;cellular process;[F]binding;	-1.13808		CL10175.Contig3_All	[P]GO:0016310//phosphorylation;GO:0009736//cytokinin-activated signaling pathway;GO:0000160//phosphorelay signal transduction system;[C]GO:0005737//cytoplasm;GO:0005634//nucleus;[F]GO:0043424//protein histidine kinase binding;GO:0009927//histidine phosphotransfer kinase activity;	biological_process;molecular_function;cellular_component	[C]cell;[P]cellular process;biological regulation;[F]catalytic activity;binding;	-8.9306		CL10164.Contig3_All	[C]GO:0016021//integral component of membrane;	cellular_component	[C]membrane part;	-3.54364		CL10071.Contig1_All	[C]GO:0016021//integral component of membrane;[F]GO:0022857//transmembrane transporter activity;	cellular_component;molecular_function	[C]membrane part;[F]transporter activity;	-3.22816		CL10076.Contig2_All	[F]GO:0003682//chromatin binding;	molecular_function	[F]binding;	9.88271
CL10211.Contig2_All	[F]GO:0008270//zinc ion binding;GO:0003677//DNA binding;	molecular_function	[F]binding;	1.80883		CL10175.Contig4_All	[P]GO:0000160//phosphorelay signal transduction system;GO:0016310//phosphorylation;GO:0009736//cytokinin-activated signaling pathway;[C]GO:0005737//cytoplasm;GO:0005634//nucleus;[F]GO:0009927//histidine phosphotransfer kinase activity;GO:0043424//protein histidine kinase binding;	molecular_function;cellular_component;biological_process	[C]cell;[P]cellular process;biological regulation;[F]catalytic activity;binding;	-3.82759		CL10173.Contig1_All	[P]GO:0018401//peptidyl-proline hydroxylation to 4-hydroxy-L-proline;[C]GO:0005783//endoplasmic reticulum;GO:0016021//integral component of membrane;[F]GO:0031418//L-ascorbic acid binding;GO:0016705//oxidoreductase activity, acting on paired donors, with incorporation or reduction of molecular oxygen;GO:0005506//iron ion binding;	molecular_function;biological_process;cellular_component	[C]cell;membrane part;[P]cellular process;[F]catalytic activity;binding;	1.12347		CL10071.Contig2_All	[C]GO:0016021//integral component of membrane;[F]GO:0022857//transmembrane transporter activity;	cellular_component;molecular_function	[C]membrane part;[F]transporter activity;	-1.09154		CL10076.Contig3_All	[F]GO:0004177//aminopeptidase activity;GO:0003682//chromatin binding;	molecular_function	[F]binding;catalytic activity;	5.82389
CL10216.Contig10_All	[P]GO:0006855//drug transmembrane transport;[C]GO:0005774//vacuolar membrane;GO:0016021//integral component of membrane;[F]GO:0015238//drug transmembrane transporter activity;GO:0015297//antiporter activity;	cellular_component;molecular_function;biological_process	[C]organelle part;membrane part;[P]localization;[F]transporter activity;	-4.88057		CL10175.Contig5_All	[P]GO:0000160//phosphorelay signal transduction system;	biological_process	[P]biological regulation;	-1.55481		CL10173.Contig3_All	[P]GO:0018401//peptidyl-proline hydroxylation to 4-hydroxy-L-proline;[C]GO:0016021//integral component of membrane;GO:0005783//endoplasmic reticulum;[F]GO:0031418//L-ascorbic acid binding;GO:0016705//oxidoreductase activity, acting on paired donors, with incorporation or reduction of molecular oxygen;GO:0005506//iron ion binding;	biological_process;molecular_function;cellular_component	[C]cell;membrane part;[P]cellular process;[F]catalytic activity;binding;	3.85448		CL10074.Contig2_All	[C]GO:0016021//integral component of membrane;	cellular_component	[C]membrane part;	-1.13822		CL10077.Contig1_All	[C]GO:0005634//nucleus;[F]GO:0003677//DNA binding;	cellular_component;molecular_function	[C]cell;[F]binding;	-3.23996
CL10216.Contig11_All	[C]GO:0016021//integral component of membrane;[F]GO:0015297//antiporter activity;GO:0015238//drug transmembrane transporter activity;	cellular_component;molecular_function	[C]membrane part;[F]transporter activity;	8.84086		CL1018.Contig2_All	[P]GO:1900426//positive regulation of defense response to bacterium;GO:1903335//regulation of vacuolar transport;GO:0080001//mucilage extrusion from seed coat;GO:0009814//defense response, incompatible interaction;GO:0016192//vesicle-mediated transport;[C]GO:0005771//multivesicular body;GO:0005634//nucleus;[F]GO:0042803//protein homodimerization activity;	biological_process;molecular_function;cellular_component	[C]cell;[P]biological regulation;multi-organism process;localization;multicellular organismal process;[F]binding;	1.77857		CL10175.Contig2_All	[P]GO:0000160//phosphorelay signal transduction system;GO:0016310//phosphorylation;GO:0009736//cytokinin-activated signaling pathway;[C]GO:0005634//nucleus;GO:0005737//cytoplasm;[F]GO:0043424//protein histidine kinase binding;GO:0009927//histidine phosphotransfer kinase activity;	molecular_function;cellular_component;biological_process	[C]cell;[P]biological regulation;cellular process;[F]binding;catalytic activity;	2.27195		CL10076.Contig1_All	[F]GO:0003682//chromatin binding;	molecular_function	[F]binding;	3.84299		CL10077.Contig2_All	[C]GO:0005634//nucleus;[F]GO:0003677//DNA binding;	cellular_component;molecular_function	[C]cell;[F]binding;	-2.52273
CL10216.Contig12_All	[P]GO:0006855//drug transmembrane transport;[C]GO:0005774//vacuolar membrane;GO:0016021//integral component of membrane;[F]GO:0015297//antiporter activity;GO:0015238//drug transmembrane transporter activity;	molecular_function;biological_process;cellular_component	[C]organelle part;membrane part;[P]localization;[F]transporter activity;	1.15439		CL10181.Contig2_All	[P]GO:0016567//protein ubiquitination;GO:0006511//ubiquitin-dependent protein catabolic process;GO:0007275//multicellular organism development;[C]GO:0005634//nucleus;[F]GO:0008270//zinc ion binding;GO:0016874//ligase activity;	biological_process;cellular_component;molecular_function	[C]cell;[P]multicellular organismal process;cellular process;[F]binding;catalytic activity;	-1.59263		CL10175.Contig4_All	[P]GO:0000160//phosphorelay signal transduction system;GO:0016310//phosphorylation;GO:0009736//cytokinin-activated signaling pathway;[C]GO:0005737//cytoplasm;GO:0005634//nucleus;[F]GO:0009927//histidine phosphotransfer kinase activity;GO:0043424//protein histidine kinase binding;	molecular_function;cellular_component;biological_process	[C]cell;[P]cellular process;biological regulation;[F]catalytic activity;binding;	1.42851		CL10076.Contig2_All	[F]GO:0003682//chromatin binding;	molecular_function	[F]binding;	4.96422		CL10079.Contig1_All	[C]GO:0005634//nucleus;[F]GO:0043565//sequence-specific DNA binding;GO:0003677//DNA binding;GO:0003700//DNA-binding transcription factor activity;	molecular_function;cellular_component	[C]cell;[F]binding;transcription regulator activity;	-3.44287
CL10216.Contig14_All	[C]GO:0016021//integral component of membrane;[F]GO:0015297//antiporter activity;GO:0015238//drug transmembrane transporter activity;	cellular_component;molecular_function	[C]membrane part;[F]transporter activity;	3.21466		CL10184.Contig1_All	[F]GO:0016301//kinase activity;	molecular_function	[F]catalytic activity;	-4.39595		CL10176.Contig1_All	[F]GO:0046872//metal ion binding;GO:0016874//ligase activity;	molecular_function	[F]binding;catalytic activity;	1.28015		CL10076.Contig3_All	[F]GO:0004177//aminopeptidase activity;GO:0003682//chromatin binding;	molecular_function	[F]binding;catalytic activity;	3.66196		CL1008.Contig1_All	[P]GO:0006430//lysyl-tRNA aminoacylation;[C]GO:0005737//cytoplasm;[F]GO:0004824//lysine-tRNA ligase activity;GO:0005524//ATP binding;GO:0003676//nucleic acid binding;	molecular_function;cellular_component;biological_process	[C]cell;[P]cellular process;[F]catalytic activity;binding;	-1.37727
CL10216.Contig15_All	[P]GO:0006855//drug transmembrane transport;[C]GO:0005774//vacuolar membrane;GO:0016021//integral component of membrane;[F]GO:0015238//drug transmembrane transporter activity;GO:0015297//antiporter activity;	biological_process;cellular_component;molecular_function	[C]organelle part;membrane part;[P]localization;[F]transporter activity;	4.78712		CL10184.Contig2_All	[F]GO:0016301//kinase activity;	molecular_function	[F]catalytic activity;	-1.14236		CL10176.Contig2_All	[F]GO:0046872//metal ion binding;GO:0016874//ligase activity;	molecular_function	[F]binding;catalytic activity;	1.02367		CL10076.Contig5_All	[F]GO:0003682//chromatin binding;	molecular_function	[F]binding;	6.75524		CL10081.Contig2_All	[C]GO:0016021//integral component of membrane;[F]GO:0022857//transmembrane transporter activity;	cellular_component;molecular_function	[C]membrane part;[F]transporter activity;	-5.46005
CL10216.Contig1_All	[C]GO:0016021//integral component of membrane;[F]GO:0015238//drug transmembrane transporter activity;GO:0015297//antiporter activity;	molecular_function;cellular_component	[C]membrane part;[F]transporter activity;	-3.65758		CL1019.Contig3_All	[P]GO:0015031//protein transport;[C]GO:0030173//integral component of Golgi membrane;	cellular_component;biological_process	[C]organelle part;[P]localization;	-1.27385		CL1018.Contig2_All	[P]GO:1900426//positive regulation of defense response to bacterium;GO:1903335//regulation of vacuolar transport;GO:0080001//mucilage extrusion from seed coat;GO:0009814//defense response, incompatible interaction;GO:0016192//vesicle-mediated transport;[C]GO:0005771//multivesicular body;GO:0005634//nucleus;[F]GO:0042803//protein homodimerization activity;	biological_process;molecular_function;cellular_component	[C]cell;[P]biological regulation;multi-organism process;localization;multicellular organismal process;[F]binding;	5.90082		CL10077.Contig1_All	[C]GO:0005634//nucleus;[F]GO:0003677//DNA binding;	cellular_component;molecular_function	[C]cell;[F]binding;	-2.25807		CL10085.Contig1_All	[P]GO:0000304//response to singlet oxygen;[C]GO:0042651//thylakoid membrane;	cellular_component;biological_process	[C]cell;[P]response to stimulus;	-6.02192
CL10216.Contig2_All	[C]GO:0016021//integral component of membrane;[F]GO:0015297//antiporter activity;GO:0015238//drug transmembrane transporter activity;	cellular_component;molecular_function	[C]membrane part;[F]transporter activity;	-3.92566		CL10194.Contig2_All	[P]GO:0045490//pectin catabolic process;[F]GO:0030570//pectate lyase activity;GO:0046872//metal ion binding;	biological_process;molecular_function	[P]cellular process;[F]catalytic activity;binding;	1.28048		CL10180.Contig1_All	[P]GO:0006189//'de novo' IMP biosynthetic process;[C]GO:0009507//chloroplast;[F]GO:0046872//metal ion binding;GO:0004638//phosphoribosylaminoimidazole carboxylase activity;GO:0005524//ATP binding;	biological_process;molecular_function;cellular_component	[C]cell;[P]cellular process;[F]binding;catalytic activity;	2.7426		CL10077.Contig2_All	[C]GO:0005634//nucleus;[F]GO:0003677//DNA binding;	cellular_component;molecular_function	[C]cell;[F]binding;	-2.47256		CL10086.Contig1_All	[P]GO:0006468//protein phosphorylation;[C]GO:0016021//integral component of membrane;GO:0005886//plasma membrane;[F]GO:0004672//protein kinase activity;GO:0005524//ATP binding;GO:0004675//transmembrane receptor protein serine/threonine kinase activity;	biological_process;cellular_component;molecular_function	[C]cell;membrane part;[P]cellular process;[F]binding;catalytic activity;	1.70647
CL10216.Contig3_All	[C]GO:0016021//integral component of membrane;[F]GO:0015238//drug transmembrane transporter activity;GO:0015297//antiporter activity;	molecular_function;cellular_component	[C]membrane part;[F]transporter activity;	1.36646		CL10196.Contig2_All	[P]GO:0046777//protein autophosphorylation;GO:0035556//intracellular signal transduction;GO:0009738//abscisic acid-activated signaling pathway;GO:0018105//peptidyl-serine phosphorylation;[C]GO:0005737//cytoplasm;GO:0005886//plasma membrane;GO:0005634//nucleus;[F]GO:0005516//calmodulin binding;GO:0005509//calcium ion binding;GO:0005524//ATP binding;GO:0004683//calmodulin-dependent protein kinase a…	molecular_function;biological_process;cellular_component	[C]cell;[P]biological regulation;cellular process;[F]binding;catalytic activity;	-1.04799		CL1019.Contig2_All	[P]GO:0015031//protein transport;[C]GO:0030173//integral component of Golgi membrane;	cellular_component;biological_process	[C]organelle part;[P]localization;	1.88277		CL10079.Contig1_All	[C]GO:0005634//nucleus;[F]GO:0043565//sequence-specific DNA binding;GO:0003677//DNA binding;GO:0003700//DNA-binding transcription factor activity;	molecular_function;cellular_component	[C]cell;[F]binding;transcription regulator activity;	-2.75217		CL10086.Contig3_All	[C]GO:0016021//integral component of membrane;[F]GO:0005524//ATP binding;GO:0004672//protein kinase activity;	cellular_component;molecular_function	[C]membrane part;[F]catalytic activity;binding;	1.1591
CL10216.Contig4_All	[C]GO:0016021//integral component of membrane;[F]GO:0015297//antiporter activity;GO:0015238//drug transmembrane transporter activity;	molecular_function;cellular_component	[C]membrane part;[F]transporter activity;	4.39771		CL10196.Contig4_All	[C]GO:0016021//integral component of membrane;[F]GO:0005509//calcium ion binding;GO:0004672//protein kinase activity;GO:0005524//ATP binding;	molecular_function;cellular_component	[C]membrane part;[F]catalytic activity;binding;	-4.04204		CL1019.Contig3_All	[P]GO:0015031//protein transport;[C]GO:0030173//integral component of Golgi membrane;	cellular_component;biological_process	[C]organelle part;[P]localization;	-1.37183		CL10079.Contig2_All	[C]GO:0005634//nucleus;[F]GO:0003700//DNA-binding transcription factor activity;GO:0003677//DNA binding;	cellular_component;molecular_function	[C]cell;[F]binding;transcription regulator activity;	-4.18551		CL10087.Contig1_All	[P]GO:0009793//embryo development ending in seed dormancy;	biological_process	[P]multicellular organismal process;	9.05954
CL10216.Contig5_All	[P]GO:0006855//drug transmembrane transport;[C]GO:0016021//integral component of membrane;GO:0005774//vacuolar membrane;[F]GO:0015297//antiporter activity;GO:0015238//drug transmembrane transporter activity;	biological_process;molecular_function;cellular_component	[C]organelle part;membrane part;[P]localization;[F]transporter activity;	-2.44667		CL10196.Contig5_All	[F]GO:0004672//protein kinase activity;GO:0005509//calcium ion binding;GO:0005524//ATP binding;	molecular_function	[F]catalytic activity;binding;	-6.8067		CL10194.Contig2_All	[P]GO:0045490//pectin catabolic process;[F]GO:0030570//pectate lyase activity;GO:0046872//metal ion binding;	biological_process;molecular_function	[P]cellular process;[F]catalytic activity;binding;	3.9018		CL10081.Contig2_All	[C]GO:0016021//integral component of membrane;[F]GO:0022857//transmembrane transporter activity;	cellular_component;molecular_function	[C]membrane part;[F]transporter activity;	-8.28237		CL10087.Contig2_All	[P]GO:0009793//embryo development ending in seed dormancy;	biological_process	[P]multicellular organismal process;	5.15937
CL10216.Contig8_All	[P]GO:0006855//drug transmembrane transport;[C]GO:0016021//integral component of membrane;GO:0005774//vacuolar membrane;[F]GO:0015297//antiporter activity;GO:0015238//drug transmembrane transporter activity;	biological_process;molecular_function;cellular_component	[C]membrane part;organelle part;[P]localization;[F]transporter activity;	1.15235		CL10197.Contig1_All	[F]GO:0003950//NAD+ ADP-ribosyltransferase activity;	molecular_function	[F]catalytic activity;	-4.0784		CL10196.Contig3_All	[F]GO:0004674//protein serine/threonine kinase activity;GO:0005524//ATP binding;GO:0004672//protein kinase activity;GO:0005509//calcium ion binding;	molecular_function	[F]catalytic activity;binding;	1.93986		CL10082.Contig2_All	[P]GO:0046166//glyceraldehyde-3-phosphate biosynthetic process;GO:0006096//glycolytic process;GO:0019563//glycerol catabolic process;GO:0006094//gluconeogenesis;[C]GO:0005829//cytosol;[F]GO:0004807//triose-phosphate isomerase activity;	biological_process;cellular_component;molecular_function	[C]cell;[P]metabolic process;cellular process;[F]catalytic activity;	4.76936		CL10088.Contig1_All	[P]GO:0000028//ribosomal small subunit assembly;GO:0006412//translation;[C]GO:0022627//cytosolic small ribosomal subunit;[F]GO:0003735//structural constituent of ribosome;	molecular_function;biological_process;cellular_component	[C]organelle part;[P]cellular component organization or biogenesis;cellular process;[F]structural molecule activity;	2.20736
CL10217.Contig1_All	[P]GO:0007165//signal transduction;[F]GO:0043531//ADP binding;	molecular_function;biological_process	[P]biological regulation;[F]binding;	-3.31252		CL10197.Contig2_All	[F]GO:0003950//NAD+ ADP-ribosyltransferase activity;	molecular_function	[F]catalytic activity;	1.43405		CL102.Contig11_All	[P]GO:0048544//recognition of pollen;[C]GO:0016021//integral component of membrane;[F]GO:0030247//polysaccharide binding;GO:0005524//ATP binding;GO:0004674//protein serine/threonine kinase activity;	biological_process;molecular_function;cellular_component	[C]membrane part;[P]multi-organism process;[F]binding;catalytic activity;	1.9255		CL10085.Contig1_All	[P]GO:0000304//response to singlet oxygen;[C]GO:0042651//thylakoid membrane;	cellular_component;biological_process	[C]cell;[P]response to stimulus;	-7.08533		CL10093.Contig1_All	[F]GO:0046983//protein dimerization activity;	molecular_function	[F]binding;	-4.75143
CL10217.Contig2_All	[P]GO:0007165//signal transduction;[F]GO:0043531//ADP binding;	molecular_function;biological_process	[P]biological regulation;[F]binding;	-2.07583		CL10198.Contig2_All	[C]GO:0005774//vacuolar membrane;GO:0016021//integral component of membrane;[F]GO:0016874//ligase activity;	molecular_function;cellular_component	[C]organelle part;membrane part;[F]catalytic activity;	-1.1609		CL102.Contig3_All	[P]GO:0006468//protein phosphorylation;GO:0048544//recognition of pollen;[C]GO:0016021//integral component of membrane;GO:0005886//plasma membrane;[F]GO:0030246//carbohydrate binding;GO:0004674//protein serine/threonine kinase activity;GO:0005516//calmodulin binding;GO:0005524//ATP binding;	biological_process;cellular_component;molecular_function	[C]cell;membrane part;[P]multi-organism process;cellular process;[F]catalytic activity;binding;	-1.12749		CL10086.Contig1_All	[P]GO:0006468//protein phosphorylation;[C]GO:0016021//integral component of membrane;GO:0005886//plasma membrane;[F]GO:0004672//protein kinase activity;GO:0005524//ATP binding;GO:0004675//transmembrane receptor protein serine/threonine kinase activity;	biological_process;cellular_component;molecular_function	[C]cell;membrane part;[P]cellular process;[F]binding;catalytic activity;	-3.8633		CL10093.Contig2_All	[F]GO:0046983//protein dimerization activity;	molecular_function	[F]binding;	-3.52716
CL10230.Contig5_All	[F]GO:0005525//GTP binding;	molecular_function	[F]binding;	1.0718		CL102.Contig15_All	[P]GO:0048544//recognition of pollen;[C]GO:0016021//integral component of membrane;[F]GO:0030247//polysaccharide binding;GO:0005524//ATP binding;GO:0004674//protein serine/threonine kinase activity;	cellular_component;biological_process;molecular_function	[C]membrane part;[P]multi-organism process;[F]binding;catalytic activity;	-2.32396		CL1020.Contig2_All	[P]GO:0006423//cysteinyl-tRNA aminoacylation;GO:0043067//regulation of programmed cell death;GO:0042407//cristae formation;GO:0010197//polar nucleus fusion;[C]GO:0009570//chloroplast stroma;GO:0005739//mitochondrion;[F]GO:0005524//ATP binding;GO:0004817//cysteine-tRNA ligase activity;	biological_process;molecular_function;cellular_component	[C]cell;organelle part;[P]cellular component organization or biogenesis;cellular process;biological regulation;[F]catalytic activity;binding;	2.97924		CL10086.Contig2_All	[C]GO:0016021//integral component of membrane;[F]GO:0004672//protein kinase activity;GO:0005524//ATP binding;	molecular_function;cellular_component	[C]membrane part;[F]binding;catalytic activity;	-1.08976		CL10093.Contig3_All	[F]GO:0046983//protein dimerization activity;	molecular_function	[F]binding;	-2.29915
CL10231.Contig1_All	[P]GO:0042545//cell wall modification;GO:0045490//pectin catabolic process;[F]GO:0004857//enzyme inhibitor activity;GO:0045330//aspartyl esterase activity;GO:0030599//pectinesterase activity;	biological_process;molecular_function	[P]cellular process;cellular component organization or biogenesis;[F]molecular function regulator;catalytic activity;	-3.25641		CL102.Contig1_All	[P]GO:0048544//recognition of pollen;[C]GO:0016021//integral component of membrane;[F]GO:0005524//ATP binding;GO:0004674//protein serine/threonine kinase activity;GO:0030247//polysaccharide binding;	molecular_function;biological_process;cellular_component	[C]membrane part;[P]multi-organism process;[F]binding;catalytic activity;	-1.11096		CL10201.Contig1_All	[F]GO:0004672//protein kinase activity;GO:0005509//calcium ion binding;GO:0005524//ATP binding;	molecular_function	[F]catalytic activity;binding;	-1.07617		CL10087.Contig2_All	[P]GO:0009793//embryo development ending in seed dormancy;	biological_process	[P]multicellular organismal process;	2.4678		CL10095.Contig1_All	[P]GO:0006457//protein folding;[C]GO:0016272//prefoldin complex;[F]GO:0051082//unfolded protein binding;	biological_process;molecular_function;cellular_component	[C]protein-containing complex;[P]cellular process;[F]binding;	-2.01415
CL10232.Contig1_All	[P]GO:0006099//tricarboxylic acid cycle;[F]GO:0030976//thiamine pyrophosphate binding;GO:0004591//oxoglutarate dehydrogenase (succinyl-transferring) activity;	molecular_function;biological_process	[P]cellular process;[F]catalytic activity;binding;	-3.52067		CL1020.Contig1_All	[P]GO:0006423//cysteinyl-tRNA aminoacylation;[C]GO:0005737//cytoplasm;[F]GO:0005524//ATP binding;GO:0004817//cysteine-tRNA ligase activity;	molecular_function;cellular_component;biological_process	[C]cell;[P]cellular process;[F]binding;catalytic activity;	1.26455		CL10209.Contig1_All	[P]GO:0006367//transcription initiation from RNA polymerase II promoter;[C]GO:0005672//transcription factor TFIIA complex;	cellular_component;biological_process	[C]organelle part;[P]cellular process;	1.04374		CL10088.Contig1_All	[P]GO:0000028//ribosomal small subunit assembly;GO:0006412//translation;[C]GO:0022627//cytosolic small ribosomal subunit;[F]GO:0003735//structural constituent of ribosome;	molecular_function;biological_process;cellular_component	[C]organelle part;[P]cellular component organization or biogenesis;cellular process;[F]structural molecule activity;	-2.4194		CL10095.Contig2_All	[P]GO:0006457//protein folding;[C]GO:0016272//prefoldin complex;[F]GO:0051082//unfolded protein binding;	cellular_component;biological_process;molecular_function	[C]protein-containing complex;[P]cellular process;[F]binding;	-2.02976
CL10236.Contig3_All	[P]GO:0040008//regulation of growth;GO:0010029//regulation of seed germination;	biological_process	[P]biological regulation;	1.15734		CL1020.Contig2_All	[P]GO:0006423//cysteinyl-tRNA aminoacylation;GO:0043067//regulation of programmed cell death;GO:0042407//cristae formation;GO:0010197//polar nucleus fusion;[C]GO:0009570//chloroplast stroma;GO:0005739//mitochondrion;[F]GO:0005524//ATP binding;GO:0004817//cysteine-tRNA ligase activity;	biological_process;molecular_function;cellular_component	[C]cell;organelle part;[P]cellular component organization or biogenesis;cellular process;biological regulation;[F]catalytic activity;binding;	-1.95276		CL10209.Contig3_All	[P]GO:0006367//transcription initiation from RNA polymerase II promoter;[C]GO:0005672//transcription factor TFIIA complex;	biological_process;cellular_component	[C]organelle part;[P]cellular process;	-3.49562		CL10088.Contig2_All	[P]GO:0000028//ribosomal small subunit assembly;GO:0006412//translation;[C]GO:0022627//cytosolic small ribosomal subunit;[F]GO:0003735//structural constituent of ribosome;	cellular_component;biological_process;molecular_function	[C]organelle part;[P]cellular component organization or biogenesis;cellular process;[F]structural molecule activity;	-6.282		CL10096.Contig1_All	[C]GO:0005886//plasma membrane;GO:0016021//integral component of membrane;[F]GO:0005524//ATP binding;GO:0004672//protein kinase activity;	molecular_function;cellular_component	[C]cell;membrane part;[F]catalytic activity;binding;	-2.3278
CL10244.Contig1_All	[F]GO:0004869//cysteine-type endopeptidase inhibitor activity;	molecular_function	[F]molecular function regulator;	1.40267		CL10209.Contig2_All	[P]GO:0006367//transcription initiation from RNA polymerase II promoter;[C]GO:0005672//transcription factor TFIIA complex;	biological_process;cellular_component	[C]organelle part;[P]cellular process;	-7.50893		CL1021.Contig2_All	[P]GO:0045842//positive regulation of mitotic metaphase/anaphase transition;GO:0030071//regulation of mitotic metaphase/anaphase transition;GO:0070979//protein K11-linked ubiquitination;GO:0031145//anaphase-promoting complex-dependent catabolic process;[C]GO:0034399//nuclear periphery;GO:0005680//anaphase-promoting complex;[F]GO:0019903//protein phosphatase binding;	molecular_function;biological_process;cellular_component	[C]organelle part;[P]biological regulation;cellular process;[F]binding;	-1.92775		CL1009.Contig1_All	[F]GO:0005509//calcium ion binding;	molecular_function	[F]binding;	-4.27862		CL10096.Contig2_All	[C]GO:0016021//integral component of membrane;[F]GO:0004672//protein kinase activity;GO:0005524//ATP binding;	cellular_component;molecular_function	[C]membrane part;[F]binding;catalytic activity;	-2.31607
CL10244.Contig2_All	[F]GO:0004869//cysteine-type endopeptidase inhibitor activity;	molecular_function	[F]molecular function regulator;	1.74148		CL10209.Contig3_All	[P]GO:0006367//transcription initiation from RNA polymerase II promoter;[C]GO:0005672//transcription factor TFIIA complex;	biological_process;cellular_component	[C]organelle part;[P]cellular process;	-4.94119		CL1021.Contig3_All	[P]GO:0045842//positive regulation of mitotic metaphase/anaphase transition;GO:0030071//regulation of mitotic metaphase/anaphase transition;GO:0031145//anaphase-promoting complex-dependent catabolic process;GO:0070979//protein K11-linked ubiquitination;[C]GO:0034399//nuclear periphery;GO:0005680//anaphase-promoting complex;[F]GO:0019903//protein phosphatase binding;	biological_process;cellular_component;molecular_function	[C]organelle part;[P]cellular process;biological regulation;[F]binding;	-3.69794		CL1009.Contig2_All	[F]GO:0005509//calcium ion binding;	molecular_function	[F]binding;	-1.94079		CL10097.Contig1_All	[P]GO:0006122//mitochondrial electron transport, ubiquinol to cytochrome c;[C]GO:0005750//mitochondrial respiratory chain complex III;	cellular_component;biological_process	[C]organelle part;[P]cellular process;	-1.33309
CL10246.Contig1_All	[C]GO:0000778//condensed nuclear chromosome kinetochore;	cellular_component	[C]organelle part;	1.39773		CL1021.Contig1_All	[P]GO:0070979//protein K11-linked ubiquitination;GO:0045842//positive regulation of mitotic metaphase/anaphase transition;GO:0030071//regulation of mitotic metaphase/anaphase transition;GO:0031145//anaphase-promoting complex-dependent catabolic process;[C]GO:0005680//anaphase-promoting complex;GO:0034399//nuclear periphery;[F]GO:0019903//protein phosphatase binding;	molecular_function;cellular_component;biological_process	[C]organelle part;[P]cellular process;biological regulation;[F]binding;	-1.48221		CL10211.Contig2_All	[F]GO:0008270//zinc ion binding;GO:0003677//DNA binding;	molecular_function	[F]binding;	3.33172		CL10092.Contig2_All	[P]GO:0009556//microsporogenesis;GO:0010032//meiotic chromosome condensation;GO:0007076//mitotic chromosome condensation;	biological_process	[P]multi-organism process;cellular component organization or biogenesis;	-1.61762		CL101.Contig1_All	[P]GO:0006635//fatty acid beta-oxidation;[F]GO:0003988//acetyl-CoA C-acyltransferase activity;GO:0016747//transferase activity, transferring acyl groups other than amino-acyl groups;GO:0003985//acetyl-CoA C-acetyltransferase activity;	molecular_function;biological_process	[P]cellular process;[F]catalytic activity;	-2.46296
CL1025.Contig4_All	[P]GO:0006099//tricarboxylic acid cycle;GO:0005975//carbohydrate metabolic process;GO:0006108//malate metabolic process;[F]GO:0030060//L-malate dehydrogenase activity;	molecular_function;biological_process	[P]cellular process;metabolic process;[F]catalytic activity;	7.51022		CL10211.Contig2_All	[F]GO:0008270//zinc ion binding;GO:0003677//DNA binding;	molecular_function	[F]binding;	-1.55201		CL10211.Contig4_All	[F]GO:0003677//DNA binding;GO:0008270//zinc ion binding;	molecular_function	[F]binding;	1.32386		CL10093.Contig1_All	[F]GO:0046983//protein dimerization activity;	molecular_function	[F]binding;	-5.97489		CL101.Contig3_All	[P]GO:0006635//fatty acid beta-oxidation;[F]GO:0003985//acetyl-CoA C-acetyltransferase activity;GO:0016747//transferase activity, transferring acyl groups other than amino-acyl groups;GO:0003988//acetyl-CoA C-acyltransferase activity;	biological_process;molecular_function	[P]cellular process;[F]catalytic activity;	-4.83238
CL1025.Contig5_All	[P]GO:0005975//carbohydrate metabolic process;GO:0006099//tricarboxylic acid cycle;GO:0006108//malate metabolic process;[F]GO:0030060//L-malate dehydrogenase activity;	biological_process;molecular_function	[P]cellular process;metabolic process;[F]catalytic activity;	2.08717		CL10216.Contig15_All	[P]GO:0006855//drug transmembrane transport;[C]GO:0005774//vacuolar membrane;GO:0016021//integral component of membrane;[F]GO:0015238//drug transmembrane transporter activity;GO:0015297//antiporter activity;	biological_process;cellular_component;molecular_function	[C]organelle part;membrane part;[P]localization;[F]transporter activity;	1.05379		CL10211.Contig5_All	[F]GO:0003677//DNA binding;GO:0008270//zinc ion binding;	molecular_function	[F]binding;	-2.88711		CL10093.Contig3_All	[F]GO:0046983//protein dimerization activity;	molecular_function	[F]binding;	-1.3999		CL101.Contig5_All	[F]GO:0016747//transferase activity, transferring acyl groups other than amino-acyl groups;	molecular_function	[F]catalytic activity;	-1.47047
CL10259.Contig2_All	[P]GO:0022900//electron transport chain;[C]GO:0016021//integral component of membrane;[F]GO:0016651//oxidoreductase activity, acting on NAD(P)H;GO:0016874//ligase activity;	biological_process;cellular_component;molecular_function	[C]membrane part;[P]cellular process;[F]catalytic activity;	1.03663		CL10216.Contig1_All	[C]GO:0016021//integral component of membrane;[F]GO:0015238//drug transmembrane transporter activity;GO:0015297//antiporter activity;	molecular_function;cellular_component	[C]membrane part;[F]transporter activity;	-3.05786		CL10216.Contig10_All	[P]GO:0006855//drug transmembrane transport;[C]GO:0005774//vacuolar membrane;GO:0016021//integral component of membrane;[F]GO:0015238//drug transmembrane transporter activity;GO:0015297//antiporter activity;	cellular_component;molecular_function;biological_process	[C]organelle part;membrane part;[P]localization;[F]transporter activity;	-2.11675		CL10095.Contig1_All	[P]GO:0006457//protein folding;[C]GO:0016272//prefoldin complex;[F]GO:0051082//unfolded protein binding;	biological_process;molecular_function;cellular_component	[C]protein-containing complex;[P]cellular process;[F]binding;	-3.20657		CL101.Contig6_All	[P]GO:0006635//fatty acid beta-oxidation;[F]GO:0003988//acetyl-CoA C-acyltransferase activity;GO:0016747//transferase activity, transferring acyl groups other than amino-acyl groups;GO:0003985//acetyl-CoA C-acetyltransferase activity;	biological_process;molecular_function	[P]cellular process;[F]catalytic activity;	-1.19475
CL10269.Contig3_All	[C]GO:0005634//nucleus;[F]GO:0003677//DNA binding;	molecular_function;cellular_component	[C]cell;[F]binding;	-5.86739		CL10216.Contig2_All	[C]GO:0016021//integral component of membrane;[F]GO:0015297//antiporter activity;GO:0015238//drug transmembrane transporter activity;	cellular_component;molecular_function	[C]membrane part;[F]transporter activity;	2.92592		CL10216.Contig11_All	[C]GO:0016021//integral component of membrane;[F]GO:0015297//antiporter activity;GO:0015238//drug transmembrane transporter activity;	cellular_component;molecular_function	[C]membrane part;[F]transporter activity;	-5.03903		CL10095.Contig2_All	[P]GO:0006457//protein folding;[C]GO:0016272//prefoldin complex;[F]GO:0051082//unfolded protein binding;	cellular_component;biological_process;molecular_function	[C]protein-containing complex;[P]cellular process;[F]binding;	-1.75429		CL101.Contig7_All	[P]GO:0006635//fatty acid beta-oxidation;[F]GO:0003988//acetyl-CoA C-acyltransferase activity;GO:0003985//acetyl-CoA C-acetyltransferase activity;GO:0016747//transferase activity, transferring acyl groups other than amino-acyl groups;	biological_process;molecular_function	[P]cellular process;[F]catalytic activity;	-2.71201
CL10272.Contig1_All	[P]GO:0006412//translation;[C]GO:0005840//ribosome;[F]GO:0003735//structural constituent of ribosome;	cellular_component;biological_process;molecular_function	[C]cell;[P]cellular process;[F]structural molecule activity;	4.94693		CL10216.Contig8_All	[P]GO:0006855//drug transmembrane transport;[C]GO:0016021//integral component of membrane;GO:0005774//vacuolar membrane;[F]GO:0015297//antiporter activity;GO:0015238//drug transmembrane transporter activity;	biological_process;molecular_function;cellular_component	[C]membrane part;organelle part;[P]localization;[F]transporter activity;	1.99089		CL10216.Contig13_All	[C]GO:0016021//integral component of membrane;[F]GO:0015297//antiporter activity;GO:0015238//drug transmembrane transporter activity;	molecular_function;cellular_component	[C]membrane part;[F]transporter activity;	-10.15		CL10096.Contig1_All	[C]GO:0005886//plasma membrane;GO:0016021//integral component of membrane;[F]GO:0005524//ATP binding;GO:0004672//protein kinase activity;	molecular_function;cellular_component	[C]cell;membrane part;[F]catalytic activity;binding;	-2.2905		CL1010.Contig2_All	[P]GO:0018002//N-terminal peptidyl-glutamic acid acetylation;GO:0017198//N-terminal peptidyl-serine acetylation;[C]GO:0031415//NatA complex;[F]GO:1990190//peptide-glutamate-N-acetyltransferase activity;GO:1990189//peptide-serine-N-acetyltransferase activity;	biological_process;molecular_function;cellular_component	[C]cell;[P]cellular process;[F]catalytic activity;	-2.77641
CL10272.Contig2_All	[P]GO:0006412//translation;[C]GO:0005840//ribosome;[F]GO:0003735//structural constituent of ribosome;	cellular_component;molecular_function;biological_process	[C]cell;[P]cellular process;[F]structural molecule activity;	4.23422		CL10216.Contig9_All	[P]GO:0006855//drug transmembrane transport;[C]GO:0005774//vacuolar membrane;GO:0016021//integral component of membrane;[F]GO:0015297//antiporter activity;GO:0015238//drug transmembrane transporter activity;	cellular_component;biological_process;molecular_function	[C]membrane part;organelle part;[P]localization;[F]transporter activity;	-1.71729		CL10216.Contig1_All	[C]GO:0016021//integral component of membrane;[F]GO:0015238//drug transmembrane transporter activity;GO:0015297//antiporter activity;	molecular_function;cellular_component	[C]membrane part;[F]transporter activity;	2.15628		CL10096.Contig2_All	[C]GO:0016021//integral component of membrane;[F]GO:0004672//protein kinase activity;GO:0005524//ATP binding;	cellular_component;molecular_function	[C]membrane part;[F]binding;catalytic activity;	-3.62544		CL1010.Contig3_All	[P]GO:0018002//N-terminal peptidyl-glutamic acid acetylation;GO:0017198//N-terminal peptidyl-serine acetylation;[C]GO:0031415//NatA complex;[F]GO:1990189//peptide-serine-N-acetyltransferase activity;GO:1990190//peptide-glutamate-N-acetyltransferase activity;	cellular_component;biological_process;molecular_function	[C]cell;[P]cellular process;[F]catalytic activity;	-1.44111
CL10275.Contig2_All	[C]GO:0016021//integral component of membrane;	cellular_component	[C]membrane part;	-6.29326		CL10217.Contig1_All	[P]GO:0007165//signal transduction;[F]GO:0043531//ADP binding;	molecular_function;biological_process	[P]biological regulation;[F]binding;	-1.20625		CL10216.Contig5_All	[P]GO:0006855//drug transmembrane transport;[C]GO:0016021//integral component of membrane;GO:0005774//vacuolar membrane;[F]GO:0015297//antiporter activity;GO:0015238//drug transmembrane transporter activity;	biological_process;molecular_function;cellular_component	[C]organelle part;membrane part;[P]localization;[F]transporter activity;	-1.02635		CL10097.Contig2_All	[P]GO:0006122//mitochondrial electron transport, ubiquinol to cytochrome c;[C]GO:0005750//mitochondrial respiratory chain complex III;GO:0016021//integral component of membrane;	biological_process;cellular_component	[C]organelle part;membrane part;[P]cellular process;	1.75047		CL10100.Contig1_All	[P]GO:0006364//rRNA processing;[F]GO:0003723//RNA binding;GO:0008168//methyltransferase activity;	biological_process;molecular_function	[P]cellular component organization or biogenesis;[F]catalytic activity;binding;	-5.37078
CL1029.Contig1_All	[P]GO:0015074//DNA integration;[C]GO:0000943//retrotransposon nucleocapsid;[F]GO:0003676//nucleic acid binding;GO:0003964//RNA-directed DNA polymerase activity;	biological_process;molecular_function;cellular_component	[C]organelle part;[P]cellular process;[F]catalytic activity;binding;	2.69405		CL10217.Contig2_All	[P]GO:0007165//signal transduction;[F]GO:0043531//ADP binding;	molecular_function;biological_process	[P]biological regulation;[F]binding;	-4.19411		CL10216.Contig6_All	[C]GO:0016021//integral component of membrane;[F]GO:0015238//drug transmembrane transporter activity;GO:0015297//antiporter activity;	molecular_function;cellular_component	[C]membrane part;[F]transporter activity;	5.02263		CL101.Contig1_All	[P]GO:0006635//fatty acid beta-oxidation;[F]GO:0003988//acetyl-CoA C-acyltransferase activity;GO:0016747//transferase activity, transferring acyl groups other than amino-acyl groups;GO:0003985//acetyl-CoA C-acetyltransferase activity;	molecular_function;biological_process	[P]cellular process;[F]catalytic activity;	-1.85461		CL10100.Contig4_All	[P]GO:0006364//rRNA processing;[F]GO:0008168//methyltransferase activity;GO:0003723//RNA binding;	molecular_function;biological_process	[P]cellular component organization or biogenesis;[F]catalytic activity;binding;	1.43085
CL1029.Contig6_All	[C]GO:0016021//integral component of membrane;	cellular_component	[C]membrane part;	4.87165		CL10221.Contig5_All	[P]GO:0006644//phospholipid metabolic process;GO:0050482//arachidonic acid secretion;[F]GO:0004623//phospholipase A2 activity;	biological_process;molecular_function	[P]localization;cellular process;[F]catalytic activity;	1.36462		CL10216.Contig7_All	[C]GO:0016021//integral component of membrane;[F]GO:0015297//antiporter activity;GO:0015238//drug transmembrane transporter activity;	cellular_component;molecular_function	[C]membrane part;[F]transporter activity;	-2.08572		CL101.Contig2_All	[P]GO:0006635//fatty acid beta-oxidation;[F]GO:0016747//transferase activity, transferring acyl groups other than amino-acyl groups;GO:0003985//acetyl-CoA C-acetyltransferase activity;GO:0003988//acetyl-CoA C-acyltransferase activity;	biological_process;molecular_function	[P]cellular process;[F]catalytic activity;	-1.55413		CL10101.Contig2_All	[P]GO:0045893//positive regulation of transcription, DNA-templated;GO:0009737//response to abscisic acid;[C]GO:0005634//nucleus;[F]GO:0003700//DNA-binding transcription factor activity;	cellular_component;biological_process;molecular_function	[C]cell;[P]response to stimulus;biological regulation;[F]transcription regulator activity;	3.40061
CL1029.Contig7_All	[P]GO:0015074//DNA integration;[C]GO:0000943//retrotransposon nucleocapsid;[F]GO:0003676//nucleic acid binding;GO:0003964//RNA-directed DNA polymerase activity;	biological_process;molecular_function;cellular_component	[C]organelle part;[P]cellular process;[F]binding;catalytic activity;	2.67547		CL10225.Contig2_All	[P]GO:0006044//N-acetylglucosamine metabolic process;GO:0006487//protein N-linked glycosylation;[C]GO:0016020//membrane;GO:0016021//integral component of membrane;[F]GO:0003830//beta-1,4-mannosylglycoprotein 4-beta-N-acetylglucosaminyltransferase activity;GO:0016757//transferase activity, transferring glycosyl groups;	cellular_component;molecular_function;biological_process	[C]membrane part;membrane;[P]cellular process;metabolic process;[F]catalytic activity;	-1.71104		CL1022.Contig3_All	[C]GO:0016021//integral component of membrane;GO:0005737//cytoplasm;	cellular_component	[C]membrane part;cell;	4.7426		CL101.Contig3_All	[P]GO:0006635//fatty acid beta-oxidation;[F]GO:0003985//acetyl-CoA C-acetyltransferase activity;GO:0016747//transferase activity, transferring acyl groups other than amino-acyl groups;GO:0003988//acetyl-CoA C-acyltransferase activity;	biological_process;molecular_function	[P]cellular process;[F]catalytic activity;	-9.42447		CL10101.Contig3_All	[P]GO:0045893//positive regulation of transcription, DNA-templated;GO:0009737//response to abscisic acid;[C]GO:0005634//nucleus;[F]GO:0003700//DNA-binding transcription factor activity;	cellular_component;molecular_function;biological_process	[C]cell;[P]response to stimulus;biological regulation;[F]transcription regulator activity;	5.37964
CL10290.Contig1_All	[P]GO:0015074//DNA integration;[C]GO:0000943//retrotransposon nucleocapsid;[F]GO:0003676//nucleic acid binding;GO:0008270//zinc ion binding;	biological_process;cellular_component;molecular_function	[C]organelle part;[P]cellular process;[F]binding;	-1.02029		CL10227.Contig1_All	[F]GO:0005524//ATP binding;GO:0008270//zinc ion binding;GO:0016301//kinase activity;	molecular_function	[F]binding;catalytic activity;	-1.00702		CL10221.Contig4_All	[P]GO:0050482//arachidonic acid secretion;GO:0006644//phospholipid metabolic process;[F]GO:0004623//phospholipase A2 activity;	biological_process;molecular_function	[P]localization;cellular process;[F]catalytic activity;	2.52248		CL101.Contig5_All	[F]GO:0016747//transferase activity, transferring acyl groups other than amino-acyl groups;	molecular_function	[F]catalytic activity;	-1.72741		CL10104.Contig1_All	[P]GO:0009826//unidimensional cell growth;GO:0009663//plasmodesma organization;GO:0010215//cellulose microfibril organization;GO:2001009//regulation of plant-type cell wall cellulose biosynthetic process;GO:0030154//cell differentiation;GO:0071482//cellular response to light stimulus;GO:0030244//cellulose biosynthetic process;GO:0010078//maintenance of root meristem identity;GO:0009737//response …	biological_process;cellular_component	[C]cell;organelle part;membrane part;[P]response to stimulus;multicellular organismal process;cellular component organization or biogenesis;biological regulation;cellular process;	-1.33521
CL10290.Contig2_All	[F]GO:0051213//dioxygenase activity;GO:0016491//oxidoreductase activity;GO:0046872//metal ion binding;	molecular_function	[F]catalytic activity;binding;	2.00276		CL10236.Contig1_All	[P]GO:0010029//regulation of seed germination;GO:0040008//regulation of growth;	biological_process	[P]biological regulation;	1.08301		CL10221.Contig5_All	[P]GO:0006644//phospholipid metabolic process;GO:0050482//arachidonic acid secretion;[F]GO:0004623//phospholipase A2 activity;	biological_process;molecular_function	[P]localization;cellular process;[F]catalytic activity;	10.1057		CL101.Contig6_All	[P]GO:0006635//fatty acid beta-oxidation;[F]GO:0003988//acetyl-CoA C-acyltransferase activity;GO:0016747//transferase activity, transferring acyl groups other than amino-acyl groups;GO:0003985//acetyl-CoA C-acetyltransferase activity;	biological_process;molecular_function	[P]cellular process;[F]catalytic activity;	-2.60553		CL10109.Contig1_All	[P]GO:0055114//oxidation-reduction process;[C]GO:0016021//integral component of membrane;	biological_process;cellular_component	[C]membrane part;[P]metabolic process;	-3.11931
CL10290.Contig4_All	[F]GO:0051213//dioxygenase activity;GO:0046872//metal ion binding;GO:0016491//oxidoreductase activity;	molecular_function	[F]catalytic activity;binding;	1.54845		CL10245.Contig2_All	[F]GO:0003723//RNA binding;	molecular_function	[F]binding;	1.18017		CL10230.Contig3_All	[F]GO:0005525//GTP binding;	molecular_function	[F]binding;	-1.46831		CL101.Contig7_All	[P]GO:0006635//fatty acid beta-oxidation;[F]GO:0003988//acetyl-CoA C-acyltransferase activity;GO:0003985//acetyl-CoA C-acetyltransferase activity;GO:0016747//transferase activity, transferring acyl groups other than amino-acyl groups;	biological_process;molecular_function	[P]cellular process;[F]catalytic activity;	-2.71136		CL10109.Contig2_All	[P]GO:0055114//oxidation-reduction process;[C]GO:0016021//integral component of membrane;	biological_process;cellular_component	[C]membrane part;[P]metabolic process;	-2.78644
CL10290.Contig5_All	[F]GO:0046872//metal ion binding;GO:0051213//dioxygenase activity;GO:0016491//oxidoreductase activity;	molecular_function	[F]catalytic activity;binding;	2.10362		CL10249.Contig3_All	[P]GO:0006479//protein methylation;[F]GO:0008168//methyltransferase activity;	biological_process;molecular_function	[P]cellular process;[F]catalytic activity;	-1.36235		CL10230.Contig4_All	[F]GO:0005525//GTP binding;	molecular_function	[F]binding;	2.20484		CL1010.Contig2_All	[P]GO:0018002//N-terminal peptidyl-glutamic acid acetylation;GO:0017198//N-terminal peptidyl-serine acetylation;[C]GO:0031415//NatA complex;[F]GO:1990190//peptide-glutamate-N-acetyltransferase activity;GO:1990189//peptide-serine-N-acetyltransferase activity;	biological_process;molecular_function;cellular_component	[C]cell;[P]cellular process;[F]catalytic activity;	-1.63485		CL10109.Contig3_All	[P]GO:0055114//oxidation-reduction process;[C]GO:0016021//integral component of membrane;	biological_process;cellular_component	[C]membrane part;[P]metabolic process;	-4.18761
CL10290.Contig7_All	[F]GO:0051213//dioxygenase activity;GO:0046872//metal ion binding;GO:0016491//oxidoreductase activity;	molecular_function	[F]binding;catalytic activity;	-1.84927		CL1025.Contig2_All	[P]GO:0006099//tricarboxylic acid cycle;GO:0006108//malate metabolic process;GO:0005975//carbohydrate metabolic process;[F]GO:0030060//L-malate dehydrogenase activity;	biological_process;molecular_function	[P]cellular process;metabolic process;[F]catalytic activity;	-1.02516		CL10236.Contig1_All	[P]GO:0010029//regulation of seed germination;GO:0040008//regulation of growth;	biological_process	[P]biological regulation;	-7.32534		CL1010.Contig3_All	[P]GO:0018002//N-terminal peptidyl-glutamic acid acetylation;GO:0017198//N-terminal peptidyl-serine acetylation;[C]GO:0031415//NatA complex;[F]GO:1990189//peptide-serine-N-acetyltransferase activity;GO:1990190//peptide-glutamate-N-acetyltransferase activity;	cellular_component;biological_process;molecular_function	[C]cell;[P]cellular process;[F]catalytic activity;	-1.63625		CL10110.Contig1_All	[C]GO:0016021//integral component of membrane;	cellular_component	[C]membrane part;	-2.47549
CL10290.Contig8_All	[F]GO:0046872//metal ion binding;GO:0016491//oxidoreductase activity;GO:0051213//dioxygenase activity;	molecular_function	[F]catalytic activity;binding;	-4.38197		CL1025.Contig5_All	[P]GO:0005975//carbohydrate metabolic process;GO:0006099//tricarboxylic acid cycle;GO:0006108//malate metabolic process;[F]GO:0030060//L-malate dehydrogenase activity;	biological_process;molecular_function	[P]cellular process;metabolic process;[F]catalytic activity;	-1.51997		CL10236.Contig2_All	[P]GO:0040008//regulation of growth;GO:0010029//regulation of seed germination;	biological_process	[P]biological regulation;	1.88765		CL10100.Contig1_All	[P]GO:0006364//rRNA processing;[F]GO:0003723//RNA binding;GO:0008168//methyltransferase activity;	biological_process;molecular_function	[P]cellular component organization or biogenesis;[F]catalytic activity;binding;	-4.22971		CL10115.Contig1_All	[F]GO:0004674//protein serine/threonine kinase activity;GO:0005524//ATP binding;	molecular_function	[F]binding;catalytic activity;	-1.73605
CL10291.Contig1_All	[P]GO:0006633//fatty acid biosynthetic process;[C]GO:0016021//integral component of membrane;[F]GO:0016747//transferase activity, transferring acyl groups other than amino-acyl groups;	biological_process;molecular_function;cellular_component	[C]membrane part;[P]cellular process;[F]catalytic activity;	-2.37363		CL1026.Contig1_All	[F]GO:0008270//zinc ion binding;GO:0003676//nucleic acid binding;	molecular_function	[F]binding;	-1.30826		CL10236.Contig3_All	[P]GO:0040008//regulation of growth;GO:0010029//regulation of seed germination;	biological_process	[P]biological regulation;	-1.82697		CL10101.Contig2_All	[P]GO:0045893//positive regulation of transcription, DNA-templated;GO:0009737//response to abscisic acid;[C]GO:0005634//nucleus;[F]GO:0003700//DNA-binding transcription factor activity;	cellular_component;biological_process;molecular_function	[C]cell;[P]response to stimulus;biological regulation;[F]transcription regulator activity;	1.24221		CL10115.Contig2_All	[F]GO:0005524//ATP binding;GO:0004674//protein serine/threonine kinase activity;	molecular_function	[F]binding;catalytic activity;	-1.09543
CL10294.Contig1_All	[C]GO:0016021//integral component of membrane;	cellular_component	[C]membrane part;	1.03611		CL10272.Contig2_All	[P]GO:0006412//translation;[C]GO:0005840//ribosome;[F]GO:0003735//structural constituent of ribosome;	cellular_component;molecular_function;biological_process	[C]cell;[P]cellular process;[F]structural molecule activity;	1.94674		CL10236.Contig4_All	[P]GO:0040008//regulation of growth;GO:0010029//regulation of seed germination;	biological_process	[P]biological regulation;	1.35642		CL10101.Contig3_All	[P]GO:0045893//positive regulation of transcription, DNA-templated;GO:0009737//response to abscisic acid;[C]GO:0005634//nucleus;[F]GO:0003700//DNA-binding transcription factor activity;	cellular_component;molecular_function;biological_process	[C]cell;[P]response to stimulus;biological regulation;[F]transcription regulator activity;	1.11321		CL10117.Contig2_All	[P]GO:0003333//amino acid transmembrane transport;[C]GO:0016021//integral component of membrane;[F]GO:0015171//amino acid transmembrane transporter activity;	molecular_function;cellular_component;biological_process	[C]membrane part;[P]localization;[F]transporter activity;	-1.59439
CL10294.Contig3_All	[C]GO:0016021//integral component of membrane;	cellular_component	[C]membrane part;	1.5291		CL10275.Contig1_All	[C]GO:0005794//Golgi apparatus;GO:0016021//integral component of membrane;[F]GO:0016413//O-acetyltransferase activity;	cellular_component;molecular_function	[C]membrane part;cell;[F]catalytic activity;	-3.62817		CL1024.Contig2_All	[F]GO:0003723//RNA binding;	molecular_function	[F]binding;	1.54938		CL10104.Contig1_All	[P]GO:0009826//unidimensional cell growth;GO:0009663//plasmodesma organization;GO:0010215//cellulose microfibril organization;GO:2001009//regulation of plant-type cell wall cellulose biosynthetic process;GO:0030154//cell differentiation;GO:0071482//cellular response to light stimulus;GO:0030244//cellulose biosynthetic process;GO:0010078//maintenance of root meristem identity;GO:0009737//response …	biological_process;cellular_component	[C]cell;organelle part;membrane part;[P]response to stimulus;multicellular organismal process;cellular component organization or biogenesis;biological regulation;cellular process;	-3.50387		CL10121.Contig1_All	[P]GO:0015979//photosynthesis;[C]GO:0019898//extrinsic component of membrane;GO:0009654//photosystem II oxygen evolving complex;[F]GO:0005509//calcium ion binding;	cellular_component;molecular_function;biological_process	[C]cell;membrane part;[P]cellular process;[F]binding;	-1.71948
CL10303.Contig4_All	[P]GO:0006511//ubiquitin-dependent protein catabolic process;GO:0034052//positive regulation of plant-type hypersensitive response;[C]GO:0016021//integral component of membrane;GO:0005886//plasma membrane;[F]GO:0061630//ubiquitin protein ligase activity;	molecular_function;cellular_component;biological_process	[C]membrane part;cell;[P]biological regulation;cellular process;[F]catalytic activity;	2.1702		CL1028.Contig2_All	[P]GO:0031936//negative regulation of chromatin silencing;GO:0045944//positive regulation of transcription by RNA polymerase II;[C]GO:0005634//nucleus;[F]GO:0003682//chromatin binding;GO:0042393//histone binding;GO:0016887//ATPase activity;GO:0005524//ATP binding;	cellular_component;biological_process;molecular_function	[C]cell;[P]biological regulation;[F]catalytic activity;binding;	-1.77849		CL10245.Contig2_All	[F]GO:0003723//RNA binding;	molecular_function	[F]binding;	3.77636		CL10109.Contig1_All	[P]GO:0055114//oxidation-reduction process;[C]GO:0016021//integral component of membrane;	biological_process;cellular_component	[C]membrane part;[P]metabolic process;	-9.6314		CL10121.Contig2_All	[P]GO:0015979//photosynthesis;[C]GO:0019898//extrinsic component of membrane;GO:0009654//photosystem II oxygen evolving complex;[F]GO:0005509//calcium ion binding;	biological_process;cellular_component;molecular_function	[C]cell;membrane part;[P]cellular process;[F]binding;	-1.15143
CL1031.Contig2_All	[P]GO:0006436//tryptophanyl-tRNA aminoacylation;[F]GO:0004830//tryptophan-tRNA ligase activity;GO:0005524//ATP binding;	molecular_function;biological_process	[P]cellular process;[F]binding;catalytic activity;	-1.07658		CL10282.Contig2_All	[F]GO:0008270//zinc ion binding;GO:0003677//DNA binding;	molecular_function	[F]binding;	1.32578		CL10249.Contig3_All	[P]GO:0006479//protein methylation;[F]GO:0008168//methyltransferase activity;	biological_process;molecular_function	[P]cellular process;[F]catalytic activity;	-1.23054		CL10109.Contig2_All	[P]GO:0055114//oxidation-reduction process;[C]GO:0016021//integral component of membrane;	biological_process;cellular_component	[C]membrane part;[P]metabolic process;	-4.77736		CL10122.Contig2_All	[C]GO:0016021//integral component of membrane;[F]GO:0003755//peptidyl-prolyl cis-trans isomerase activity;	molecular_function;cellular_component	[C]membrane part;[F]catalytic activity;	-1.03204
CL10311.Contig2_All	[F]GO:0004722//protein serine/threonine phosphatase activity;GO:0046872//metal ion binding;	molecular_function	[F]catalytic activity;binding;	5.75135		CL1029.Contig15_All	[P]GO:0015074//DNA integration;[C]GO:0000943//retrotransposon nucleocapsid;[F]GO:0003964//RNA-directed DNA polymerase activity;GO:0003676//nucleic acid binding;	cellular_component;molecular_function;biological_process	[C]organelle part;[P]cellular process;[F]binding;catalytic activity;	1.57032		CL1025.Contig5_All	[P]GO:0005975//carbohydrate metabolic process;GO:0006099//tricarboxylic acid cycle;GO:0006108//malate metabolic process;[F]GO:0030060//L-malate dehydrogenase activity;	biological_process;molecular_function	[P]cellular process;metabolic process;[F]catalytic activity;	2.02734		CL10109.Contig3_All	[P]GO:0055114//oxidation-reduction process;[C]GO:0016021//integral component of membrane;	biological_process;cellular_component	[C]membrane part;[P]metabolic process;	-4.62427		CL10125.Contig1_All	[C]GO:0016021//integral component of membrane;	cellular_component	[C]membrane part;	-6.55605
CL10311.Contig3_All	[F]GO:0004722//protein serine/threonine phosphatase activity;GO:0046872//metal ion binding;	molecular_function	[F]catalytic activity;binding;	2.83502		CL10290.Contig4_All	[F]GO:0051213//dioxygenase activity;GO:0046872//metal ion binding;GO:0016491//oxidoreductase activity;	molecular_function	[F]catalytic activity;binding;	-2.03135		CL10254.Contig3_All	[C]GO:0016021//integral component of membrane;	cellular_component	[C]membrane part;	5.97433		CL10110.Contig1_All	[C]GO:0016021//integral component of membrane;	cellular_component	[C]membrane part;	-1.76157		CL10125.Contig2_All	[C]GO:0016021//integral component of membrane;	cellular_component	[C]membrane part;	-1.81402
CL10311.Contig4_All	[F]GO:0046872//metal ion binding;GO:0004722//protein serine/threonine phosphatase activity;	molecular_function	[F]catalytic activity;binding;	2.92013		CL10290.Contig5_All	[F]GO:0046872//metal ion binding;GO:0051213//dioxygenase activity;GO:0016491//oxidoreductase activity;	molecular_function	[F]catalytic activity;binding;	-2.16981		CL1026.Contig2_All	[F]GO:0008270//zinc ion binding;GO:0003676//nucleic acid binding;	molecular_function	[F]binding;	-1.09008		CL10115.Contig1_All	[F]GO:0004674//protein serine/threonine kinase activity;GO:0005524//ATP binding;	molecular_function	[F]binding;catalytic activity;	-1.62394		CL10131.Contig1_All	[P]GO:0006412//translation;[C]GO:0005840//ribosome;[F]GO:0003735//structural constituent of ribosome;	cellular_component;molecular_function;biological_process	[C]cell;[P]cellular process;[F]structural molecule activity;	-4.97462
CL1032.Contig2_All	[F]GO:0016874//ligase activity;GO:0003676//nucleic acid binding;GO:0008270//zinc ion binding;	molecular_function	[F]binding;catalytic activity;	3.756		CL10290.Contig6_All	[F]GO:0046872//metal ion binding;GO:0051213//dioxygenase activity;GO:0016491//oxidoreductase activity;	molecular_function	[F]catalytic activity;binding;	2.62764		CL10269.Contig1_All	[C]GO:0005634//nucleus;[F]GO:0003677//DNA binding;	cellular_component;molecular_function	[C]cell;[F]binding;	-4.98167		CL10115.Contig2_All	[F]GO:0005524//ATP binding;GO:0004674//protein serine/threonine kinase activity;	molecular_function	[F]binding;catalytic activity;	-1.48044		CL10131.Contig2_All	[P]GO:0006412//translation;[C]GO:0005840//ribosome;[F]GO:0003735//structural constituent of ribosome;	cellular_component;molecular_function;biological_process	[C]cell;[P]cellular process;[F]structural molecule activity;	-5.23765
CL1032.Contig4_All	[F]GO:0003676//nucleic acid binding;GO:0016874//ligase activity;GO:0008270//zinc ion binding;	molecular_function	[F]catalytic activity;binding;	1.1574		CL10291.Contig1_All	[P]GO:0006633//fatty acid biosynthetic process;[C]GO:0016021//integral component of membrane;[F]GO:0016747//transferase activity, transferring acyl groups other than amino-acyl groups;	biological_process;molecular_function;cellular_component	[C]membrane part;[P]cellular process;[F]catalytic activity;	2.04582		CL10269.Contig3_All	[C]GO:0005634//nucleus;[F]GO:0003677//DNA binding;	molecular_function;cellular_component	[C]cell;[F]binding;	5.40556		CL10117.Contig2_All	[P]GO:0003333//amino acid transmembrane transport;[C]GO:0016021//integral component of membrane;[F]GO:0015171//amino acid transmembrane transporter activity;	molecular_function;cellular_component;biological_process	[C]membrane part;[P]localization;[F]transporter activity;	-1.82876		CL10138.Contig2_All	[P]GO:0009630//gravitropism;GO:0051017//actin filament bundle assembly;GO:0001558//regulation of cell growth;GO:0051014//actin filament severing;GO:0051693//actin filament capping;GO:2000012//regulation of auxin polar transport;[C]GO:0032432//actin filament bundle;[F]GO:0051015//actin filament binding;	biological_process;cellular_component;molecular_function	[C]organelle part;[P]cellular process;biological regulation;response to stimulus;cellular component organization or biogenesis;[F]binding;	-1.71043
CL10320.Contig1_All	[P]GO:0006662//glycerol ether metabolic process;GO:0045454//cell redox homeostasis;[C]GO:0005623//cell;[F]GO:0015035//protein disulfide oxidoreductase activity;GO:0016656//monodehydroascorbate reductase (NADH) activity;	cellular_component;molecular_function;biological_process	[C]cell;[P]biological regulation;metabolic process;[F]catalytic activity;	2.89174		CL10291.Contig2_All	[P]GO:0006633//fatty acid biosynthetic process;[C]GO:0016021//integral component of membrane;[F]GO:0016747//transferase activity, transferring acyl groups other than amino-acyl groups;	molecular_function;cellular_component;biological_process	[C]membrane part;[P]cellular process;[F]catalytic activity;	1.41337		CL10275.Contig1_All	[C]GO:0005794//Golgi apparatus;GO:0016021//integral component of membrane;[F]GO:0016413//O-acetyltransferase activity;	cellular_component;molecular_function	[C]membrane part;cell;[F]catalytic activity;	4.72057		CL1012.Contig5_All	[P]GO:0006351//transcription, DNA-templated;[C]GO:0009507//chloroplast;GO:0016021//integral component of membrane;[F]GO:0003677//DNA binding;GO:0003899//DNA-directed 5'-3' RNA polymerase activity;	molecular_function;cellular_component;biological_process	[C]cell;membrane part;[P]cellular process;[F]catalytic activity;binding;	-6.43715		CL10138.Contig3_All	[P]GO:0051693//actin filament capping;GO:0009630//gravitropism;GO:0051014//actin filament severing;GO:2000012//regulation of auxin polar transport;GO:0051017//actin filament bundle assembly;GO:0001558//regulation of cell growth;[C]GO:0032432//actin filament bundle;[F]GO:0051015//actin filament binding;	cellular_component;molecular_function;biological_process	[C]organelle part;[P]response to stimulus;cellular component organization or biogenesis;cellular process;biological regulation;[F]binding;	-1.7485
CL10320.Contig2_All	[P]GO:0045454//cell redox homeostasis;GO:0006662//glycerol ether metabolic process;[C]GO:0005623//cell;[F]GO:0016656//monodehydroascorbate reductase (NADH) activity;GO:0015035//protein disulfide oxidoreductase activity;	biological_process;molecular_function;cellular_component	[C]cell;[P]biological regulation;metabolic process;[F]catalytic activity;	3.11743		CL1030.Contig1_All	[P]GO:2001295//malonyl-CoA biosynthetic process;GO:0006633//fatty acid biosynthetic process;[F]GO:0046872//metal ion binding;GO:0005524//ATP binding;GO:0004075//biotin carboxylase activity;GO:0003989//acetyl-CoA carboxylase activity;	biological_process;molecular_function	[P]cellular process;[F]catalytic activity;binding;	1.1719		CL1028.Contig2_All	[P]GO:0031936//negative regulation of chromatin silencing;GO:0045944//positive regulation of transcription by RNA polymerase II;[C]GO:0005634//nucleus;[F]GO:0003682//chromatin binding;GO:0042393//histone binding;GO:0016887//ATPase activity;GO:0005524//ATP binding;	cellular_component;biological_process;molecular_function	[C]cell;[P]biological regulation;[F]catalytic activity;binding;	1.69777		CL10121.Contig1_All	[P]GO:0015979//photosynthesis;[C]GO:0019898//extrinsic component of membrane;GO:0009654//photosystem II oxygen evolving complex;[F]GO:0005509//calcium ion binding;	cellular_component;molecular_function;biological_process	[C]cell;membrane part;[P]cellular process;[F]binding;	-4.82088		CL10138.Contig5_All	[P]GO:0051017//actin filament bundle assembly;[F]GO:0051015//actin filament binding;	biological_process;molecular_function	[P]cellular component organization or biogenesis;[F]binding;	-3.30032
CL10320.Contig3_All	[P]GO:0006662//glycerol ether metabolic process;GO:0045454//cell redox homeostasis;[C]GO:0005623//cell;[F]GO:0015035//protein disulfide oxidoreductase activity;	cellular_component;molecular_function;biological_process	[C]cell;[P]metabolic process;biological regulation;[F]catalytic activity;	1.76716		CL1030.Contig3_All	[P]GO:2001295//malonyl-CoA biosynthetic process;GO:0006633//fatty acid biosynthetic process;[F]GO:0003989//acetyl-CoA carboxylase activity;GO:0046872//metal ion binding;GO:0005524//ATP binding;GO:0004075//biotin carboxylase activity;	molecular_function;biological_process	[P]cellular process;[F]binding;catalytic activity;	-1.25172		CL10281.Contig2_All	[P]GO:0006355//regulation of transcription, DNA-templated;[F]GO:0003713//transcription coactivator activity;	molecular_function;biological_process	[P]biological regulation;[F]transcription regulator activity;	7.18845		CL10121.Contig2_All	[P]GO:0015979//photosynthesis;[C]GO:0019898//extrinsic component of membrane;GO:0009654//photosystem II oxygen evolving complex;[F]GO:0005509//calcium ion binding;	biological_process;cellular_component;molecular_function	[C]cell;membrane part;[P]cellular process;[F]binding;	-1.17236		CL10140.Contig2_All	[C]GO:0000326//protein storage vacuole;GO:0005783//endoplasmic reticulum;GO:0005886//plasma membrane;	cellular_component	[C]cell;	-4.11212
CL10321.Contig2_All	[F]GO:0016787//hydrolase activity;	molecular_function	[F]catalytic activity;	-1.04828		CL1030.Contig4_All	[P]GO:2001295//malonyl-CoA biosynthetic process;GO:0006633//fatty acid biosynthetic process;[F]GO:0005524//ATP binding;GO:0046872//metal ion binding;GO:0003989//acetyl-CoA carboxylase activity;GO:0004075//biotin carboxylase activity;	molecular_function;biological_process	[P]cellular process;[F]catalytic activity;binding;	-1.18395		CL10282.Contig2_All	[F]GO:0008270//zinc ion binding;GO:0003677//DNA binding;	molecular_function	[F]binding;	-2.14979		CL10122.Contig2_All	[C]GO:0016021//integral component of membrane;[F]GO:0003755//peptidyl-prolyl cis-trans isomerase activity;	molecular_function;cellular_component	[C]membrane part;[F]catalytic activity;	-1.17903		CL10141.Contig2_All	[F]GO:0005525//GTP binding;	molecular_function	[F]binding;	-1.02203
CL10328.Contig1_All	[F]GO:0008233//peptidase activity;	molecular_function	[F]catalytic activity;	1.03729		CL10303.Contig4_All	[P]GO:0006511//ubiquitin-dependent protein catabolic process;GO:0034052//positive regulation of plant-type hypersensitive response;[C]GO:0016021//integral component of membrane;GO:0005886//plasma membrane;[F]GO:0061630//ubiquitin protein ligase activity;	molecular_function;cellular_component;biological_process	[C]membrane part;cell;[P]biological regulation;cellular process;[F]catalytic activity;	1.14651		CL1029.Contig7_All	[P]GO:0015074//DNA integration;[C]GO:0000943//retrotransposon nucleocapsid;[F]GO:0003676//nucleic acid binding;GO:0003964//RNA-directed DNA polymerase activity;	biological_process;molecular_function;cellular_component	[C]organelle part;[P]cellular process;[F]binding;catalytic activity;	-5.97987		CL10125.Contig1_All	[C]GO:0016021//integral component of membrane;	cellular_component	[C]membrane part;	-5.71714		CL10142.Contig1_All	[P]GO:0006221//pyrimidine nucleotide biosynthetic process;GO:0006225//UDP biosynthetic process;[C]GO:0005737//cytoplasm;GO:0005829//cytosol;[F]GO:0033862//UMP kinase activity;	cellular_component;biological_process;molecular_function	[C]cell;[P]cellular process;[F]catalytic activity;	-2.06924
CL10331.Contig1_All	[C]GO:0016021//integral component of membrane;	cellular_component	[C]membrane part;	-1.79327		CL1031.Contig3_All	[P]GO:0006436//tryptophanyl-tRNA aminoacylation;[F]GO:0004830//tryptophan-tRNA ligase activity;GO:0005524//ATP binding;	biological_process;molecular_function	[P]cellular process;[F]catalytic activity;binding;	-2.37519		CL10290.Contig2_All	[F]GO:0051213//dioxygenase activity;GO:0016491//oxidoreductase activity;GO:0046872//metal ion binding;	molecular_function	[F]catalytic activity;binding;	-2.57052		CL10125.Contig2_All	[C]GO:0016021//integral component of membrane;	cellular_component	[C]membrane part;	-1.96592		CL10142.Contig2_All	[P]GO:0006221//pyrimidine nucleotide biosynthetic process;GO:0006225//UDP biosynthetic process;[C]GO:0005829//cytosol;GO:0005737//cytoplasm;[F]GO:0033862//UMP kinase activity;	molecular_function;cellular_component;biological_process	[C]cell;[P]cellular process;[F]catalytic activity;	-2.2364
CL10331.Contig2_All	[C]GO:0016021//integral component of membrane;	cellular_component	[C]membrane part;	1.64294		CL10311.Contig1_All	[F]GO:0046872//metal ion binding;GO:0004722//protein serine/threonine phosphatase activity;	molecular_function	[F]catalytic activity;binding;	5.21795		CL10294.Contig2_All	[C]GO:0016021//integral component of membrane;	cellular_component	[C]membrane part;	1.90786		CL10132.Contig2_All	[C]GO:0016021//integral component of membrane;	cellular_component	[C]membrane part;	-1.12505		CL10147.Contig2_All	[F]GO:0004674//protein serine/threonine kinase activity;GO:0003779//actin binding;	molecular_function	[F]catalytic activity;binding;	-4.31566
CL10334.Contig1_All	[F]GO:0003723//RNA binding;	molecular_function	[F]binding;	3.28329		CL10311.Contig2_All	[F]GO:0004722//protein serine/threonine phosphatase activity;GO:0046872//metal ion binding;	molecular_function	[F]catalytic activity;binding;	-5.61479		CL1030.Contig1_All	[P]GO:2001295//malonyl-CoA biosynthetic process;GO:0006633//fatty acid biosynthetic process;[F]GO:0046872//metal ion binding;GO:0005524//ATP binding;GO:0004075//biotin carboxylase activity;GO:0003989//acetyl-CoA carboxylase activity;	biological_process;molecular_function	[P]cellular process;[F]catalytic activity;binding;	1.34478		CL10133.Contig1_All	[C]GO:0005634//nucleus;[F]GO:0003677//DNA binding;GO:0008270//zinc ion binding;	cellular_component;molecular_function	[C]cell;[F]binding;	-1.09802		CL10150.Contig2_All	[P]GO:0019748//secondary metabolic process;[C]GO:0016021//integral component of membrane;[F]GO:0004185//serine-type carboxypeptidase activity;	biological_process;molecular_function;cellular_component	[C]membrane part;[P]metabolic process;[F]catalytic activity;	2.39995
CL10335.Contig1_All	[F]GO:0016788//hydrolase activity, acting on ester bonds;	molecular_function	[F]catalytic activity;	5.14153		CL10318.Contig1_All	[C]GO:0005886//plasma membrane;	cellular_component	[C]cell;	-1.29123		CL10303.Contig4_All	[P]GO:0006511//ubiquitin-dependent protein catabolic process;GO:0034052//positive regulation of plant-type hypersensitive response;[C]GO:0016021//integral component of membrane;GO:0005886//plasma membrane;[F]GO:0061630//ubiquitin protein ligase activity;	molecular_function;cellular_component;biological_process	[C]membrane part;cell;[P]biological regulation;cellular process;[F]catalytic activity;	-1.1267		CL10135.Contig1_All	[P]GO:0009737//response to abscisic acid;GO:0009651//response to salt stress;GO:0006729//tetrahydrobiopterin biosynthetic process;GO:0110102//chloroplast ribulose bisphosphate carboxylase complex assembly;[C]GO:0071944//cell periphery;GO:0005634//nucleus;GO:0009570//chloroplast stroma;[F]GO:0008124//4-alpha-hydroxytetrahydrobiopterin dehydratase activity;	biological_process;cellular_component;molecular_function	[C]organelle part;cell;[P]response to stimulus;cellular process;cellular component organization or biogenesis;[F]catalytic activity;	-1.25494		CL10153.Contig1_All	[P]GO:0006122//mitochondrial electron transport, ubiquinol to cytochrome c;[C]GO:0016021//integral component of membrane;GO:0005750//mitochondrial respiratory chain complex III;GO:0005739//mitochondrion;GO:0070469//respiratory chain;GO:0005743//mitochondrial inner membrane;[F]GO:0051537//2 iron, 2 sulfur cluster binding;GO:0008121//ubiquinol-cytochrome-c reductase activity;	biological_process;cellular_component;molecular_function	[C]membrane part;organelle part;cell;[P]cellular process;[F]binding;catalytic activity;	-3.82003
CL10335.Contig2_All	[F]GO:0016788//hydrolase activity, acting on ester bonds;	molecular_function	[F]catalytic activity;	2.47741		CL1032.Contig1_All	[F]GO:0003676//nucleic acid binding;GO:0016874//ligase activity;GO:0008270//zinc ion binding;	molecular_function	[F]catalytic activity;binding;	-2.37539		CL10307.Contig1_All	[C]GO:0016021//integral component of membrane;[F]GO:0004190//aspartic-type endopeptidase activity;	cellular_component;molecular_function	[C]membrane part;[F]catalytic activity;	6.97502		CL10135.Contig2_All	[P]GO:0006729//tetrahydrobiopterin biosynthetic process;[F]GO:0008124//4-alpha-hydroxytetrahydrobiopterin dehydratase activity;	biological_process;molecular_function	[P]cellular process;[F]catalytic activity;	-1.14312		CL10153.Contig2_All	[P]GO:0006122//mitochondrial electron transport, ubiquinol to cytochrome c;[C]GO:0070469//respiratory chain;GO:0005739//mitochondrion;GO:0005743//mitochondrial inner membrane;GO:0005750//mitochondrial respiratory chain complex III;GO:0016021//integral component of membrane;[F]GO:0051537//2 iron, 2 sulfur cluster binding;GO:0008121//ubiquinol-cytochrome-c reductase activity;	cellular_component;biological_process;molecular_function	[C]cell;membrane part;organelle part;[P]cellular process;[F]catalytic activity;binding;	-2.23098
CL10336.Contig3_All	[P]GO:0006260//DNA replication;[C]GO:0005634//nucleus;GO:0000808//origin recognition complex;	cellular_component;biological_process	[C]cell;organelle part;[P]cellular process;	1.11089		CL1032.Contig2_All	[F]GO:0016874//ligase activity;GO:0003676//nucleic acid binding;GO:0008270//zinc ion binding;	molecular_function	[F]binding;catalytic activity;	-7.00625		CL10308.Contig1_All	[C]GO:0016021//integral component of membrane;	cellular_component	[C]membrane part;	-1.18277		CL10135.Contig3_All	[P]GO:0006729//tetrahydrobiopterin biosynthetic process;GO:0009651//response to salt stress;GO:0009737//response to abscisic acid;GO:0110102//chloroplast ribulose bisphosphate carboxylase complex assembly;[C]GO:0005634//nucleus;GO:0009570//chloroplast stroma;GO:0071944//cell periphery;[F]GO:0008124//4-alpha-hydroxytetrahydrobiopterin dehydratase activity;	cellular_component;molecular_function;biological_process	[C]cell;organelle part;[P]cellular process;cellular component organization or biogenesis;response to stimulus;[F]catalytic activity;	-1.87651		CL10156.Contig1_All	[C]GO:0016021//integral component of membrane;	cellular_component	[C]membrane part;	2.21656
CL10336.Contig4_All	[P]GO:0006260//DNA replication;[C]GO:0005634//nucleus;GO:0000808//origin recognition complex;	cellular_component;biological_process	[C]organelle part;cell;[P]cellular process;	1.18931		CL10320.Contig2_All	[P]GO:0045454//cell redox homeostasis;GO:0006662//glycerol ether metabolic process;[C]GO:0005623//cell;[F]GO:0016656//monodehydroascorbate reductase (NADH) activity;GO:0015035//protein disulfide oxidoreductase activity;	biological_process;molecular_function;cellular_component	[C]cell;[P]biological regulation;metabolic process;[F]catalytic activity;	-1.06621		CL1031.Contig2_All	[P]GO:0006436//tryptophanyl-tRNA aminoacylation;[F]GO:0004830//tryptophan-tRNA ligase activity;GO:0005524//ATP binding;	molecular_function;biological_process	[P]cellular process;[F]binding;catalytic activity;	-1.22575		CL10136.Contig2_All	[P]GO:0000463//maturation of LSU-rRNA from tricistronic rRNA transcript (SSU-rRNA, 5.8S rRNA, LSU-rRNA);[C]GO:0022625//cytosolic large ribosomal subunit;GO:0005840//ribosome;[F]GO:0003735//structural constituent of ribosome;	molecular_function;biological_process;cellular_component	[C]organelle part;cell;[P]cellular component organization or biogenesis;[F]structural molecule activity;	1.73094		CL10157.Contig1_All	[P]GO:0006904//vesicle docking involved in exocytosis;	biological_process	[P]cellular process;	-1.37364
CL10336.Contig5_All	[P]GO:0006260//DNA replication;[C]GO:0005634//nucleus;GO:0005664//nuclear origin of replication recognition complex;GO:0000808//origin recognition complex;[F]GO:0003688//DNA replication origin binding;	biological_process;molecular_function;cellular_component	[C]organelle part;cell;[P]cellular process;[F]binding;	1.71611		CL10321.Contig1_All	[F]GO:0016787//hydrolase activity;	molecular_function	[F]catalytic activity;	-1.41236		CL1031.Contig3_All	[P]GO:0006436//tryptophanyl-tRNA aminoacylation;[F]GO:0004830//tryptophan-tRNA ligase activity;GO:0005524//ATP binding;	biological_process;molecular_function	[P]cellular process;[F]catalytic activity;binding;	1.70065		CL10138.Contig2_All	[P]GO:0009630//gravitropism;GO:0051017//actin filament bundle assembly;GO:0001558//regulation of cell growth;GO:0051014//actin filament severing;GO:0051693//actin filament capping;GO:2000012//regulation of auxin polar transport;[C]GO:0032432//actin filament bundle;[F]GO:0051015//actin filament binding;	biological_process;cellular_component;molecular_function	[C]organelle part;[P]cellular process;biological regulation;response to stimulus;cellular component organization or biogenesis;[F]binding;	-1.1393		CL10159.Contig2_All	[P]GO:0006075//(1->3)-beta-D-glucan biosynthetic process;[C]GO:0000148//1,3-beta-D-glucan synthase complex;GO:0016021//integral component of membrane;[F]GO:0003843//1,3-beta-D-glucan synthase activity;	biological_process;molecular_function;cellular_component	[C]membrane part;cell;[P]cellular process;[F]catalytic activity;	-1.9775
CL10339.Contig1_All	[P]GO:0071215//cellular response to abscisic acid stimulus;GO:0002098//tRNA wobble uridine modification;GO:0010928//regulation of auxin mediated signaling pathway;GO:0080178//5-carbamoylmethyl uridine residue modification;GO:0048530//fruit morphogenesis;GO:2000024//regulation of leaf development;GO:0009965//leaf morphogenesis;GO:0006979//response to oxidative stress;GO:0035265//organ growth;GO:00…	biological_process;cellular_component	[C]cell;[P]biological regulation;cellular process;cell proliferation;response to stimulus;multicellular organismal process;	-1.63778		CL10321.Contig2_All	[F]GO:0016787//hydrolase activity;	molecular_function	[F]catalytic activity;	1.537		CL10311.Contig1_All	[F]GO:0046872//metal ion binding;GO:0004722//protein serine/threonine phosphatase activity;	molecular_function	[F]catalytic activity;binding;	1.58433		CL10138.Contig3_All	[P]GO:0051693//actin filament capping;GO:0009630//gravitropism;GO:0051014//actin filament severing;GO:2000012//regulation of auxin polar transport;GO:0051017//actin filament bundle assembly;GO:0001558//regulation of cell growth;[C]GO:0032432//actin filament bundle;[F]GO:0051015//actin filament binding;	cellular_component;molecular_function;biological_process	[C]organelle part;[P]response to stimulus;cellular component organization or biogenesis;cellular process;biological regulation;[F]binding;	-1.75318		CL10159.Contig3_All	[P]GO:0006075//(1->3)-beta-D-glucan biosynthetic process;[C]GO:0000148//1,3-beta-D-glucan synthase complex;GO:0016021//integral component of membrane;[F]GO:0003843//1,3-beta-D-glucan synthase activity;	cellular_component;molecular_function;biological_process	[C]cell;membrane part;[P]cellular process;[F]catalytic activity;	-2.93532
CL10343.Contig1_All	[P]GO:0006265//DNA topological change;GO:0042138//meiotic DNA double-strand break formation;GO:0000706//meiotic DNA double-strand break processing;GO:0007131//reciprocal meiotic recombination;GO:0000737//DNA catabolic process, endonucleolytic;[C]GO:0009330//DNA topoisomerase complex (ATP-hydrolyzing);GO:0005694//chromosome;GO:0005634//nucleus;[F]GO:0003677//DNA binding;GO:0005524//ATP binding;GO:…	molecular_function;biological_process;cellular_component	[C]cell;[P]cellular component organization or biogenesis;cellular process;[F]catalytic activity;binding;	1.22953		CL10325.Contig2_All	[F]GO:0008168//methyltransferase activity;GO:0016491//oxidoreductase activity;	molecular_function	[F]catalytic activity;	-2.51269		CL10311.Contig2_All	[F]GO:0004722//protein serine/threonine phosphatase activity;GO:0046872//metal ion binding;	molecular_function	[F]catalytic activity;binding;	2.84879		CL10138.Contig5_All	[P]GO:0051017//actin filament bundle assembly;[F]GO:0051015//actin filament binding;	biological_process;molecular_function	[P]cellular component organization or biogenesis;[F]binding;	-3.41199		CL1016.Contig1_All	[C]GO:0016021//integral component of membrane;[F]GO:0004190//aspartic-type endopeptidase activity;	molecular_function;cellular_component	[C]membrane part;[F]catalytic activity;	-3.86609
CL10343.Contig2_All	[P]GO:0006265//DNA topological change;GO:0000737//DNA catabolic process, endonucleolytic;[C]GO:0005634//nucleus;GO:0005694//chromosome;GO:0009330//DNA topoisomerase complex (ATP-hydrolyzing);[F]GO:0003677//DNA binding;GO:0005524//ATP binding;GO:0000287//magnesium ion binding;GO:0003918//DNA topoisomerase type II (ATP-hydrolyzing) activity;	biological_process;molecular_function;cellular_component	[C]cell;[P]cellular component organization or biogenesis;cellular process;[F]binding;catalytic activity;	1.04869		CL10331.Contig1_All	[C]GO:0016021//integral component of membrane;	cellular_component	[C]membrane part;	4.23083		CL10317.Contig1_All	[F]GO:0016491//oxidoreductase activity;	molecular_function	[F]catalytic activity;	-4.64857		CL10140.Contig2_All	[C]GO:0000326//protein storage vacuole;GO:0005783//endoplasmic reticulum;GO:0005886//plasma membrane;	cellular_component	[C]cell;	-5.89823		CL1016.Contig2_All	[C]GO:0016021//integral component of membrane;[F]GO:0004190//aspartic-type endopeptidase activity;	cellular_component;molecular_function	[C]membrane part;[F]catalytic activity;	-2.65285
CL10355.Contig1_All	[P]GO:0007064//mitotic sister chromatid cohesion;GO:0016573//histone acetylation;[C]GO:0031415//NatA complex;GO:0005737//cytoplasm;[F]GO:0008080//N-acetyltransferase activity;	cellular_component;biological_process;molecular_function	[C]cell;[P]cellular component organization or biogenesis;[F]catalytic activity;	4.886		CL10331.Contig2_All	[C]GO:0016021//integral component of membrane;	cellular_component	[C]membrane part;	3.54882		CL10318.Contig1_All	[C]GO:0005886//plasma membrane;	cellular_component	[C]cell;	-1.74142		CL10141.Contig1_All	[F]GO:0005525//GTP binding;	molecular_function	[F]binding;	-1.53007		CL10160.Contig1_All	[P]GO:0009734//auxin-activated signaling pathway;GO:0006355//regulation of transcription, DNA-templated;[C]GO:0005634//nucleus;[F]GO:0003677//DNA binding;	molecular_function;cellular_component;biological_process	[C]cell;[P]biological regulation;[F]binding;	2.38586
CL10359.Contig2_All	[C]GO:0005737//cytoplasm;[F]GO:0050660//flavin adenine dinucleotide binding;GO:0004174//electron-transferring-flavoprotein dehydrogenase activity;GO:0016491//oxidoreductase activity;	molecular_function;cellular_component	[C]cell;[F]catalytic activity;binding;	1.85181		CL10332.Contig3_All	[C]GO:0005634//nucleus;[F]GO:0008270//zinc ion binding;GO:0003677//DNA binding;	molecular_function;cellular_component	[C]cell;[F]binding;	1.03194		CL1032.Contig4_All	[F]GO:0003676//nucleic acid binding;GO:0016874//ligase activity;GO:0008270//zinc ion binding;	molecular_function	[F]catalytic activity;binding;	-1.10375		CL10141.Contig2_All	[F]GO:0005525//GTP binding;	molecular_function	[F]binding;	-1.8483		CL10161.Contig2_All	[F]GO:0046983//protein dimerization activity;	molecular_function	[F]binding;	-2.88064
CL10360.Contig1_All	[P]GO:0006486//protein glycosylation;[C]GO:0016021//integral component of membrane;[F]GO:0016757//transferase activity, transferring glycosyl groups;	molecular_function;cellular_component;biological_process	[C]membrane part;[P]cellular process;[F]catalytic activity;	4.3928		CL10334.Contig1_All	[F]GO:0003723//RNA binding;	molecular_function	[F]binding;	-7.51689		CL10320.Contig1_All	[P]GO:0006662//glycerol ether metabolic process;GO:0045454//cell redox homeostasis;[C]GO:0005623//cell;[F]GO:0015035//protein disulfide oxidoreductase activity;GO:0016656//monodehydroascorbate reductase (NADH) activity;	cellular_component;molecular_function;biological_process	[C]cell;[P]biological regulation;metabolic process;[F]catalytic activity;	-5.62373		CL10142.Contig1_All	[P]GO:0006221//pyrimidine nucleotide biosynthetic process;GO:0006225//UDP biosynthetic process;[C]GO:0005737//cytoplasm;GO:0005829//cytosol;[F]GO:0033862//UMP kinase activity;	cellular_component;biological_process;molecular_function	[C]cell;[P]cellular process;[F]catalytic activity;	-1.33404		CL10162.Contig1_All	[P]GO:0006979//response to oxidative stress;[F]GO:0004602//glutathione peroxidase activity;	biological_process;molecular_function	[P]response to stimulus;[F]antioxidant activity;	-2.47157
CL1037.Contig1_All	[F]GO:0015035//protein disulfide oxidoreductase activity;	molecular_function	[F]catalytic activity;	-2.09414		CL10341.Contig1_All	[P]GO:0006334//nucleosome assembly;[C]GO:0000786//nucleosome;[F]GO:0003677//DNA binding;	cellular_component;biological_process;molecular_function	[C]organelle part;[P]cellular component organization or biogenesis;[F]binding;	1.66288		CL10320.Contig2_All	[P]GO:0045454//cell redox homeostasis;GO:0006662//glycerol ether metabolic process;[C]GO:0005623//cell;[F]GO:0016656//monodehydroascorbate reductase (NADH) activity;GO:0015035//protein disulfide oxidoreductase activity;	biological_process;molecular_function;cellular_component	[C]cell;[P]biological regulation;metabolic process;[F]catalytic activity;	-2.80392		CL10142.Contig2_All	[P]GO:0006221//pyrimidine nucleotide biosynthetic process;GO:0006225//UDP biosynthetic process;[C]GO:0005829//cytosol;GO:0005737//cytoplasm;[F]GO:0033862//UMP kinase activity;	molecular_function;cellular_component;biological_process	[C]cell;[P]cellular process;[F]catalytic activity;	-1.31121		CL10164.Contig2_All	[P]GO:0051493//regulation of cytoskeleton organization;[C]GO:0009506//plasmodesma;GO:0005815//microtubule organizing center;[F]GO:0008092//cytoskeletal protein binding;	biological_process;cellular_component;molecular_function	[C]organelle part;symplast;[P]biological regulation;[F]binding;	-1.27251
CL10372.Contig2_All	[C]GO:0016021//integral component of membrane;[F]GO:0008233//peptidase activity;	cellular_component;molecular_function	[C]membrane part;[F]catalytic activity;	1.2409		CL10342.Contig4_All	[P]GO:0006412//translation;[C]GO:0005840//ribosome;GO:0022625//cytosolic large ribosomal subunit;[F]GO:0003735//structural constituent of ribosome;GO:0070180//large ribosomal subunit rRNA binding;	molecular_function;biological_process;cellular_component	[C]organelle part;cell;[P]cellular process;[F]structural molecule activity;binding;	1.38437		CL10321.Contig1_All	[F]GO:0016787//hydrolase activity;	molecular_function	[F]catalytic activity;	5.34206		CL10143.Contig1_All	[C]GO:0005739//mitochondrion;	cellular_component	[C]cell;	-1.3529		CL10165.Contig1_All	[P]GO:0060321//acceptance of pollen;GO:0006887//exocytosis;GO:0006893//Golgi to plasma membrane transport;GO:0048278//vesicle docking;[C]GO:0005886//plasma membrane;GO:0070062//extracellular exosome;GO:0009506//plasmodesma;GO:0005829//cytosol;GO:0000145//exocyst;	biological_process;cellular_component	[C]extracellular region;symplast;cell;[P]localization;multi-organism process;cellular process;	-1.05111
CL10376.Contig1_All	[C]GO:0016021//integral component of membrane;	cellular_component	[C]membrane part;	-1.69411		CL10343.Contig1_All	[P]GO:0006265//DNA topological change;GO:0042138//meiotic DNA double-strand break formation;GO:0000706//meiotic DNA double-strand break processing;GO:0007131//reciprocal meiotic recombination;GO:0000737//DNA catabolic process, endonucleolytic;[C]GO:0009330//DNA topoisomerase complex (ATP-hydrolyzing);GO:0005694//chromosome;GO:0005634//nucleus;[F]GO:0003677//DNA binding;GO:0005524//ATP binding;GO:…	molecular_function;biological_process;cellular_component	[C]cell;[P]cellular component organization or biogenesis;cellular process;[F]catalytic activity;binding;	-1.29078		CL10328.Contig1_All	[F]GO:0008233//peptidase activity;	molecular_function	[F]catalytic activity;	1.57512		CL10150.Contig1_All	[C]GO:0016021//integral component of membrane;[F]GO:0004185//serine-type carboxypeptidase activity;	molecular_function;cellular_component	[C]membrane part;[F]catalytic activity;	6.9981		CL10166.Contig2_All	[P]GO:0032456//endocytic recycling;GO:0007041//lysosomal transport;GO:0042147//retrograde transport, endosome to Golgi;GO:0007030//Golgi organization;GO:0048193//Golgi vesicle transport;[C]GO:0000938//GARP complex;GO:0005802//trans-Golgi network;GO:1990745//EARP complex;GO:0005829//cytosol;GO:0016020//membrane;	cellular_component;biological_process	[C]cell;membrane;organelle part;[P]localization;cellular component organization or biogenesis;	-1.10786
CL10376.Contig2_All	[C]GO:0016021//integral component of membrane;	cellular_component	[C]membrane part;	-2.41564		CL10343.Contig2_All	[P]GO:0006265//DNA topological change;GO:0000737//DNA catabolic process, endonucleolytic;[C]GO:0005634//nucleus;GO:0005694//chromosome;GO:0009330//DNA topoisomerase complex (ATP-hydrolyzing);[F]GO:0003677//DNA binding;GO:0005524//ATP binding;GO:0000287//magnesium ion binding;GO:0003918//DNA topoisomerase type II (ATP-hydrolyzing) activity;	biological_process;molecular_function;cellular_component	[C]cell;[P]cellular component organization or biogenesis;cellular process;[F]binding;catalytic activity;	-2.38511		CL10331.Contig2_All	[C]GO:0016021//integral component of membrane;	cellular_component	[C]membrane part;	1.3827		CL10153.Contig1_All	[P]GO:0006122//mitochondrial electron transport, ubiquinol to cytochrome c;[C]GO:0016021//integral component of membrane;GO:0005750//mitochondrial respiratory chain complex III;GO:0005739//mitochondrion;GO:0070469//respiratory chain;GO:0005743//mitochondrial inner membrane;[F]GO:0051537//2 iron, 2 sulfur cluster binding;GO:0008121//ubiquinol-cytochrome-c reductase activity;	biological_process;cellular_component;molecular_function	[C]membrane part;organelle part;cell;[P]cellular process;[F]binding;catalytic activity;	-1.72043		CL10170.Contig3_All	[F]GO:0005524//ATP binding;GO:0004386//helicase activity;GO:0042393//histone binding;	molecular_function	[F]binding;catalytic activity;	-1.70247
CL1038.Contig2_All	[P]GO:0009072//aromatic amino acid family metabolic process;[F]GO:0004334//fumarylacetoacetase activity;	biological_process;molecular_function	[P]cellular process;[F]catalytic activity;	1.24721		CL10355.Contig1_All	[P]GO:0007064//mitotic sister chromatid cohesion;GO:0016573//histone acetylation;[C]GO:0031415//NatA complex;GO:0005737//cytoplasm;[F]GO:0008080//N-acetyltransferase activity;	cellular_component;biological_process;molecular_function	[C]cell;[P]cellular component organization or biogenesis;[F]catalytic activity;	-1.81084		CL10332.Contig1_All	[C]GO:0005634//nucleus;[F]GO:0008270//zinc ion binding;GO:0003677//DNA binding;	cellular_component;molecular_function	[C]cell;[F]binding;	-2.78944		CL10153.Contig2_All	[P]GO:0006122//mitochondrial electron transport, ubiquinol to cytochrome c;[C]GO:0070469//respiratory chain;GO:0005739//mitochondrion;GO:0005743//mitochondrial inner membrane;GO:0005750//mitochondrial respiratory chain complex III;GO:0016021//integral component of membrane;[F]GO:0051537//2 iron, 2 sulfur cluster binding;GO:0008121//ubiquinol-cytochrome-c reductase activity;	cellular_component;biological_process;molecular_function	[C]cell;membrane part;organelle part;[P]cellular process;[F]catalytic activity;binding;	-2.11078		CL10170.Contig4_All	[F]GO:0004386//helicase activity;GO:0005524//ATP binding;GO:0042393//histone binding;	molecular_function	[F]catalytic activity;binding;	-1.45215
CL10383.Contig1_All	[P]GO:0006355//regulation of transcription, DNA-templated;[C]GO:0005634//nucleus;[F]GO:0003712//transcription coregulator activity;GO:0008270//zinc ion binding;GO:0004402//histone acetyltransferase activity;	molecular_function;cellular_component;biological_process	[C]cell;[P]biological regulation;[F]transcription regulator activity;binding;catalytic activity;	1.60459		CL10359.Contig1_All	[F]GO:0016491//oxidoreductase activity;	molecular_function	[F]catalytic activity;	-6.27645		CL10332.Contig3_All	[C]GO:0005634//nucleus;[F]GO:0008270//zinc ion binding;GO:0003677//DNA binding;	molecular_function;cellular_component	[C]cell;[F]binding;	1.2015		CL10156.Contig1_All	[C]GO:0016021//integral component of membrane;	cellular_component	[C]membrane part;	2.14014		CL10173.Contig3_All	[P]GO:0018401//peptidyl-proline hydroxylation to 4-hydroxy-L-proline;[C]GO:0016021//integral component of membrane;GO:0005783//endoplasmic reticulum;[F]GO:0031418//L-ascorbic acid binding;GO:0016705//oxidoreductase activity, acting on paired donors, with incorporation or reduction of molecular oxygen;GO:0005506//iron ion binding;	biological_process;molecular_function;cellular_component	[C]cell;membrane part;[P]cellular process;[F]catalytic activity;binding;	1.85427
CL10383.Contig2_All	[P]GO:0006355//regulation of transcription, DNA-templated;[C]GO:0005634//nucleus;[F]GO:0004402//histone acetyltransferase activity;GO:0003712//transcription coregulator activity;GO:0008270//zinc ion binding;	molecular_function;cellular_component;biological_process	[C]cell;[P]biological regulation;[F]binding;transcription regulator activity;catalytic activity;	1.33584		CL10359.Contig2_All	[C]GO:0005737//cytoplasm;[F]GO:0050660//flavin adenine dinucleotide binding;GO:0004174//electron-transferring-flavoprotein dehydrogenase activity;GO:0016491//oxidoreductase activity;	molecular_function;cellular_component	[C]cell;[F]catalytic activity;binding;	-2.1988		CL10335.Contig2_All	[F]GO:0016788//hydrolase activity, acting on ester bonds;	molecular_function	[F]catalytic activity;	1.21629		CL10156.Contig2_All	[C]GO:0016021//integral component of membrane;	cellular_component	[C]membrane part;	-1.08977		CL10174.Contig2_All	[C]GO:0016021//integral component of membrane;[F]GO:0004601//peroxidase activity;	cellular_component;molecular_function	[C]membrane part;[F]antioxidant activity;	-3.075
CL10388.Contig1_All	[P]GO:0015936//coenzyme A metabolic process;GO:0008299//isoprenoid biosynthetic process;[C]GO:0016021//integral component of membrane;GO:0005789//endoplasmic reticulum membrane;[F]GO:0050661//NADP binding;GO:0004420//hydroxymethylglutaryl-CoA reductase (NADPH) activity;	molecular_function;biological_process;cellular_component	[C]organelle part;membrane part;[P]cellular process;[F]catalytic activity;binding;	-1.20361		CL10359.Contig3_All	[C]GO:0005737//cytoplasm;[F]GO:0004174//electron-transferring-flavoprotein dehydrogenase activity;GO:0050660//flavin adenine dinucleotide binding;GO:0016491//oxidoreductase activity;	molecular_function;cellular_component	[C]cell;[F]binding;catalytic activity;	1.15143		CL10336.Contig3_All	[P]GO:0006260//DNA replication;[C]GO:0005634//nucleus;GO:0000808//origin recognition complex;	cellular_component;biological_process	[C]cell;organelle part;[P]cellular process;	1.53858		CL10159.Contig2_All	[P]GO:0006075//(1->3)-beta-D-glucan biosynthetic process;[C]GO:0000148//1,3-beta-D-glucan synthase complex;GO:0016021//integral component of membrane;[F]GO:0003843//1,3-beta-D-glucan synthase activity;	biological_process;molecular_function;cellular_component	[C]membrane part;cell;[P]cellular process;[F]catalytic activity;	-1.50572		CL10175.Contig2_All	[P]GO:0000160//phosphorelay signal transduction system;GO:0016310//phosphorylation;GO:0009736//cytokinin-activated signaling pathway;[C]GO:0005634//nucleus;GO:0005737//cytoplasm;[F]GO:0043424//protein histidine kinase binding;GO:0009927//histidine phosphotransfer kinase activity;	molecular_function;cellular_component;biological_process	[C]cell;[P]biological regulation;cellular process;[F]binding;catalytic activity;	5.68234
CL10392.Contig1_All	[C]GO:0016021//integral component of membrane;[F]GO:0005524//ATP binding;GO:0004674//protein serine/threonine kinase activity;	cellular_component;molecular_function	[C]membrane part;[F]catalytic activity;binding;	1.7945		CL1036.Contig2_All	[P]GO:0006351//transcription, DNA-templated;[F]GO:0003700//DNA-binding transcription factor activity;GO:0043565//sequence-specific DNA binding;	molecular_function;biological_process	[P]cellular process;[F]transcription regulator activity;binding;	3.46421		CL10336.Contig4_All	[P]GO:0006260//DNA replication;[C]GO:0005634//nucleus;GO:0000808//origin recognition complex;	cellular_component;biological_process	[C]organelle part;cell;[P]cellular process;	1.0438		CL10159.Contig3_All	[P]GO:0006075//(1->3)-beta-D-glucan biosynthetic process;[C]GO:0000148//1,3-beta-D-glucan synthase complex;GO:0016021//integral component of membrane;[F]GO:0003843//1,3-beta-D-glucan synthase activity;	cellular_component;molecular_function;biological_process	[C]cell;membrane part;[P]cellular process;[F]catalytic activity;	-1.1127		CL10175.Contig3_All	[P]GO:0016310//phosphorylation;GO:0009736//cytokinin-activated signaling pathway;GO:0000160//phosphorelay signal transduction system;[C]GO:0005737//cytoplasm;GO:0005634//nucleus;[F]GO:0043424//protein histidine kinase binding;GO:0009927//histidine phosphotransfer kinase activity;	biological_process;molecular_function;cellular_component	[C]cell;[P]cellular process;biological regulation;[F]catalytic activity;binding;	7.50425
CL10393.Contig1_All	[P]GO:0000272//polysaccharide catabolic process;[F]GO:0102229//amylopectin maltohydrolase activity;GO:0016161//beta-amylase activity;	molecular_function;biological_process	[P]metabolic process;[F]catalytic activity;	-3.178		CL10375.Contig1_All	[P]GO:0009113//purine nucleobase biosynthetic process;[F]GO:0005524//ATP binding;GO:0004637//phosphoribosylamine-glycine ligase activity;GO:0046872//metal ion binding;	biological_process;molecular_function	[P]cellular process;[F]catalytic activity;binding;	-1.00698		CL10336.Contig5_All	[P]GO:0006260//DNA replication;[C]GO:0005634//nucleus;GO:0005664//nuclear origin of replication recognition complex;GO:0000808//origin recognition complex;[F]GO:0003688//DNA replication origin binding;	biological_process;molecular_function;cellular_component	[C]organelle part;cell;[P]cellular process;[F]binding;	1.71068		CL10159.Contig4_All	[P]GO:0006075//(1->3)-beta-D-glucan biosynthetic process;[C]GO:0016021//integral component of membrane;GO:0000148//1,3-beta-D-glucan synthase complex;[F]GO:0003843//1,3-beta-D-glucan synthase activity;	cellular_component;molecular_function;biological_process	[C]cell;membrane part;[P]cellular process;[F]catalytic activity;	-1.20729		CL10175.Contig4_All	[P]GO:0000160//phosphorelay signal transduction system;GO:0016310//phosphorylation;GO:0009736//cytokinin-activated signaling pathway;[C]GO:0005737//cytoplasm;GO:0005634//nucleus;[F]GO:0009927//histidine phosphotransfer kinase activity;GO:0043424//protein histidine kinase binding;	molecular_function;cellular_component;biological_process	[C]cell;[P]cellular process;biological regulation;[F]catalytic activity;binding;	5.48894
CL10399.Contig1_All	[C]GO:1990904//ribonucleoprotein complex;GO:0009507//chloroplast;GO:0009570//chloroplast stroma;[F]GO:0003729//mRNA binding;GO:0003723//RNA binding;	cellular_component;molecular_function	[C]organelle part;cell;protein-containing complex;[F]binding;	-1.24383		CL1038.Contig1_All	[P]GO:0009072//aromatic amino acid family metabolic process;[F]GO:0004334//fumarylacetoacetase activity;	molecular_function;biological_process	[P]cellular process;[F]catalytic activity;	1.11672		CL10341.Contig1_All	[P]GO:0006334//nucleosome assembly;[C]GO:0000786//nucleosome;[F]GO:0003677//DNA binding;	cellular_component;biological_process;molecular_function	[C]organelle part;[P]cellular component organization or biogenesis;[F]binding;	8.74805		CL1016.Contig1_All	[C]GO:0016021//integral component of membrane;[F]GO:0004190//aspartic-type endopeptidase activity;	molecular_function;cellular_component	[C]membrane part;[F]catalytic activity;	-5.06074		CL10175.Contig5_All	[P]GO:0000160//phosphorelay signal transduction system;	biological_process	[P]biological regulation;	-1.31165
CL10401.Contig1_All	[F]GO:0004672//protein kinase activity;GO:0005524//ATP binding;	molecular_function	[F]binding;catalytic activity;	2.27149		CL1038.Contig2_All	[P]GO:0009072//aromatic amino acid family metabolic process;[F]GO:0004334//fumarylacetoacetase activity;	biological_process;molecular_function	[P]cellular process;[F]catalytic activity;	2.38798		CL10343.Contig1_All	[P]GO:0006265//DNA topological change;GO:0042138//meiotic DNA double-strand break formation;GO:0000706//meiotic DNA double-strand break processing;GO:0007131//reciprocal meiotic recombination;GO:0000737//DNA catabolic process, endonucleolytic;[C]GO:0009330//DNA topoisomerase complex (ATP-hydrolyzing);GO:0005694//chromosome;GO:0005634//nucleus;[F]GO:0003677//DNA binding;GO:0005524//ATP binding;GO:…	molecular_function;biological_process;cellular_component	[C]cell;[P]cellular component organization or biogenesis;cellular process;[F]catalytic activity;binding;	2.59599		CL1016.Contig2_All	[C]GO:0016021//integral component of membrane;[F]GO:0004190//aspartic-type endopeptidase activity;	cellular_component;molecular_function	[C]membrane part;[F]catalytic activity;	-2.56524		CL10176.Contig1_All	[F]GO:0046872//metal ion binding;GO:0016874//ligase activity;	molecular_function	[F]binding;catalytic activity;	-1.81658
CL10401.Contig3_All	[F]GO:0005524//ATP binding;GO:0004672//protein kinase activity;	molecular_function	[F]catalytic activity;binding;	1.73949		CL10383.Contig2_All	[P]GO:0006355//regulation of transcription, DNA-templated;[C]GO:0005634//nucleus;[F]GO:0004402//histone acetyltransferase activity;GO:0003712//transcription coregulator activity;GO:0008270//zinc ion binding;	molecular_function;cellular_component;biological_process	[C]cell;[P]biological regulation;[F]binding;transcription regulator activity;catalytic activity;	-2.22803		CL10354.Contig1_All	[P]GO:0016560//protein import into peroxisome matrix, docking;[C]GO:0005777//peroxisome;GO:0016021//integral component of membrane;	biological_process;cellular_component	[C]cell;membrane part;[P]cellular component organization or biogenesis;	1.37386		CL10160.Contig1_All	[P]GO:0009734//auxin-activated signaling pathway;GO:0006355//regulation of transcription, DNA-templated;[C]GO:0005634//nucleus;[F]GO:0003677//DNA binding;	molecular_function;cellular_component;biological_process	[C]cell;[P]biological regulation;[F]binding;	-1.60582		CL10176.Contig2_All	[F]GO:0046872//metal ion binding;GO:0016874//ligase activity;	molecular_function	[F]binding;catalytic activity;	-2.72645
CL10408.Contig1_All	[P]GO:0009620//response to fungus;GO:0009555//pollen development;[C]GO:0005634//nucleus;GO:0005886//plasma membrane;GO:0005829//cytosol;GO:0009536//plastid;[F]GO:0044212//transcription regulatory region DNA binding;	biological_process;molecular_function;cellular_component	[C]cell;[P]multi-organism process;multicellular organismal process;[F]binding;	3.16073		CL10385.Contig1_All	[P]GO:0071333//cellular response to glucose stimulus;[C]GO:0005634//nucleus;[F]GO:0003700//DNA-binding transcription factor activity;GO:0042803//protein homodimerization activity;GO:0046982//protein heterodimerization activity;	cellular_component;molecular_function;biological_process	[C]cell;[P]biological regulation;[F]transcription regulator activity;binding;	1.00858		CL10354.Contig4_All	[P]GO:0016560//protein import into peroxisome matrix, docking;[C]GO:0005777//peroxisome;GO:0016021//integral component of membrane;	cellular_component;biological_process	[C]membrane part;cell;[P]cellular component organization or biogenesis;	1.31779		CL10161.Contig1_All	[C]GO:0000943//retrotransposon nucleocapsid;[F]GO:0003677//DNA binding;	cellular_component;molecular_function	[C]organelle part;[F]binding;	-6.75867		CL1018.Contig2_All	[P]GO:1900426//positive regulation of defense response to bacterium;GO:1903335//regulation of vacuolar transport;GO:0080001//mucilage extrusion from seed coat;GO:0009814//defense response, incompatible interaction;GO:0016192//vesicle-mediated transport;[C]GO:0005771//multivesicular body;GO:0005634//nucleus;[F]GO:0042803//protein homodimerization activity;	biological_process;molecular_function;cellular_component	[C]cell;[P]biological regulation;multi-organism process;localization;multicellular organismal process;[F]binding;	-1.89108
CL1041.Contig3_All	[C]GO:0016021//integral component of membrane;[F]GO:0019706//protein-cysteine S-palmitoyltransferase activity;GO:0016491//oxidoreductase activity;	molecular_function;cellular_component	[C]membrane part;[F]catalytic activity;	-4.63059		CL10388.Contig2_All	[P]GO:0008299//isoprenoid biosynthetic process;GO:0015936//coenzyme A metabolic process;GO:0016126//sterol biosynthetic process;[C]GO:0016021//integral component of membrane;GO:0005789//endoplasmic reticulum membrane;GO:0005778//peroxisomal membrane;[F]GO:0050661//NADP binding;GO:0004420//hydroxymethylglutaryl-CoA reductase (NADPH) activity;GO:0042282//hydroxymethylglutaryl-CoA reductase activity;	cellular_component;biological_process;molecular_function	[C]organelle part;membrane part;[P]cellular process;metabolic process;[F]catalytic activity;binding;	-1.19138		CL10358.Contig2_All	[P]GO:0006355//regulation of transcription, DNA-templated;[C]GO:0005634//nucleus;[F]GO:0046982//protein heterodimerization activity;GO:0043565//sequence-specific DNA binding;	cellular_component;molecular_function;biological_process	[C]cell;[P]biological regulation;[F]binding;	5.93422		CL10161.Contig2_All	[F]GO:0046983//protein dimerization activity;	molecular_function	[F]binding;	-2.12216		CL1018.Contig3_All	[P]GO:0009814//defense response, incompatible interaction;GO:1903335//regulation of vacuolar transport;GO:0016192//vesicle-mediated transport;GO:1900426//positive regulation of defense response to bacterium;GO:0080001//mucilage extrusion from seed coat;[C]GO:0005771//multivesicular body;GO:0005634//nucleus;[F]GO:0042803//protein homodimerization activity;	molecular_function;cellular_component;biological_process	[C]cell;[P]localization;multi-organism process;biological regulation;multicellular organismal process;[F]binding;	-2.18895
CL10413.Contig2_All	[P]GO:0006596//polyamine biosynthetic process;GO:0008295//spermidine biosynthetic process;[F]GO:0016740//transferase activity;GO:0004766//spermidine synthase activity;	biological_process;molecular_function	[P]cellular process;[F]catalytic activity;	-1.83033		CL10392.Contig1_All	[C]GO:0016021//integral component of membrane;[F]GO:0005524//ATP binding;GO:0004674//protein serine/threonine kinase activity;	cellular_component;molecular_function	[C]membrane part;[F]catalytic activity;binding;	-1.49251		CL10359.Contig1_All	[F]GO:0016491//oxidoreductase activity;	molecular_function	[F]catalytic activity;	-6.14618		CL10161.Contig3_All	[F]GO:0046983//protein dimerization activity;GO:0003677//DNA binding;	molecular_function	[F]binding;	-3.18551		CL10180.Contig1_All	[P]GO:0006189//'de novo' IMP biosynthetic process;[C]GO:0009507//chloroplast;[F]GO:0046872//metal ion binding;GO:0004638//phosphoribosylaminoimidazole carboxylase activity;GO:0005524//ATP binding;	biological_process;molecular_function;cellular_component	[C]cell;[P]cellular process;[F]binding;catalytic activity;	-1.06773
CL10415.Contig1_All	[P]GO:0009695//jasmonic acid biosynthetic process;GO:0031408//oxylipin biosynthetic process;[C]GO:0005777//peroxisome;[F]GO:0010181//FMN binding;GO:0016491//oxidoreductase activity;GO:0016629//12-oxophytodienoate reductase activity;	molecular_function;cellular_component;biological_process	[C]cell;[P]cellular process;biological regulation;[F]binding;catalytic activity;	1.10649		CL10393.Contig1_All	[P]GO:0000272//polysaccharide catabolic process;[F]GO:0102229//amylopectin maltohydrolase activity;GO:0016161//beta-amylase activity;	molecular_function;biological_process	[P]metabolic process;[F]catalytic activity;	5.14766		CL1036.Contig2_All	[P]GO:0006351//transcription, DNA-templated;[F]GO:0003700//DNA-binding transcription factor activity;GO:0043565//sequence-specific DNA binding;	molecular_function;biological_process	[P]cellular process;[F]transcription regulator activity;binding;	-6.33001		CL10162.Contig1_All	[P]GO:0006979//response to oxidative stress;[F]GO:0004602//glutathione peroxidase activity;	biological_process;molecular_function	[P]response to stimulus;[F]antioxidant activity;	-5.6053		CL10181.Contig3_All	[P]GO:0007275//multicellular organism development;GO:0016567//protein ubiquitination;GO:0006511//ubiquitin-dependent protein catabolic process;[C]GO:0005634//nucleus;[F]GO:0016874//ligase activity;GO:0008270//zinc ion binding;	biological_process;cellular_component;molecular_function	[C]cell;[P]cellular process;multicellular organismal process;[F]binding;catalytic activity;	-2.24574
CL10421.Contig1_All	[P]GO:0033962//cytoplasmic mRNA processing body assembly;GO:0000387//spliceosomal snRNP assembly;GO:0000956//nuclear-transcribed mRNA catabolic process;[C]GO:0005681//spliceosomal complex;GO:0000932//P-body;GO:0005688//U6 snRNP;[F]GO:0003723//RNA binding;GO:0017070//U6 snRNA binding;	molecular_function;biological_process;cellular_component	[C]organelle part;cell;[P]biological regulation;cellular component organization or biogenesis;[F]binding;	1.14644		CL10400.Contig1_All	[P]GO:0030154//cell differentiation;GO:0048831//regulation of shoot system development;[C]GO:0005634//nucleus;[F]GO:0003700//DNA-binding transcription factor activity;GO:0043565//sequence-specific DNA binding;	biological_process;molecular_function;cellular_component	[C]cell;[P]biological regulation;cellular process;[F]transcription regulator activity;binding;	-1.85938		CL10367.Contig1_All	[P]GO:0016192//vesicle-mediated transport;[C]GO:0016021//integral component of membrane;	biological_process;cellular_component	[C]membrane part;[P]localization;	1.79374		CL10162.Contig2_All	[P]GO:0006979//response to oxidative stress;[F]GO:0004602//glutathione peroxidase activity;	molecular_function;biological_process	[P]response to stimulus;[F]antioxidant activity;	-5.13245		CL10181.Contig4_All	[P]GO:0006511//ubiquitin-dependent protein catabolic process;GO:0016567//protein ubiquitination;GO:0007275//multicellular organism development;[C]GO:0005634//nucleus;[F]GO:0016874//ligase activity;GO:0008270//zinc ion binding;	cellular_component;biological_process;molecular_function	[C]cell;[P]cellular process;multicellular organismal process;[F]catalytic activity;binding;	-1.31642
CL10421.Contig3_All	[P]GO:0000387//spliceosomal snRNP assembly;GO:0000956//nuclear-transcribed mRNA catabolic process;GO:0033962//cytoplasmic mRNA processing body assembly;[C]GO:0000932//P-body;GO:0005681//spliceosomal complex;GO:0005688//U6 snRNP;[F]GO:0003723//RNA binding;GO:0017070//U6 snRNA binding;	cellular_component;biological_process;molecular_function	[C]organelle part;cell;[P]biological regulation;cellular component organization or biogenesis;[F]binding;	1.69081		CL10400.Contig2_All	[P]GO:0030154//cell differentiation;GO:0048831//regulation of shoot system development;[C]GO:0005634//nucleus;[F]GO:0003700//DNA-binding transcription factor activity;GO:0043565//sequence-specific DNA binding;	biological_process;molecular_function;cellular_component	[C]cell;[P]cellular process;biological regulation;[F]binding;transcription regulator activity;	-1.02954		CL10376.Contig2_All	[C]GO:0016021//integral component of membrane;	cellular_component	[C]membrane part;	1.35148		CL10164.Contig2_All	[P]GO:0051493//regulation of cytoskeleton organization;[C]GO:0009506//plasmodesma;GO:0005815//microtubule organizing center;[F]GO:0008092//cytoskeletal protein binding;	biological_process;cellular_component;molecular_function	[C]organelle part;symplast;[P]biological regulation;[F]binding;	-1.57435		CL10182.Contig1_All	[C]GO:0016021//integral component of membrane;	cellular_component	[C]membrane part;	-1.69018
CL10422.Contig2_All	[C]GO:0016021//integral component of membrane;	cellular_component	[C]membrane part;	-1.89176		CL10400.Contig3_All	[P]GO:0048831//regulation of shoot system development;GO:0030154//cell differentiation;[C]GO:0005634//nucleus;[F]GO:0043565//sequence-specific DNA binding;GO:0003700//DNA-binding transcription factor activity;	cellular_component;biological_process;molecular_function	[C]cell;[P]biological regulation;cellular process;[F]transcription regulator activity;binding;	-1.31422		CL10381.Contig1_All	[C]GO:0016021//integral component of membrane;GO:0005747//mitochondrial respiratory chain complex I;[F]GO:0008137//NADH dehydrogenase (ubiquinone) activity;	molecular_function;cellular_component	[C]organelle part;membrane part;[F]catalytic activity;	1.0359		CL10164.Contig3_All	[C]GO:0016021//integral component of membrane;	cellular_component	[C]membrane part;	2.81845		CL10182.Contig2_All	[C]GO:0016021//integral component of membrane;	cellular_component	[C]membrane part;	-1.38308
CL10426.Contig2_All	[P]GO:0048579//negative regulation of long-day photoperiodism, flowering;GO:0048571//long-day photoperiodism;GO:0048572//short-day photoperiodism;GO:0045892//negative regulation of transcription, DNA-templated;GO:0048576//positive regulation of short-day photoperiodism, flowering;GO:0009909//regulation of flower development;[C]GO:0005634//nucleus;[F]GO:0008270//zinc ion binding;	cellular_component;molecular_function;biological_process	[C]cell;[P]biological regulation;response to stimulus;[F]binding;	2.20053		CL10401.Contig1_All	[F]GO:0004672//protein kinase activity;GO:0005524//ATP binding;	molecular_function	[F]binding;catalytic activity;	-3.76769		CL10385.Contig2_All	[P]GO:0071333//cellular response to glucose stimulus;[C]GO:0005634//nucleus;[F]GO:0042803//protein homodimerization activity;GO:0046982//protein heterodimerization activity;GO:0003700//DNA-binding transcription factor activity;	biological_process;molecular_function;cellular_component	[C]cell;[P]biological regulation;[F]binding;transcription regulator activity;	-1.46611		CL10170.Contig3_All	[F]GO:0005524//ATP binding;GO:0004386//helicase activity;GO:0042393//histone binding;	molecular_function	[F]binding;catalytic activity;	-1.81047		CL10184.Contig1_All	[F]GO:0016301//kinase activity;	molecular_function	[F]catalytic activity;	4.26693
CL1043.Contig3_All	[F]GO:0003700//DNA-binding transcription factor activity;	molecular_function	[F]transcription regulator activity;	-6.91391		CL10404.Contig1_All	[F]GO:0016301//kinase activity;	molecular_function	[F]catalytic activity;	1.70027		CL10388.Contig1_All	[P]GO:0015936//coenzyme A metabolic process;GO:0008299//isoprenoid biosynthetic process;[C]GO:0016021//integral component of membrane;GO:0005789//endoplasmic reticulum membrane;[F]GO:0050661//NADP binding;GO:0004420//hydroxymethylglutaryl-CoA reductase (NADPH) activity;	molecular_function;biological_process;cellular_component	[C]organelle part;membrane part;[P]cellular process;[F]catalytic activity;binding;	1.04006		CL10170.Contig4_All	[F]GO:0004386//helicase activity;GO:0005524//ATP binding;GO:0042393//histone binding;	molecular_function	[F]catalytic activity;binding;	-1.60218		CL10187.Contig1_All	[F]GO:0004674//protein serine/threonine kinase activity;	molecular_function	[F]catalytic activity;	-2.18588
CL10430.Contig2_All	[P]GO:0071669//plant-type cell wall organization or biogenesis;[F]GO:0046910//pectinesterase inhibitor activity;	molecular_function;biological_process	[P]cellular process;[F]molecular function regulator;	7.34608		CL10406.Contig1_All	[C]GO:0016021//integral component of membrane;[F]GO:0009055//electron transfer activity;	cellular_component;molecular_function	[C]membrane part;[F]catalytic activity;	-1.80879		CL10388.Contig2_All	[P]GO:0008299//isoprenoid biosynthetic process;GO:0015936//coenzyme A metabolic process;GO:0016126//sterol biosynthetic process;[C]GO:0016021//integral component of membrane;GO:0005789//endoplasmic reticulum membrane;GO:0005778//peroxisomal membrane;[F]GO:0050661//NADP binding;GO:0004420//hydroxymethylglutaryl-CoA reductase (NADPH) activity;GO:0042282//hydroxymethylglutaryl-CoA reductase activity;	cellular_component;biological_process;molecular_function	[C]organelle part;membrane part;[P]cellular process;metabolic process;[F]catalytic activity;binding;	5.24433		CL10173.Contig3_All	[P]GO:0018401//peptidyl-proline hydroxylation to 4-hydroxy-L-proline;[C]GO:0016021//integral component of membrane;GO:0005783//endoplasmic reticulum;[F]GO:0031418//L-ascorbic acid binding;GO:0016705//oxidoreductase activity, acting on paired donors, with incorporation or reduction of molecular oxygen;GO:0005506//iron ion binding;	biological_process;molecular_function;cellular_component	[C]cell;membrane part;[P]cellular process;[F]catalytic activity;binding;	-1.74325		CL10192.Contig1_All	[P]GO:0015991//ATP hydrolysis coupled proton transport;[C]GO:0016021//integral component of membrane;GO:0033179//proton-transporting V-type ATPase, V0 domain;GO:0005774//vacuolar membrane;[F]GO:0015078//proton transmembrane transporter activity;	biological_process;molecular_function;cellular_component	[C]membrane part;organelle part;protein-containing complex;[P]localization;[F]transporter activity;	-1.29707
CL10432.Contig1_All	[P]GO:0006997//nucleus organization;[C]GO:0005634//nucleus;	biological_process;cellular_component	[C]cell;[P]cellular component organization or biogenesis;	-1.05155		CL1041.Contig4_All	[P]GO:0006612//protein targeting to membrane;GO:0018230//peptidyl-L-cysteine S-palmitoylation;[C]GO:0005783//endoplasmic reticulum;GO:0016021//integral component of membrane;GO:0005794//Golgi apparatus;[F]GO:0019706//protein-cysteine S-palmitoyltransferase activity;GO:0016491//oxidoreductase activity;	cellular_component;biological_process;molecular_function	[C]membrane part;cell;[P]cellular process;localization;[F]catalytic activity;	-1.75128		CL10388.Contig3_All	[P]GO:0016126//sterol biosynthetic process;GO:0008299//isoprenoid biosynthetic process;GO:0015936//coenzyme A metabolic process;[C]GO:0016021//integral component of membrane;GO:0005778//peroxisomal membrane;GO:0005789//endoplasmic reticulum membrane;[F]GO:0004420//hydroxymethylglutaryl-CoA reductase (NADPH) activity;GO:0042282//hydroxymethylglutaryl-CoA reductase activity;GO:0050661//NADP binding;	molecular_function;cellular_component;biological_process	[C]organelle part;membrane part;[P]metabolic process;cellular process;[F]binding;catalytic activity;	1.18493		CL10174.Contig2_All	[C]GO:0016021//integral component of membrane;[F]GO:0004601//peroxidase activity;	cellular_component;molecular_function	[C]membrane part;[F]antioxidant activity;	-1.63921		CL10192.Contig3_All	[P]GO:0015991//ATP hydrolysis coupled proton transport;[C]GO:0016021//integral component of membrane;GO:0033179//proton-transporting V-type ATPase, V0 domain;GO:0005774//vacuolar membrane;[F]GO:0015078//proton transmembrane transporter activity;	cellular_component;biological_process;molecular_function	[C]membrane part;protein-containing complex;organelle part;[P]localization;[F]transporter activity;	-1.11552
CL10433.Contig3_All	[C]GO:0016021//integral component of membrane;[F]GO:0022857//transmembrane transporter activity;	cellular_component;molecular_function	[C]membrane part;[F]transporter activity;	4.58785		CL10411.Contig1_All	[F]GO:0016301//kinase activity;GO:0003779//actin binding;	molecular_function	[F]catalytic activity;binding;	-5.60411		CL10393.Contig1_All	[P]GO:0000272//polysaccharide catabolic process;[F]GO:0102229//amylopectin maltohydrolase activity;GO:0016161//beta-amylase activity;	molecular_function;biological_process	[P]metabolic process;[F]catalytic activity;	1.19478		CL10175.Contig3_All	[P]GO:0016310//phosphorylation;GO:0009736//cytokinin-activated signaling pathway;GO:0000160//phosphorelay signal transduction system;[C]GO:0005737//cytoplasm;GO:0005634//nucleus;[F]GO:0043424//protein histidine kinase binding;GO:0009927//histidine phosphotransfer kinase activity;	biological_process;molecular_function;cellular_component	[C]cell;[P]cellular process;biological regulation;[F]catalytic activity;binding;	-1.33056		CL10196.Contig1_All	[F]GO:0005524//ATP binding;GO:0004672//protein kinase activity;GO:0005509//calcium ion binding;	molecular_function	[F]catalytic activity;binding;	-5.09533
CL1044.Contig1_All	[P]GO:0045292//mRNA cis splicing, via spliceosome;GO:0000381//regulation of alternative mRNA splicing, via spliceosome;[C]GO:0005737//cytoplasm;GO:0016607//nuclear speck;[F]GO:0003723//RNA binding;	molecular_function;cellular_component;biological_process	[C]organelle part;cell;[P]cellular process;biological regulation;[F]binding;	3.14114		CL10411.Contig2_All	[F]GO:0003779//actin binding;GO:0016301//kinase activity;	molecular_function	[F]binding;catalytic activity;	-8.08184		CL10399.Contig1_All	[C]GO:1990904//ribonucleoprotein complex;GO:0009507//chloroplast;GO:0009570//chloroplast stroma;[F]GO:0003729//mRNA binding;GO:0003723//RNA binding;	cellular_component;molecular_function	[C]organelle part;cell;protein-containing complex;[F]binding;	1.80332		CL10175.Contig5_All	[P]GO:0000160//phosphorelay signal transduction system;	biological_process	[P]biological regulation;	-2.09013		CL10196.Contig2_All	[P]GO:0046777//protein autophosphorylation;GO:0035556//intracellular signal transduction;GO:0009738//abscisic acid-activated signaling pathway;GO:0018105//peptidyl-serine phosphorylation;[C]GO:0005737//cytoplasm;GO:0005886//plasma membrane;GO:0005634//nucleus;[F]GO:0005516//calmodulin binding;GO:0005509//calcium ion binding;GO:0005524//ATP binding;GO:0004683//calmodulin-dependent protein kinase a…	molecular_function;biological_process;cellular_component	[C]cell;[P]biological regulation;cellular process;[F]binding;catalytic activity;	-1.58617
CL10447.Contig2_All	[P]GO:0015743//malate transport;[C]GO:0016021//integral component of membrane;	cellular_component;biological_process	[C]membrane part;[P]localization;	1.45714		CL10413.Contig2_All	[P]GO:0006596//polyamine biosynthetic process;GO:0008295//spermidine biosynthetic process;[F]GO:0016740//transferase activity;GO:0004766//spermidine synthase activity;	biological_process;molecular_function	[P]cellular process;[F]catalytic activity;	1.64104		CL10406.Contig2_All	[C]GO:0016021//integral component of membrane;[F]GO:0009055//electron transfer activity;	molecular_function;cellular_component	[C]membrane part;[F]catalytic activity;	-1.0376		CL10176.Contig1_All	[F]GO:0046872//metal ion binding;GO:0016874//ligase activity;	molecular_function	[F]binding;catalytic activity;	-2.4116		CL10196.Contig3_All	[F]GO:0004674//protein serine/threonine kinase activity;GO:0005524//ATP binding;GO:0004672//protein kinase activity;GO:0005509//calcium ion binding;	molecular_function	[F]catalytic activity;binding;	-2.38067
CL10448.Contig1_All	[P]GO:0055085//transmembrane transport;[C]GO:0016021//integral component of membrane;	biological_process;cellular_component	[C]membrane part;[P]localization;	2.95052		CL10415.Contig1_All	[P]GO:0009695//jasmonic acid biosynthetic process;GO:0031408//oxylipin biosynthetic process;[C]GO:0005777//peroxisome;[F]GO:0010181//FMN binding;GO:0016491//oxidoreductase activity;GO:0016629//12-oxophytodienoate reductase activity;	molecular_function;cellular_component;biological_process	[C]cell;[P]cellular process;biological regulation;[F]binding;catalytic activity;	-3.31293		CL1041.Contig5_All	[P]GO:0006612//protein targeting to membrane;GO:0018230//peptidyl-L-cysteine S-palmitoylation;[C]GO:0005783//endoplasmic reticulum;GO:0005794//Golgi apparatus;GO:0016021//integral component of membrane;[F]GO:0016491//oxidoreductase activity;GO:0019706//protein-cysteine S-palmitoyltransferase activity;	biological_process;molecular_function;cellular_component	[C]cell;membrane part;[P]localization;cellular process;[F]catalytic activity;	2.05436		CL10176.Contig2_All	[F]GO:0046872//metal ion binding;GO:0016874//ligase activity;	molecular_function	[F]binding;catalytic activity;	-3.16616		CL10196.Contig4_All	[C]GO:0016021//integral component of membrane;[F]GO:0005509//calcium ion binding;GO:0004672//protein kinase activity;GO:0005524//ATP binding;	molecular_function;cellular_component	[C]membrane part;[F]catalytic activity;binding;	-2.84153
CL10448.Contig2_All	[P]GO:0055085//transmembrane transport;[C]GO:0016021//integral component of membrane;	cellular_component;biological_process	[C]membrane part;[P]localization;	2.97304		CL1042.Contig2_All	[P]GO:0006383//transcription by RNA polymerase III;[F]GO:0003899//DNA-directed 5'-3' RNA polymerase activity;	biological_process;molecular_function	[P]cellular process;[F]catalytic activity;	-1.42465		CL10411.Contig1_All	[F]GO:0016301//kinase activity;GO:0003779//actin binding;	molecular_function	[F]catalytic activity;binding;	-2.20632		CL1018.Contig2_All	[P]GO:1900426//positive regulation of defense response to bacterium;GO:1903335//regulation of vacuolar transport;GO:0080001//mucilage extrusion from seed coat;GO:0009814//defense response, incompatible interaction;GO:0016192//vesicle-mediated transport;[C]GO:0005771//multivesicular body;GO:0005634//nucleus;[F]GO:0042803//protein homodimerization activity;	biological_process;molecular_function;cellular_component	[C]cell;[P]biological regulation;multi-organism process;localization;multicellular organismal process;[F]binding;	-6.01333		CL10196.Contig6_All	[F]GO:0005509//calcium ion binding;GO:0004672//protein kinase activity;GO:0005524//ATP binding;	molecular_function	[F]binding;catalytic activity;	-4.29554
CL10448.Contig3_All	[P]GO:0055085//transmembrane transport;[C]GO:0016021//integral component of membrane;	cellular_component;biological_process	[C]membrane part;[P]localization;	2.89229		CL1042.Contig3_All	[P]GO:0006383//transcription by RNA polymerase III;[F]GO:0003899//DNA-directed 5'-3' RNA polymerase activity;	molecular_function;biological_process	[P]cellular process;[F]catalytic activity;	1.14117		CL10413.Contig1_All	[P]GO:0008295//spermidine biosynthetic process;GO:0006596//polyamine biosynthetic process;[F]GO:0016740//transferase activity;GO:0004766//spermidine synthase activity;	molecular_function;biological_process	[P]cellular process;[F]catalytic activity;	-1.2918		CL1018.Contig3_All	[P]GO:0009814//defense response, incompatible interaction;GO:1903335//regulation of vacuolar transport;GO:0016192//vesicle-mediated transport;GO:1900426//positive regulation of defense response to bacterium;GO:0080001//mucilage extrusion from seed coat;[C]GO:0005771//multivesicular body;GO:0005634//nucleus;[F]GO:0042803//protein homodimerization activity;	molecular_function;cellular_component;biological_process	[C]cell;[P]localization;multi-organism process;biological regulation;multicellular organismal process;[F]binding;	-1.24376		CL10197.Contig2_All	[F]GO:0003950//NAD+ ADP-ribosyltransferase activity;	molecular_function	[F]catalytic activity;	1.70885
CL10450.Contig1_All	[C]GO:0016021//integral component of membrane;	cellular_component	[C]membrane part;	-7.00481		CL1042.Contig5_All	[P]GO:0006383//transcription by RNA polymerase III;[F]GO:0003899//DNA-directed 5'-3' RNA polymerase activity;	biological_process;molecular_function	[P]cellular process;[F]catalytic activity;	1.04047		CL10413.Contig2_All	[P]GO:0006596//polyamine biosynthetic process;GO:0008295//spermidine biosynthetic process;[F]GO:0016740//transferase activity;GO:0004766//spermidine synthase activity;	biological_process;molecular_function	[P]cellular process;[F]catalytic activity;	-3.0904		CL10180.Contig1_All	[P]GO:0006189//'de novo' IMP biosynthetic process;[C]GO:0009507//chloroplast;[F]GO:0046872//metal ion binding;GO:0004638//phosphoribosylaminoimidazole carboxylase activity;GO:0005524//ATP binding;	biological_process;molecular_function;cellular_component	[C]cell;[P]cellular process;[F]binding;catalytic activity;	-3.24825		CL10198.Contig1_All	[C]GO:0005774//vacuolar membrane;GO:0016021//integral component of membrane;	cellular_component	[C]membrane part;organelle part;	-1.48704
CL10451.Contig3_All	[P]GO:0030244//cellulose biosynthetic process;GO:0071555//cell wall organization;[C]GO:0016021//integral component of membrane;GO:0005886//plasma membrane;[F]GO:0016760//cellulose synthase (UDP-forming) activity;GO:0046872//metal ion binding;	biological_process;molecular_function;cellular_component	[C]cell;membrane part;[P]cellular process;cellular component organization or biogenesis;[F]catalytic activity;binding;	-1.60958		CL10422.Contig1_All	[C]GO:0016021//integral component of membrane;	cellular_component	[C]membrane part;	-2.34588		CL10413.Contig3_All	[P]GO:0006596//polyamine biosynthetic process;[F]GO:0016740//transferase activity;	biological_process;molecular_function	[P]cellular process;[F]catalytic activity;	1.31128		CL10181.Contig2_All	[P]GO:0016567//protein ubiquitination;GO:0006511//ubiquitin-dependent protein catabolic process;GO:0007275//multicellular organism development;[C]GO:0005634//nucleus;[F]GO:0008270//zinc ion binding;GO:0016874//ligase activity;	biological_process;cellular_component;molecular_function	[C]cell;[P]multicellular organismal process;cellular process;[F]binding;catalytic activity;	-2.35242		CL102.Contig18_All	[P]GO:0048544//recognition of pollen;[C]GO:0016021//integral component of membrane;[F]GO:0004674//protein serine/threonine kinase activity;GO:0030247//polysaccharide binding;GO:0005524//ATP binding;	molecular_function;cellular_component;biological_process	[C]membrane part;[P]multi-organism process;[F]binding;catalytic activity;	1.14312
CL10458.Contig1_All	[F]GO:0008168//methyltransferase activity;GO:0016491//oxidoreductase activity;	molecular_function	[F]catalytic activity;	2.04634		CL10422.Contig2_All	[C]GO:0016021//integral component of membrane;	cellular_component	[C]membrane part;	-10.1539		CL1042.Contig5_All	[P]GO:0006383//transcription by RNA polymerase III;[F]GO:0003899//DNA-directed 5'-3' RNA polymerase activity;	biological_process;molecular_function	[P]cellular process;[F]catalytic activity;	-1.96724		CL10181.Contig3_All	[P]GO:0007275//multicellular organism development;GO:0016567//protein ubiquitination;GO:0006511//ubiquitin-dependent protein catabolic process;[C]GO:0005634//nucleus;[F]GO:0016874//ligase activity;GO:0008270//zinc ion binding;	biological_process;cellular_component;molecular_function	[C]cell;[P]cellular process;multicellular organismal process;[F]binding;catalytic activity;	-2.70868		CL102.Contig2_All	[P]GO:0048544//recognition of pollen;[C]GO:0016021//integral component of membrane;[F]GO:0030247//polysaccharide binding;GO:0004674//protein serine/threonine kinase activity;GO:0005524//ATP binding;	cellular_component;molecular_function;biological_process	[C]membrane part;[P]multi-organism process;[F]catalytic activity;binding;	-1.36055
CL10461.Contig2_All	[P]GO:0000381//regulation of alternative mRNA splicing, via spliceosome;GO:0000184//nuclear-transcribed mRNA catabolic process, nonsense-mediated decay;GO:0006396//RNA processing;GO:0010628//positive regulation of gene expression;[C]GO:0005634//nucleus;GO:0005737//cytoplasm;GO:0005730//nucleolus;GO:0035145//exon-exon junction complex;GO:0016604//nuclear body;[F]GO:0003729//mRNA binding;	cellular_component;biological_process;molecular_function	[C]organelle part;cell;[P]biological regulation;cellular process;[F]binding;	-8.80755		CL10426.Contig2_All	[P]GO:0048579//negative regulation of long-day photoperiodism, flowering;GO:0048571//long-day photoperiodism;GO:0048572//short-day photoperiodism;GO:0045892//negative regulation of transcription, DNA-templated;GO:0048576//positive regulation of short-day photoperiodism, flowering;GO:0009909//regulation of flower development;[C]GO:0005634//nucleus;[F]GO:0008270//zinc ion binding;	cellular_component;molecular_function;biological_process	[C]cell;[P]biological regulation;response to stimulus;[F]binding;	-1.24233		CL10420.Contig4_All	[P]GO:0051301//cell division;[F]GO:0005524//ATP binding;GO:0016787//hydrolase activity;	biological_process;molecular_function	[P]cellular process;[F]catalytic activity;binding;	1.02035		CL10182.Contig1_All	[C]GO:0016021//integral component of membrane;	cellular_component	[C]membrane part;	-2.75779		CL102.Contig3_All	[P]GO:0006468//protein phosphorylation;GO:0048544//recognition of pollen;[C]GO:0016021//integral component of membrane;GO:0005886//plasma membrane;[F]GO:0030246//carbohydrate binding;GO:0004674//protein serine/threonine kinase activity;GO:0005516//calmodulin binding;GO:0005524//ATP binding;	biological_process;cellular_component;molecular_function	[C]cell;membrane part;[P]multi-organism process;cellular process;[F]catalytic activity;binding;	-1.5712
CL10462.Contig1_All	[P]GO:0006412//translation;[C]GO:0005840//ribosome;GO:0015935//small ribosomal subunit;[F]GO:0008270//zinc ion binding;GO:0003723//RNA binding;GO:0003735//structural constituent of ribosome;	biological_process;molecular_function;cellular_component	[C]cell;organelle part;[P]cellular process;[F]binding;structural molecule activity;	5.97118		CL1043.Contig3_All	[F]GO:0003700//DNA-binding transcription factor activity;	molecular_function	[F]transcription regulator activity;	5.27312		CL10422.Contig1_All	[C]GO:0016021//integral component of membrane;	cellular_component	[C]membrane part;	3.60509		CL10182.Contig2_All	[C]GO:0016021//integral component of membrane;	cellular_component	[C]membrane part;	-1.69596		CL1020.Contig2_All	[P]GO:0006423//cysteinyl-tRNA aminoacylation;GO:0043067//regulation of programmed cell death;GO:0042407//cristae formation;GO:0010197//polar nucleus fusion;[C]GO:0009570//chloroplast stroma;GO:0005739//mitochondrion;[F]GO:0005524//ATP binding;GO:0004817//cysteine-tRNA ligase activity;	biological_process;molecular_function;cellular_component	[C]cell;organelle part;[P]cellular component organization or biogenesis;cellular process;biological regulation;[F]catalytic activity;binding;	1.67033
CL10463.Contig1_All	[F]GO:0003824//catalytic activity;	molecular_function	[F]catalytic activity;	1.0328		CL10430.Contig2_All	[P]GO:0071669//plant-type cell wall organization or biogenesis;[F]GO:0046910//pectinesterase inhibitor activity;	molecular_function;biological_process	[P]cellular process;[F]molecular function regulator;	-7.20952		CL10426.Contig1_All	[P]GO:0009909//regulation of flower development;GO:0048572//short-day photoperiodism;GO:0048571//long-day photoperiodism;GO:0045892//negative regulation of transcription, DNA-templated;GO:0048579//negative regulation of long-day photoperiodism, flowering;GO:0048576//positive regulation of short-day photoperiodism, flowering;[C]GO:0005634//nucleus;[F]GO:0008270//zinc ion binding;	biological_process;molecular_function;cellular_component	[C]cell;[P]biological regulation;response to stimulus;[F]binding;	1.98353		CL10184.Contig2_All	[F]GO:0016301//kinase activity;	molecular_function	[F]catalytic activity;	-1.73304		CL10201.Contig1_All	[F]GO:0004672//protein kinase activity;GO:0005509//calcium ion binding;GO:0005524//ATP binding;	molecular_function	[F]catalytic activity;binding;	-1.5358
CL10463.Contig3_All	[F]GO:0003824//catalytic activity;	molecular_function	[F]catalytic activity;	-2.12378		CL10432.Contig1_All	[P]GO:0006997//nucleus organization;[C]GO:0005634//nucleus;	biological_process;cellular_component	[C]cell;[P]cellular component organization or biogenesis;	1.07489		CL10426.Contig2_All	[P]GO:0048579//negative regulation of long-day photoperiodism, flowering;GO:0048571//long-day photoperiodism;GO:0048572//short-day photoperiodism;GO:0045892//negative regulation of transcription, DNA-templated;GO:0048576//positive regulation of short-day photoperiodism, flowering;GO:0009909//regulation of flower development;[C]GO:0005634//nucleus;[F]GO:0008270//zinc ion binding;	cellular_component;molecular_function;biological_process	[C]cell;[P]biological regulation;response to stimulus;[F]binding;	-1.86685		CL10187.Contig1_All	[F]GO:0004674//protein serine/threonine kinase activity;	molecular_function	[F]catalytic activity;	-1.32737		CL10201.Contig2_All	[F]GO:0005524//ATP binding;GO:0005509//calcium ion binding;GO:0004672//protein kinase activity;	molecular_function	[F]binding;catalytic activity;	-1.17785
CL10463.Contig4_All	[F]GO:0003824//catalytic activity;	molecular_function	[F]catalytic activity;	1.14377		CL10433.Contig3_All	[C]GO:0016021//integral component of membrane;[F]GO:0022857//transmembrane transporter activity;	cellular_component;molecular_function	[C]membrane part;[F]transporter activity;	1.76672		CL1043.Contig3_All	[F]GO:0003700//DNA-binding transcription factor activity;	molecular_function	[F]transcription regulator activity;	-1.74801		CL1019.Contig1_All	[P]GO:0015031//protein transport;[C]GO:0030173//integral component of Golgi membrane;GO:0031201//SNARE complex;GO:0000138//Golgi trans cisterna;[F]GO:0005484//SNAP receptor activity;	biological_process;cellular_component;molecular_function	[C]organelle part;cell;[P]localization;[F]binding;	1.63882		CL10202.Contig2_All	[F]GO:0005525//GTP binding;	molecular_function	[F]binding;	-1.80333
CL10465.Contig2_All	[F]GO:0004523//RNA-DNA hybrid ribonuclease activity;GO:0004842//ubiquitin-protein transferase activity;GO:0003676//nucleic acid binding;GO:0016874//ligase activity;GO:0046872//metal ion binding;	molecular_function	[F]catalytic activity;binding;	8.58754		CL10435.Contig1_All	[P]GO:0006260//DNA replication;GO:0006281//DNA repair;[C]GO:0008622//epsilon DNA polymerase complex;[F]GO:0003677//DNA binding;GO:0051539//4 iron, 4 sulfur cluster binding;GO:0008270//zinc ion binding;GO:0000166//nucleotide binding;GO:0003887//DNA-directed DNA polymerase activity;	molecular_function;biological_process;cellular_component	[C]organelle part;[P]cellular process;[F]binding;catalytic activity;	-5.23588		CL10430.Contig2_All	[P]GO:0071669//plant-type cell wall organization or biogenesis;[F]GO:0046910//pectinesterase inhibitor activity;	molecular_function;biological_process	[P]cellular process;[F]molecular function regulator;	11.6107		CL1019.Contig2_All	[P]GO:0015031//protein transport;[C]GO:0030173//integral component of Golgi membrane;	cellular_component;biological_process	[C]organelle part;[P]localization;	-1.62142		CL10206.Contig2_All	[P]GO:0006412//translation;[C]GO:0005840//ribosome;[F]GO:0003735//structural constituent of ribosome;	biological_process;molecular_function;cellular_component	[C]cell;[P]cellular process;[F]structural molecule activity;	-7.38966
CL10470.Contig2_All	[C]GO:0008180//COP9 signalosome;GO:0005737//cytoplasm;	cellular_component	[C]cell;organelle part;	4.59161		CL10436.Contig1_All	[C]GO:0016021//integral component of membrane;[F]GO:0022857//transmembrane transporter activity;	molecular_function;cellular_component	[C]membrane part;[F]transporter activity;	3.27121		CL10432.Contig1_All	[P]GO:0006997//nucleus organization;[C]GO:0005634//nucleus;	biological_process;cellular_component	[C]cell;[P]cellular component organization or biogenesis;	-1.17281		CL10192.Contig3_All	[P]GO:0015991//ATP hydrolysis coupled proton transport;[C]GO:0016021//integral component of membrane;GO:0033179//proton-transporting V-type ATPase, V0 domain;GO:0005774//vacuolar membrane;[F]GO:0015078//proton transmembrane transporter activity;	cellular_component;biological_process;molecular_function	[C]membrane part;protein-containing complex;organelle part;[P]localization;[F]transporter activity;	-1.03409		CL10207.Contig4_All	[P]GO:0045454//cell redox homeostasis;[C]GO:0005623//cell;	biological_process;cellular_component	[C]cell;[P]biological regulation;	-1.54
CL10477.Contig2_All	[P]GO:0045454//cell redox homeostasis;GO:0034599//cellular response to oxidative stress;[C]GO:0005737//cytoplasm;GO:0009535//chloroplast thylakoid membrane;GO:0005623//cell;GO:0009543//chloroplast thylakoid lumen;[F]GO:0004601//peroxidase activity;GO:0016209//antioxidant activity;GO:0051920//peroxiredoxin activity;GO:0016491//oxidoreductase activity;GO:0008379//thioredoxin peroxidase activity;	cellular_component;molecular_function;biological_process	[C]cell;organelle part;[P]cellular process;biological regulation;[F]catalytic activity;antioxidant activity;	9.84893		CL1044.Contig1_All	[P]GO:0045292//mRNA cis splicing, via spliceosome;GO:0000381//regulation of alternative mRNA splicing, via spliceosome;[C]GO:0005737//cytoplasm;GO:0016607//nuclear speck;[F]GO:0003723//RNA binding;	molecular_function;cellular_component;biological_process	[C]organelle part;cell;[P]cellular process;biological regulation;[F]binding;	1.41255		CL10432.Contig2_All	[P]GO:0006997//nucleus organization;[C]GO:0005634//nucleus;	cellular_component;biological_process	[C]cell;[P]cellular component organization or biogenesis;	1.45412		CL10194.Contig2_All	[P]GO:0045490//pectin catabolic process;[F]GO:0030570//pectate lyase activity;GO:0046872//metal ion binding;	biological_process;molecular_function	[P]cellular process;[F]catalytic activity;binding;	-3.42249		CL10208.Contig1_All	[C]GO:0005634//nucleus;[F]GO:0003712//transcription coregulator activity;	cellular_component;molecular_function	[C]cell;[F]transcription regulator activity;	1.08246
CL10482.Contig1_All	[P]GO:0015074//DNA integration;[F]GO:0016779//nucleotidyltransferase activity;GO:0003676//nucleic acid binding;GO:0004523//RNA-DNA hybrid ribonuclease activity;GO:0008270//zinc ion binding;	biological_process;molecular_function	[P]cellular process;[F]binding;catalytic activity;	3.2032		CL1044.Contig2_All	[P]GO:0045292//mRNA cis splicing, via spliceosome;GO:0000381//regulation of alternative mRNA splicing, via spliceosome;[C]GO:0005737//cytoplasm;GO:0016607//nuclear speck;[F]GO:0003723//RNA binding;	molecular_function;cellular_component;biological_process	[C]organelle part;cell;[P]biological regulation;cellular process;[F]binding;	-1.45007		CL10435.Contig2_All	[P]GO:0000278//mitotic cell cycle;GO:0006297//nucleotide-excision repair, DNA gap filling;GO:0051302//regulation of cell division;GO:0006287//base-excision repair, gap-filling;GO:0010086//embryonic root morphogenesis;GO:0006272//leading strand elongation;GO:0045004//DNA replication proofreading;GO:0048579//negative regulation of long-day photoperiodism, flowering;[C]GO:0008622//epsilon DNA polyme…	molecular_function;biological_process;cellular_component	[C]organelle part;extracellular region;[P]cellular process;multicellular organismal process;biological regulation;[F]catalytic activity;binding;	1.8185		CL10196.Contig1_All	[F]GO:0005524//ATP binding;GO:0004672//protein kinase activity;GO:0005509//calcium ion binding;	molecular_function	[F]catalytic activity;binding;	-3.7231		CL10209.Contig2_All	[P]GO:0006367//transcription initiation from RNA polymerase II promoter;[C]GO:0005672//transcription factor TFIIA complex;	biological_process;cellular_component	[C]organelle part;[P]cellular process;	7.06217
CL10496.Contig1_All	[F]GO:0004523//RNA-DNA hybrid ribonuclease activity;GO:0016779//nucleotidyltransferase activity;GO:0003676//nucleic acid binding;	molecular_function	[F]binding;catalytic activity;	1.72726		CL10448.Contig2_All	[P]GO:0055085//transmembrane transport;[C]GO:0016021//integral component of membrane;	cellular_component;biological_process	[C]membrane part;[P]localization;	-1.42823		CL10448.Contig1_All	[P]GO:0055085//transmembrane transport;[C]GO:0016021//integral component of membrane;	biological_process;cellular_component	[C]membrane part;[P]localization;	1.28475		CL10196.Contig2_All	[P]GO:0046777//protein autophosphorylation;GO:0035556//intracellular signal transduction;GO:0009738//abscisic acid-activated signaling pathway;GO:0018105//peptidyl-serine phosphorylation;[C]GO:0005737//cytoplasm;GO:0005886//plasma membrane;GO:0005634//nucleus;[F]GO:0005516//calmodulin binding;GO:0005509//calcium ion binding;GO:0005524//ATP binding;GO:0004683//calmodulin-dependent protein kinase a…	molecular_function;biological_process;cellular_component	[C]cell;[P]biological regulation;cellular process;[F]binding;catalytic activity;	-2.56445		CL10209.Contig3_All	[P]GO:0006367//transcription initiation from RNA polymerase II promoter;[C]GO:0005672//transcription factor TFIIA complex;	biological_process;cellular_component	[C]organelle part;[P]cellular process;	6.60328
CL105.Contig5_All	[P]GO:0007065//male meiosis sister chromatid cohesion;GO:0007066//female meiosis sister chromatid cohesion;GO:0007131//reciprocal meiotic recombination;[C]GO:0005634//nucleus;	cellular_component;biological_process	[C]cell;[P]cellular component organization or biogenesis;	1.88561		CL10448.Contig3_All	[P]GO:0055085//transmembrane transport;[C]GO:0016021//integral component of membrane;	cellular_component;biological_process	[C]membrane part;[P]localization;	-1.36274		CL10448.Contig2_All	[P]GO:0055085//transmembrane transport;[C]GO:0016021//integral component of membrane;	cellular_component;biological_process	[C]membrane part;[P]localization;	1.76781		CL10196.Contig3_All	[F]GO:0004674//protein serine/threonine kinase activity;GO:0005524//ATP binding;GO:0004672//protein kinase activity;GO:0005509//calcium ion binding;	molecular_function	[F]catalytic activity;binding;	-3.64818		CL1021.Contig3_All	[P]GO:0045842//positive regulation of mitotic metaphase/anaphase transition;GO:0030071//regulation of mitotic metaphase/anaphase transition;GO:0031145//anaphase-promoting complex-dependent catabolic process;GO:0070979//protein K11-linked ubiquitination;[C]GO:0034399//nuclear periphery;GO:0005680//anaphase-promoting complex;[F]GO:0019903//protein phosphatase binding;	biological_process;cellular_component;molecular_function	[C]organelle part;[P]cellular process;biological regulation;[F]binding;	-3.86014
CL10500.Contig1_All	[C]GO:0016021//integral component of membrane;	cellular_component	[C]membrane part;	2.72322		CL10450.Contig1_All	[C]GO:0016021//integral component of membrane;	cellular_component	[C]membrane part;	7.84271		CL10451.Contig3_All	[P]GO:0030244//cellulose biosynthetic process;GO:0071555//cell wall organization;[C]GO:0016021//integral component of membrane;GO:0005886//plasma membrane;[F]GO:0016760//cellulose synthase (UDP-forming) activity;GO:0046872//metal ion binding;	biological_process;molecular_function;cellular_component	[C]cell;membrane part;[P]cellular process;cellular component organization or biogenesis;[F]catalytic activity;binding;	1.97866		CL10196.Contig4_All	[C]GO:0016021//integral component of membrane;[F]GO:0005509//calcium ion binding;GO:0004672//protein kinase activity;GO:0005524//ATP binding;	molecular_function;cellular_component	[C]membrane part;[F]catalytic activity;binding;	-9.28775		CL10211.Contig1_All	[F]GO:0008270//zinc ion binding;GO:0003677//DNA binding;	molecular_function	[F]binding;	-6.45634
CL10501.Contig2_All	[P]GO:0018026//peptidyl-lysine monomethylation;[C]GO:0009570//chloroplast stroma;[F]GO:0016279//protein-lysine N-methyltransferase activity;GO:0008168//methyltransferase activity;	cellular_component;molecular_function;biological_process	[C]organelle part;[P]cellular process;[F]catalytic activity;	-1.00239		CL10450.Contig3_All	[C]GO:0016021//integral component of membrane;	cellular_component	[C]membrane part;	-1.64452		CL10451.Contig6_All	[P]GO:0071555//cell wall organization;GO:0030244//cellulose biosynthetic process;[C]GO:0016021//integral component of membrane;GO:0005886//plasma membrane;[F]GO:0046872//metal ion binding;GO:0016760//cellulose synthase (UDP-forming) activity;	biological_process;molecular_function;cellular_component	[C]membrane part;cell;[P]cellular component organization or biogenesis;cellular process;[F]binding;catalytic activity;	-1.29654		CL10196.Contig5_All	[F]GO:0004672//protein kinase activity;GO:0005509//calcium ion binding;GO:0005524//ATP binding;	molecular_function	[F]catalytic activity;binding;	-5.36849		CL10211.Contig4_All	[F]GO:0003677//DNA binding;GO:0008270//zinc ion binding;	molecular_function	[F]binding;	-5.85757
CL10512.Contig2_All	[P]GO:0031145//anaphase-promoting complex-dependent catabolic process;[C]GO:0005634//nucleus;[F]GO:0061631//ubiquitin conjugating enzyme activity;GO:0005524//ATP binding;GO:0016740//transferase activity;	molecular_function;biological_process;cellular_component	[C]cell;[P]cellular process;[F]binding;catalytic activity;	-1.54		CL10450.Contig4_All	[C]GO:0016021//integral component of membrane;	cellular_component	[C]membrane part;	-1.00809		CL10455.Contig1_All	[C]GO:0005829//cytosol;	cellular_component	[C]cell;	1.35603		CL10196.Contig6_All	[F]GO:0005509//calcium ion binding;GO:0004672//protein kinase activity;GO:0005524//ATP binding;	molecular_function	[F]binding;catalytic activity;	-4.12958		CL10211.Contig5_All	[F]GO:0003677//DNA binding;GO:0008270//zinc ion binding;	molecular_function	[F]binding;	-8.52574
CL10512.Contig3_All	[P]GO:0031145//anaphase-promoting complex-dependent catabolic process;[C]GO:0005634//nucleus;[F]GO:0005524//ATP binding;GO:0061631//ubiquitin conjugating enzyme activity;GO:0016740//transferase activity;	cellular_component;biological_process;molecular_function	[C]cell;[P]cellular process;[F]catalytic activity;binding;	1.06556		CL10451.Contig2_All	[P]GO:0071555//cell wall organization;GO:0030244//cellulose biosynthetic process;[C]GO:0005886//plasma membrane;GO:0016021//integral component of membrane;[F]GO:0016760//cellulose synthase (UDP-forming) activity;GO:0046872//metal ion binding;	biological_process;molecular_function;cellular_component	[C]membrane part;cell;[P]cellular process;cellular component organization or biogenesis;[F]binding;catalytic activity;	-4.55005		CL10458.Contig1_All	[F]GO:0008168//methyltransferase activity;GO:0016491//oxidoreductase activity;	molecular_function	[F]catalytic activity;	1.06371		CL10197.Contig1_All	[F]GO:0003950//NAD+ ADP-ribosyltransferase activity;	molecular_function	[F]catalytic activity;	-7.37103		CL10216.Contig10_All	[P]GO:0006855//drug transmembrane transport;[C]GO:0005774//vacuolar membrane;GO:0016021//integral component of membrane;[F]GO:0015238//drug transmembrane transporter activity;GO:0015297//antiporter activity;	cellular_component;molecular_function;biological_process	[C]organelle part;membrane part;[P]localization;[F]transporter activity;	7.15878
CL10521.Contig2_All	[F]GO:0046983//protein dimerization activity;	molecular_function	[F]binding;	1.41516		CL10451.Contig3_All	[P]GO:0030244//cellulose biosynthetic process;GO:0071555//cell wall organization;[C]GO:0016021//integral component of membrane;GO:0005886//plasma membrane;[F]GO:0016760//cellulose synthase (UDP-forming) activity;GO:0046872//metal ion binding;	biological_process;molecular_function;cellular_component	[C]cell;membrane part;[P]cellular process;cellular component organization or biogenesis;[F]catalytic activity;binding;	-3.97088		CL10463.Contig1_All	[F]GO:0003824//catalytic activity;	molecular_function	[F]catalytic activity;	-1.08506		CL10197.Contig2_All	[F]GO:0003950//NAD+ ADP-ribosyltransferase activity;	molecular_function	[F]catalytic activity;	2.46262		CL10216.Contig11_All	[C]GO:0016021//integral component of membrane;[F]GO:0015297//antiporter activity;GO:0015238//drug transmembrane transporter activity;	cellular_component;molecular_function	[C]membrane part;[F]transporter activity;	-3.53769
CL10521.Contig3_All	[F]GO:0046983//protein dimerization activity;	molecular_function	[F]binding;	-2.37379		CL10451.Contig4_All	[P]GO:0030244//cellulose biosynthetic process;GO:0071555//cell wall organization;[C]GO:0005886//plasma membrane;GO:0016021//integral component of membrane;[F]GO:0046872//metal ion binding;GO:0016760//cellulose synthase (UDP-forming) activity;	cellular_component;molecular_function;biological_process	[C]membrane part;cell;[P]cellular component organization or biogenesis;cellular process;[F]binding;catalytic activity;	-7.14438		CL10464.Contig1_All	[F]GO:0003723//RNA binding;	molecular_function	[F]binding;	-1.06577		CL10198.Contig1_All	[C]GO:0005774//vacuolar membrane;GO:0016021//integral component of membrane;	cellular_component	[C]membrane part;organelle part;	-2.09302		CL10216.Contig12_All	[P]GO:0006855//drug transmembrane transport;[C]GO:0005774//vacuolar membrane;GO:0016021//integral component of membrane;[F]GO:0015297//antiporter activity;GO:0015238//drug transmembrane transporter activity;	molecular_function;biological_process;cellular_component	[C]organelle part;membrane part;[P]localization;[F]transporter activity;	-1.11472
CL10523.Contig3_All	[F]GO:0005089//Rho guanyl-nucleotide exchange factor activity;	molecular_function	[F]molecular function regulator;	1.91285		CL10451.Contig5_All	[P]GO:0071555//cell wall organization;GO:0030244//cellulose biosynthetic process;[C]GO:0005886//plasma membrane;GO:0016021//integral component of membrane;[F]GO:0016760//cellulose synthase (UDP-forming) activity;GO:0046872//metal ion binding;	molecular_function;biological_process;cellular_component	[C]cell;membrane part;[P]cellular process;cellular component organization or biogenesis;[F]binding;catalytic activity;	-1.72436		CL10464.Contig3_All	[P]GO:1901259//chloroplast rRNA processing;[C]GO:0019013//viral nucleocapsid;GO:0009535//chloroplast thylakoid membrane;GO:0009507//chloroplast;GO:1990904//ribonucleoprotein complex;[F]GO:0003723//RNA binding;	biological_process;cellular_component;molecular_function	[C]virion part;protein-containing complex;organelle part;cell;[P]cellular component organization or biogenesis;[F]binding;	1.51722		CL10198.Contig2_All	[C]GO:0005774//vacuolar membrane;GO:0016021//integral component of membrane;[F]GO:0016874//ligase activity;	molecular_function;cellular_component	[C]organelle part;membrane part;[F]catalytic activity;	-1.62516		CL10216.Contig14_All	[C]GO:0016021//integral component of membrane;[F]GO:0015297//antiporter activity;GO:0015238//drug transmembrane transporter activity;	cellular_component;molecular_function	[C]membrane part;[F]transporter activity;	1.76954
CL10538.Contig3_All	[P]GO:0009058//biosynthetic process;GO:0006520//cellular amino acid metabolic process;[F]GO:0004069//L-aspartate:2-oxoglutarate aminotransferase activity;GO:0030170//pyridoxal phosphate binding;	biological_process;molecular_function	[P]metabolic process;cellular process;[F]binding;catalytic activity;	1.49496		CL10451.Contig6_All	[P]GO:0071555//cell wall organization;GO:0030244//cellulose biosynthetic process;[C]GO:0016021//integral component of membrane;GO:0005886//plasma membrane;[F]GO:0046872//metal ion binding;GO:0016760//cellulose synthase (UDP-forming) activity;	biological_process;molecular_function;cellular_component	[C]membrane part;cell;[P]cellular component organization or biogenesis;cellular process;[F]binding;catalytic activity;	-3.29452		CL10465.Contig1_All	[F]GO:0016874//ligase activity;GO:0046872//metal ion binding;GO:0004842//ubiquitin-protein transferase activity;GO:0003676//nucleic acid binding;GO:0004523//RNA-DNA hybrid ribonuclease activity;	molecular_function	[F]catalytic activity;binding;	-1.73068		CL10198.Contig3_All	[C]GO:0005774//vacuolar membrane;GO:0016021//integral component of membrane;[F]GO:0016874//ligase activity;	cellular_component;molecular_function	[C]membrane part;organelle part;[F]catalytic activity;	-1.37097		CL10216.Contig15_All	[P]GO:0006855//drug transmembrane transport;[C]GO:0005774//vacuolar membrane;GO:0016021//integral component of membrane;[F]GO:0015238//drug transmembrane transporter activity;GO:0015297//antiporter activity;	biological_process;cellular_component;molecular_function	[C]organelle part;membrane part;[P]localization;[F]transporter activity;	2.09089
CL10538.Contig5_All	[P]GO:0006520//cellular amino acid metabolic process;GO:0009058//biosynthetic process;[F]GO:0004069//L-aspartate:2-oxoglutarate aminotransferase activity;GO:0030170//pyridoxal phosphate binding;	molecular_function;biological_process	[P]cellular process;metabolic process;[F]binding;catalytic activity;	1.09249		CL10458.Contig2_All	[F]GO:0008168//methyltransferase activity;GO:0016491//oxidoreductase activity;	molecular_function	[F]catalytic activity;	-1.53746		CL10465.Contig2_All	[F]GO:0004523//RNA-DNA hybrid ribonuclease activity;GO:0004842//ubiquitin-protein transferase activity;GO:0003676//nucleic acid binding;GO:0016874//ligase activity;GO:0046872//metal ion binding;	molecular_function	[F]catalytic activity;binding;	6.06627		CL102.Contig14_All	[P]GO:0048544//recognition of pollen;[C]GO:0016021//integral component of membrane;[F]GO:0005524//ATP binding;GO:0004674//protein serine/threonine kinase activity;GO:0030247//polysaccharide binding;	cellular_component;biological_process;molecular_function	[C]membrane part;[P]multi-organism process;[F]catalytic activity;binding;	-1.16351		CL10216.Contig17_All	[C]GO:0016021//integral component of membrane;[F]GO:0015297//antiporter activity;GO:0015238//drug transmembrane transporter activity;	molecular_function;cellular_component	[C]membrane part;[F]transporter activity;	-3.87638
CL10544.Contig2_All	[F]GO:0003723//RNA binding;	molecular_function	[F]binding;	-1.62488		CL10461.Contig2_All	[P]GO:0000381//regulation of alternative mRNA splicing, via spliceosome;GO:0000184//nuclear-transcribed mRNA catabolic process, nonsense-mediated decay;GO:0006396//RNA processing;GO:0010628//positive regulation of gene expression;[C]GO:0005634//nucleus;GO:0005737//cytoplasm;GO:0005730//nucleolus;GO:0035145//exon-exon junction complex;GO:0016604//nuclear body;[F]GO:0003729//mRNA binding;	cellular_component;biological_process;molecular_function	[C]organelle part;cell;[P]biological regulation;cellular process;[F]binding;	8.20762		CL1047.Contig1_All	[C]GO:0035101//FACT complex;	cellular_component	[C]organelle part;	1.41391		CL102.Contig15_All	[P]GO:0048544//recognition of pollen;[C]GO:0016021//integral component of membrane;[F]GO:0030247//polysaccharide binding;GO:0005524//ATP binding;GO:0004674//protein serine/threonine kinase activity;	cellular_component;biological_process;molecular_function	[C]membrane part;[P]multi-organism process;[F]binding;catalytic activity;	-3.11215		CL10216.Contig1_All	[C]GO:0016021//integral component of membrane;[F]GO:0015238//drug transmembrane transporter activity;GO:0015297//antiporter activity;	molecular_function;cellular_component	[C]membrane part;[F]transporter activity;	-1.75702
CL10547.Contig2_All	[P]GO:0017009//protein-phycocyanobilin linkage;[C]GO:0016021//integral component of membrane;[F]GO:0016829//lyase activity;	molecular_function;biological_process;cellular_component	[C]membrane part;[P]cellular process;[F]catalytic activity;	1.24361		CL10462.Contig1_All	[P]GO:0006412//translation;[C]GO:0005840//ribosome;GO:0015935//small ribosomal subunit;[F]GO:0008270//zinc ion binding;GO:0003723//RNA binding;GO:0003735//structural constituent of ribosome;	biological_process;molecular_function;cellular_component	[C]cell;organelle part;[P]cellular process;[F]binding;structural molecule activity;	2.4963		CL10476.Contig1_All	[C]GO:0005769//early endosome;GO:0005886//plasma membrane;GO:0016021//integral component of membrane;[F]GO:0015095//magnesium ion transmembrane transporter activity;	molecular_function;cellular_component	[C]cell;membrane part;[F]transporter activity;	-1.11692		CL102.Contig18_All	[P]GO:0048544//recognition of pollen;[C]GO:0016021//integral component of membrane;[F]GO:0004674//protein serine/threonine kinase activity;GO:0030247//polysaccharide binding;GO:0005524//ATP binding;	molecular_function;cellular_component;biological_process	[C]membrane part;[P]multi-organism process;[F]binding;catalytic activity;	1.01274		CL10216.Contig2_All	[C]GO:0016021//integral component of membrane;[F]GO:0015297//antiporter activity;GO:0015238//drug transmembrane transporter activity;	cellular_component;molecular_function	[C]membrane part;[F]transporter activity;	-5.65689
CL10548.Contig1_All	[F]GO:0008289//lipid binding;GO:0003677//DNA binding;	molecular_function	[F]binding;	3.14911		CL10463.Contig2_All	[F]GO:0003824//catalytic activity;	molecular_function	[F]catalytic activity;	-4.19296		CL10476.Contig2_All	[C]GO:0005886//plasma membrane;GO:0005769//early endosome;GO:0016021//integral component of membrane;[F]GO:0015095//magnesium ion transmembrane transporter activity;	cellular_component;molecular_function	[C]cell;membrane part;[F]transporter activity;	-1.35761		CL102.Contig19_All	[P]GO:0048544//recognition of pollen;[C]GO:0016021//integral component of membrane;[F]GO:0030247//polysaccharide binding;GO:0004674//protein serine/threonine kinase activity;GO:0005524//ATP binding;	cellular_component;molecular_function;biological_process	[C]membrane part;[P]multi-organism process;[F]binding;catalytic activity;	-1.34702		CL10216.Contig5_All	[P]GO:0006855//drug transmembrane transport;[C]GO:0016021//integral component of membrane;GO:0005774//vacuolar membrane;[F]GO:0015297//antiporter activity;GO:0015238//drug transmembrane transporter activity;	biological_process;molecular_function;cellular_component	[C]organelle part;membrane part;[P]localization;[F]transporter activity;	5.25215
CL10548.Contig2_All	[F]GO:0008289//lipid binding;GO:0003677//DNA binding;	molecular_function	[F]binding;	3.18994		CL10465.Contig1_All	[F]GO:0016874//ligase activity;GO:0046872//metal ion binding;GO:0004842//ubiquitin-protein transferase activity;GO:0003676//nucleic acid binding;GO:0004523//RNA-DNA hybrid ribonuclease activity;	molecular_function	[F]catalytic activity;binding;	-1.78354		CL10477.Contig1_All	[P]GO:0034599//cellular response to oxidative stress;GO:0045454//cell redox homeostasis;[C]GO:0005737//cytoplasm;GO:0009543//chloroplast thylakoid lumen;GO:0005623//cell;GO:0009535//chloroplast thylakoid membrane;[F]GO:0016491//oxidoreductase activity;GO:0008379//thioredoxin peroxidase activity;GO:0004601//peroxidase activity;GO:0016209//antioxidant activity;GO:0051920//peroxiredoxin activity;	cellular_component;molecular_function;biological_process	[C]organelle part;cell;[P]cellular process;biological regulation;[F]catalytic activity;antioxidant activity;	3.87257		CL102.Contig2_All	[P]GO:0048544//recognition of pollen;[C]GO:0016021//integral component of membrane;[F]GO:0030247//polysaccharide binding;GO:0004674//protein serine/threonine kinase activity;GO:0005524//ATP binding;	cellular_component;molecular_function;biological_process	[C]membrane part;[P]multi-organism process;[F]catalytic activity;binding;	-1.03137		CL10216.Contig6_All	[C]GO:0016021//integral component of membrane;[F]GO:0015238//drug transmembrane transporter activity;GO:0015297//antiporter activity;	molecular_function;cellular_component	[C]membrane part;[F]transporter activity;	-3.5125
CL1055.Contig3_All	[P]GO:0009651//response to salt stress;GO:1901527//abscisic acid-activated signaling pathway involved in stomatal movement;GO:0030007//cellular potassium ion homeostasis;[C]GO:0005774//vacuolar membrane;GO:0000325//plant-type vacuole;GO:0016021//integral component of membrane;[F]GO:0042626//ATPase activity, coupled to transmembrane movement of substances;GO:0005524//ATP binding;GO:0008281//sulfon…	molecular_function;biological_process;cellular_component	[C]organelle part;membrane part;cell;[P]biological regulation;response to stimulus;[F]binding;transporter activity;molecular transducer activity;	1.22795		CL10465.Contig2_All	[F]GO:0004523//RNA-DNA hybrid ribonuclease activity;GO:0004842//ubiquitin-protein transferase activity;GO:0003676//nucleic acid binding;GO:0016874//ligase activity;GO:0046872//metal ion binding;	molecular_function	[F]catalytic activity;binding;	-2.84039		CL10477.Contig2_All	[P]GO:0045454//cell redox homeostasis;GO:0034599//cellular response to oxidative stress;[C]GO:0005737//cytoplasm;GO:0009535//chloroplast thylakoid membrane;GO:0005623//cell;GO:0009543//chloroplast thylakoid lumen;[F]GO:0004601//peroxidase activity;GO:0016209//antioxidant activity;GO:0051920//peroxiredoxin activity;GO:0016491//oxidoreductase activity;GO:0008379//thioredoxin peroxidase activity;	cellular_component;molecular_function;biological_process	[C]cell;organelle part;[P]cellular process;biological regulation;[F]catalytic activity;antioxidant activity;	2.32548		CL1020.Contig2_All	[P]GO:0006423//cysteinyl-tRNA aminoacylation;GO:0043067//regulation of programmed cell death;GO:0042407//cristae formation;GO:0010197//polar nucleus fusion;[C]GO:0009570//chloroplast stroma;GO:0005739//mitochondrion;[F]GO:0005524//ATP binding;GO:0004817//cysteine-tRNA ligase activity;	biological_process;molecular_function;cellular_component	[C]cell;organelle part;[P]cellular component organization or biogenesis;cellular process;biological regulation;[F]catalytic activity;binding;	-3.26168		CL10216.Contig7_All	[C]GO:0016021//integral component of membrane;[F]GO:0015297//antiporter activity;GO:0015238//drug transmembrane transporter activity;	cellular_component;molecular_function	[C]membrane part;[F]transporter activity;	-5.83389
CL10552.Contig1_All	[C]GO:0016021//integral component of membrane;[F]GO:0005524//ATP binding;GO:0004672//protein kinase activity;GO:0004715//non-membrane spanning protein tyrosine kinase activity;	cellular_component;molecular_function	[C]membrane part;[F]catalytic activity;binding;	2.90079		CL10465.Contig4_All	[P]GO:0006511//ubiquitin-dependent protein catabolic process;GO:0000209//protein polyubiquitination;GO:0032436//positive regulation of proteasomal ubiquitin-dependent protein catabolic process;[C]GO:0000151//ubiquitin ligase complex;GO:0005737//cytoplasm;[F]GO:0046872//metal ion binding;GO:0003676//nucleic acid binding;GO:0031624//ubiquitin conjugating enzyme binding;GO:0004523//RNA-DNA hybrid ri…	molecular_function;biological_process;cellular_component	[C]cell;[P]cellular process;biological regulation;[F]catalytic activity;binding;	-1.40375		CL10479.Contig1_All	[C]GO:0005634//nucleus;[F]GO:0003677//DNA binding;	cellular_component;molecular_function	[C]cell;[F]binding;	-1.54637		CL10201.Contig1_All	[F]GO:0004672//protein kinase activity;GO:0005509//calcium ion binding;GO:0005524//ATP binding;	molecular_function	[F]catalytic activity;binding;	-1.15064		CL10216.Contig8_All	[P]GO:0006855//drug transmembrane transport;[C]GO:0016021//integral component of membrane;GO:0005774//vacuolar membrane;[F]GO:0015297//antiporter activity;GO:0015238//drug transmembrane transporter activity;	biological_process;molecular_function;cellular_component	[C]membrane part;organelle part;[P]localization;[F]transporter activity;	-3.27829
CL10552.Contig2_All	[C]GO:0016021//integral component of membrane;[F]GO:0004672//protein kinase activity;GO:0005524//ATP binding;	cellular_component;molecular_function	[C]membrane part;[F]binding;catalytic activity;	-1.75321		CL10470.Contig2_All	[C]GO:0008180//COP9 signalosome;GO:0005737//cytoplasm;	cellular_component	[C]cell;organelle part;	-3.07654		CL10484.Contig1_All	[C]GO:0016021//integral component of membrane;	cellular_component	[C]membrane part;	-4.99854		CL10201.Contig2_All	[F]GO:0005524//ATP binding;GO:0005509//calcium ion binding;GO:0004672//protein kinase activity;	molecular_function	[F]binding;catalytic activity;	-1.05127		CL10216.Contig9_All	[P]GO:0006855//drug transmembrane transport;[C]GO:0005774//vacuolar membrane;GO:0016021//integral component of membrane;[F]GO:0015297//antiporter activity;GO:0015238//drug transmembrane transporter activity;	cellular_component;biological_process;molecular_function	[C]membrane part;organelle part;[P]localization;[F]transporter activity;	2.42545
CL1056.Contig1_All	[P]GO:0042183//formate catabolic process;[C]GO:0005737//cytoplasm;[F]GO:0008863//formate dehydrogenase (NAD+) activity;GO:0051287//NAD binding;GO:0016616//oxidoreductase activity, acting on the CH-OH group of donors, NAD or NADP as acceptor;	biological_process;molecular_function;cellular_component	[C]cell;[P]cellular process;[F]binding;catalytic activity;	9.01126		CL10477.Contig1_All	[P]GO:0034599//cellular response to oxidative stress;GO:0045454//cell redox homeostasis;[C]GO:0005737//cytoplasm;GO:0009543//chloroplast thylakoid lumen;GO:0005623//cell;GO:0009535//chloroplast thylakoid membrane;[F]GO:0016491//oxidoreductase activity;GO:0008379//thioredoxin peroxidase activity;GO:0004601//peroxidase activity;GO:0016209//antioxidant activity;GO:0051920//peroxiredoxin activity;	cellular_component;molecular_function;biological_process	[C]organelle part;cell;[P]cellular process;biological regulation;[F]catalytic activity;antioxidant activity;	-2.16219		CL105.Contig1_All	[P]GO:0007131//reciprocal meiotic recombination;GO:0007066//female meiosis sister chromatid cohesion;GO:0007065//male meiosis sister chromatid cohesion;[C]GO:0005634//nucleus;	cellular_component;biological_process	[C]cell;[P]cellular component organization or biogenesis;	3.4024		CL10202.Contig2_All	[F]GO:0005525//GTP binding;	molecular_function	[F]binding;	-1.53467		CL10217.Contig1_All	[P]GO:0007165//signal transduction;[F]GO:0043531//ADP binding;	molecular_function;biological_process	[P]biological regulation;[F]binding;	-5.56214
CL1056.Contig2_All	[P]GO:0042183//formate catabolic process;[C]GO:0005737//cytoplasm;[F]GO:0016616//oxidoreductase activity, acting on the CH-OH group of donors, NAD or NADP as acceptor;GO:0051287//NAD binding;GO:0008863//formate dehydrogenase (NAD+) activity;	biological_process;molecular_function;cellular_component	[C]cell;[P]cellular process;[F]binding;catalytic activity;	2.74236		CL10477.Contig2_All	[P]GO:0045454//cell redox homeostasis;GO:0034599//cellular response to oxidative stress;[C]GO:0005737//cytoplasm;GO:0009535//chloroplast thylakoid membrane;GO:0005623//cell;GO:0009543//chloroplast thylakoid lumen;[F]GO:0004601//peroxidase activity;GO:0016209//antioxidant activity;GO:0051920//peroxiredoxin activity;GO:0016491//oxidoreductase activity;GO:0008379//thioredoxin peroxidase activity;	cellular_component;molecular_function;biological_process	[C]cell;organelle part;[P]cellular process;biological regulation;[F]catalytic activity;antioxidant activity;	-4.1888		CL105.Contig2_All	[P]GO:0007066//female meiosis sister chromatid cohesion;GO:0007131//reciprocal meiotic recombination;GO:0007065//male meiosis sister chromatid cohesion;[C]GO:0005634//nucleus;	biological_process;cellular_component	[C]cell;[P]cellular component organization or biogenesis;	4.6499		CL10204.Contig2_All	[P]GO:0006888//ER to Golgi vesicle-mediated transport;GO:0032258//protein localization by the Cvt pathway;GO:0000045//autophagosome assembly;GO:0034497//protein localization to phagophore assembly site;GO:0030242//autophagy of peroxisome;[C]GO:0000407//phagophore assembly site;GO:1990072//TRAPPIII protein complex;GO:0031410//cytoplasmic vesicle;	biological_process;cellular_component	[C]organelle part;cell;[P]cellular component organization or biogenesis;localization;cellular process;	-1.54328		CL1022.Contig2_All	[C]GO:0005737//cytoplasm;GO:0016021//integral component of membrane;	cellular_component	[C]membrane part;cell;	-2.64913
CL1056.Contig3_All	[P]GO:0042183//formate catabolic process;[C]GO:0005737//cytoplasm;[F]GO:0016616//oxidoreductase activity, acting on the CH-OH group of donors, NAD or NADP as acceptor;GO:0008863//formate dehydrogenase (NAD+) activity;GO:0051287//NAD binding;	cellular_component;biological_process;molecular_function	[C]cell;[P]cellular process;[F]binding;catalytic activity;	3.31715		CL10482.Contig1_All	[P]GO:0015074//DNA integration;[F]GO:0016779//nucleotidyltransferase activity;GO:0003676//nucleic acid binding;GO:0004523//RNA-DNA hybrid ribonuclease activity;GO:0008270//zinc ion binding;	biological_process;molecular_function	[P]cellular process;[F]binding;catalytic activity;	1.08549		CL105.Contig5_All	[P]GO:0007065//male meiosis sister chromatid cohesion;GO:0007066//female meiosis sister chromatid cohesion;GO:0007131//reciprocal meiotic recombination;[C]GO:0005634//nucleus;	cellular_component;biological_process	[C]cell;[P]cellular component organization or biogenesis;	5.50427		CL10206.Contig2_All	[P]GO:0006412//translation;[C]GO:0005840//ribosome;[F]GO:0003735//structural constituent of ribosome;	biological_process;molecular_function;cellular_component	[C]cell;[P]cellular process;[F]structural molecule activity;	-6.44185		CL1022.Contig3_All	[C]GO:0016021//integral component of membrane;GO:0005737//cytoplasm;	cellular_component	[C]membrane part;cell;	4.65474
CL10560.Contig1_All	[P]GO:0007165//signal transduction;[F]GO:0043531//ADP binding;	molecular_function;biological_process	[P]biological regulation;[F]binding;	1.04353		CL10484.Contig2_All	[F]GO:0003676//nucleic acid binding;GO:0004523//RNA-DNA hybrid ribonuclease activity;	molecular_function	[F]binding;catalytic activity;	-1.09714		CL1050.Contig2_All	[P]GO:0006228//UTP biosynthetic process;GO:0070301//cellular response to hydrogen peroxide;GO:0006183//GTP biosynthetic process;GO:0006241//CTP biosynthetic process;[F]GO:0005524//ATP binding;GO:0004550//nucleoside diphosphate kinase activity;	biological_process;molecular_function	[P]cellular process;[F]catalytic activity;binding;	2.66453		CL10207.Contig3_All	[P]GO:0045454//cell redox homeostasis;[C]GO:0005623//cell;	biological_process;cellular_component	[C]cell;[P]biological regulation;	-1.68694		CL1022.Contig4_All	[C]GO:0005737//cytoplasm;GO:0016021//integral component of membrane;	cellular_component	[C]cell;membrane part;	-2.38872
CL10561.Contig1_All	[C]GO:0016021//integral component of membrane;	cellular_component	[C]membrane part;	4.48279		CL10493.Contig2_All	[P]GO:0009908//flower development;GO:0030154//cell differentiation;	biological_process	[P]cellular process;multicellular organismal process;	-2.04812		CL1050.Contig3_All	[P]GO:0006183//GTP biosynthetic process;GO:0070301//cellular response to hydrogen peroxide;GO:0006228//UTP biosynthetic process;GO:0006241//CTP biosynthetic process;[F]GO:0004550//nucleoside diphosphate kinase activity;GO:0005524//ATP binding;	molecular_function;biological_process	[P]cellular process;[F]catalytic activity;binding;	4.9057		CL10207.Contig4_All	[P]GO:0045454//cell redox homeostasis;[C]GO:0005623//cell;	biological_process;cellular_component	[C]cell;[P]biological regulation;	-2.46892		CL10221.Contig2_All	[P]GO:0007224//smoothened signaling pathway;GO:0010468//regulation of gene expression;[C]GO:0016021//integral component of membrane;GO:0005777//peroxisome;[F]GO:0005509//calcium ion binding;	biological_process;cellular_component;molecular_function	[C]cell;membrane part;[P]biological regulation;[F]binding;	-2.0517
CL10570.Contig1_All	[P]GO:0006486//protein glycosylation;[C]GO:0016021//integral component of membrane;[F]GO:0016757//transferase activity, transferring glycosyl groups;	molecular_function;cellular_component;biological_process	[C]membrane part;[P]cellular process;[F]catalytic activity;	-2.07558		CL10496.Contig1_All	[F]GO:0004523//RNA-DNA hybrid ribonuclease activity;GO:0016779//nucleotidyltransferase activity;GO:0003676//nucleic acid binding;	molecular_function	[F]binding;catalytic activity;	-1.05574		CL1050.Contig4_All	[P]GO:0070301//cellular response to hydrogen peroxide;GO:0006183//GTP biosynthetic process;GO:0006228//UTP biosynthetic process;GO:0006241//CTP biosynthetic process;[F]GO:0004550//nucleoside diphosphate kinase activity;GO:0005524//ATP binding;	molecular_function;biological_process	[P]cellular process;[F]binding;catalytic activity;	2.08148		CL10208.Contig1_All	[C]GO:0005634//nucleus;[F]GO:0003712//transcription coregulator activity;	cellular_component;molecular_function	[C]cell;[F]transcription regulator activity;	1.60481		CL10221.Contig3_All	[P]GO:0006644//phospholipid metabolic process;GO:0050482//arachidonic acid secretion;[F]GO:0004623//phospholipase A2 activity;	molecular_function;biological_process	[P]localization;cellular process;[F]catalytic activity;	-1.03861
CL10570.Contig2_All	[P]GO:0006486//protein glycosylation;[C]GO:0016021//integral component of membrane;[F]GO:0016757//transferase activity, transferring glycosyl groups;	molecular_function;cellular_component;biological_process	[C]membrane part;[P]cellular process;[F]catalytic activity;	3.27374		CL10497.Contig1_All	[P]GO:0008283//cell proliferation;[C]GO:0005576//extracellular region;[F]GO:0008083//growth factor activity;	cellular_component;biological_process;molecular_function	[C]extracellular region;[P]cell proliferation;[F]molecular function regulator;	-1.87511		CL10503.Contig2_All	[P]GO:0016042//lipid catabolic process;[F]GO:0004806//triglyceride lipase activity;	molecular_function;biological_process	[P]metabolic process;[F]catalytic activity;	1.12152		CL10209.Contig1_All	[P]GO:0006367//transcription initiation from RNA polymerase II promoter;[C]GO:0005672//transcription factor TFIIA complex;	cellular_component;biological_process	[C]organelle part;[P]cellular process;	-1.53238		CL10221.Contig4_All	[P]GO:0050482//arachidonic acid secretion;GO:0006644//phospholipid metabolic process;[F]GO:0004623//phospholipase A2 activity;	biological_process;molecular_function	[P]localization;cellular process;[F]catalytic activity;	-2.64899
CL10571.Contig1_All	[F]GO:0080030//methyl indole-3-acetate esterase activity;	molecular_function	[F]catalytic activity;	7.60332		CL10497.Contig2_All	[P]GO:0008283//cell proliferation;[C]GO:0005576//extracellular region;[F]GO:0008083//growth factor activity;	cellular_component;biological_process;molecular_function	[C]extracellular region;[P]cell proliferation;[F]molecular function regulator;	-1.74956		CL10509.Contig2_All	[P]GO:0006357//regulation of transcription by RNA polymerase II;[C]GO:0046695//SLIK (SAGA-like) complex;GO:0035327//transcriptionally active chromatin;	cellular_component;biological_process	[C]organelle part;[P]biological regulation;	1.65892		CL10209.Contig2_All	[P]GO:0006367//transcription initiation from RNA polymerase II promoter;[C]GO:0005672//transcription factor TFIIA complex;	biological_process;cellular_component	[C]organelle part;[P]cellular process;	-1.01694		CL10221.Contig5_All	[P]GO:0006644//phospholipid metabolic process;GO:0050482//arachidonic acid secretion;[F]GO:0004623//phospholipase A2 activity;	biological_process;molecular_function	[P]localization;cellular process;[F]catalytic activity;	-1.50797
CL10571.Contig2_All	[F]GO:0080030//methyl indole-3-acetate esterase activity;	molecular_function	[F]catalytic activity;	2.92407		CL10499.Contig1_All	[C]GO:0016021//integral component of membrane;[F]GO:0008138//protein tyrosine/serine/threonine phosphatase activity;	molecular_function;cellular_component	[C]membrane part;[F]catalytic activity;	3.36419		CL1051.Contig2_All	[P]GO:0006012//galactose metabolic process;[F]GO:0003978//UDP-glucose 4-epimerase activity;	molecular_function;biological_process	[P]metabolic process;[F]catalytic activity;	2.22114		CL10209.Contig3_All	[P]GO:0006367//transcription initiation from RNA polymerase II promoter;[C]GO:0005672//transcription factor TFIIA complex;	biological_process;cellular_component	[C]organelle part;[P]cellular process;	5.15771		CL10225.Contig2_All	[P]GO:0006044//N-acetylglucosamine metabolic process;GO:0006487//protein N-linked glycosylation;[C]GO:0016020//membrane;GO:0016021//integral component of membrane;[F]GO:0003830//beta-1,4-mannosylglycoprotein 4-beta-N-acetylglucosaminyltransferase activity;GO:0016757//transferase activity, transferring glycosyl groups;	cellular_component;molecular_function;biological_process	[C]membrane part;membrane;[P]cellular process;metabolic process;[F]catalytic activity;	1.56714
CL1058.Contig1_All	[C]GO:0005634//nucleus;[F]GO:0003677//DNA binding;	cellular_component;molecular_function	[C]cell;[F]binding;	-1.13258		CL105.Contig1_All	[P]GO:0007131//reciprocal meiotic recombination;GO:0007066//female meiosis sister chromatid cohesion;GO:0007065//male meiosis sister chromatid cohesion;[C]GO:0005634//nucleus;	cellular_component;biological_process	[C]cell;[P]cellular component organization or biogenesis;	-1.6113		CL1051.Contig4_All	[P]GO:0006012//galactose metabolic process;[F]GO:0003978//UDP-glucose 4-epimerase activity;	molecular_function;biological_process	[P]metabolic process;[F]catalytic activity;	5.86574		CL1021.Contig2_All	[P]GO:0045842//positive regulation of mitotic metaphase/anaphase transition;GO:0030071//regulation of mitotic metaphase/anaphase transition;GO:0070979//protein K11-linked ubiquitination;GO:0031145//anaphase-promoting complex-dependent catabolic process;[C]GO:0034399//nuclear periphery;GO:0005680//anaphase-promoting complex;[F]GO:0019903//protein phosphatase binding;	molecular_function;biological_process;cellular_component	[C]organelle part;[P]biological regulation;cellular process;[F]binding;	1.48576		CL10226.Contig1_All	[P]GO:0015031//protein transport;GO:0006891//intra-Golgi vesicle-mediated transport;[C]GO:0017119//Golgi transport complex;GO:0000139//Golgi membrane;	cellular_component;biological_process	[C]organelle part;[P]localization;	-1.13482
CL10588.Contig2_All	[P]GO:0006355//regulation of transcription, DNA-templated;[C]GO:0005634//nucleus;[F]GO:0003677//DNA binding;	cellular_component;molecular_function;biological_process	[C]cell;[P]biological regulation;[F]binding;	1.95307		CL105.Contig2_All	[P]GO:0007066//female meiosis sister chromatid cohesion;GO:0007131//reciprocal meiotic recombination;GO:0007065//male meiosis sister chromatid cohesion;[C]GO:0005634//nucleus;	biological_process;cellular_component	[C]cell;[P]cellular component organization or biogenesis;	-1.43997		CL10512.Contig2_All	[P]GO:0031145//anaphase-promoting complex-dependent catabolic process;[C]GO:0005634//nucleus;[F]GO:0061631//ubiquitin conjugating enzyme activity;GO:0005524//ATP binding;GO:0016740//transferase activity;	molecular_function;biological_process;cellular_component	[C]cell;[P]cellular process;[F]binding;catalytic activity;	1.27932		CL10211.Contig1_All	[F]GO:0008270//zinc ion binding;GO:0003677//DNA binding;	molecular_function	[F]binding;	-9.42676		CL10227.Contig2_All	[F]GO:0008270//zinc ion binding;	molecular_function	[F]binding;	1.35438
CL10599.Contig1_All	[P]GO:0008610//lipid biosynthetic process;[C]GO:0005789//endoplasmic reticulum membrane;GO:0016021//integral component of membrane;[F]GO:0005506//iron ion binding;GO:0016491//oxidoreductase activity;GO:0004497//monooxygenase activity;GO:0000170//sphingosine hydroxylase activity;	cellular_component;biological_process;molecular_function	[C]membrane part;organelle part;[P]metabolic process;[F]catalytic activity;binding;	-2.03652		CL105.Contig5_All	[P]GO:0007065//male meiosis sister chromatid cohesion;GO:0007066//female meiosis sister chromatid cohesion;GO:0007131//reciprocal meiotic recombination;[C]GO:0005634//nucleus;	cellular_component;biological_process	[C]cell;[P]cellular component organization or biogenesis;	-1.18028		CL10515.Contig2_All	[P]GO:0006338//chromatin remodeling;GO:0006337//nucleosome disassembly;GO:0043044//ATP-dependent chromatin remodeling;GO:0006357//regulation of transcription by RNA polymerase II;[C]GO:0016514//SWI/SNF complex;GO:0000228//nuclear chromosome;GO:0005634//nucleus;	biological_process;cellular_component	[C]cell;organelle part;[P]cellular component organization or biogenesis;biological regulation;	1.17829		CL10211.Contig2_All	[F]GO:0008270//zinc ion binding;GO:0003677//DNA binding;	molecular_function	[F]binding;	-5.2529		CL10230.Contig3_All	[F]GO:0005525//GTP binding;	molecular_function	[F]binding;	5.87244
CL106.Contig1_All	[F]GO:0016620//oxidoreductase activity, acting on the aldehyde or oxo group of donors, NAD or NADP as acceptor;	molecular_function	[F]catalytic activity;	8.50723		CL1050.Contig1_All	[P]GO:0006241//CTP biosynthetic process;GO:0070301//cellular response to hydrogen peroxide;GO:0006183//GTP biosynthetic process;GO:0006228//UTP biosynthetic process;[F]GO:0005524//ATP binding;GO:0004550//nucleoside diphosphate kinase activity;	molecular_function;biological_process	[P]cellular process;[F]binding;catalytic activity;	-5.55825		CL10520.Contig1_All	[C]GO:0005634//nucleus;[F]GO:0003700//DNA-binding transcription factor activity;GO:0003677//DNA binding;	molecular_function;cellular_component	[C]cell;[F]transcription regulator activity;binding;	2.03455		CL10211.Contig4_All	[F]GO:0003677//DNA binding;GO:0008270//zinc ion binding;	molecular_function	[F]binding;	-6.81279		CL10231.Contig1_All	[P]GO:0042545//cell wall modification;GO:0045490//pectin catabolic process;[F]GO:0004857//enzyme inhibitor activity;GO:0045330//aspartyl esterase activity;GO:0030599//pectinesterase activity;	biological_process;molecular_function	[P]cellular process;cellular component organization or biogenesis;[F]molecular function regulator;catalytic activity;	-8.69709
CL10605.Contig2_All	[P]GO:0006749//glutathione metabolic process;[C]GO:0005737//cytoplasm;[F]GO:0004364//glutathione transferase activity;	molecular_function;cellular_component;biological_process	[C]cell;[P]cellular process;[F]catalytic activity;	-2.14		CL10501.Contig3_All	[P]GO:0018026//peptidyl-lysine monomethylation;[C]GO:0009570//chloroplast stroma;[F]GO:0008168//methyltransferase activity;GO:0016279//protein-lysine N-methyltransferase activity;	cellular_component;molecular_function;biological_process	[C]organelle part;[P]cellular process;[F]catalytic activity;	-1.30822		CL10528.Contig2_All	[F]GO:0004724//magnesium-dependent protein serine/threonine phosphatase activity;GO:0004722//protein serine/threonine phosphatase activity;	molecular_function	[F]catalytic activity;	-2.15345		CL10211.Contig5_All	[F]GO:0003677//DNA binding;GO:0008270//zinc ion binding;	molecular_function	[F]binding;	-5.33062		CL10232.Contig1_All	[P]GO:0006099//tricarboxylic acid cycle;[F]GO:0030976//thiamine pyrophosphate binding;GO:0004591//oxoglutarate dehydrogenase (succinyl-transferring) activity;	molecular_function;biological_process	[P]cellular process;[F]catalytic activity;binding;	4.51723
CL10608.Contig3_All	[P]GO:0034605//cellular response to heat;GO:0042026//protein refolding;GO:0051085//chaperone cofactor-dependent protein refolding;GO:0006986//response to unfolded protein;GO:0034620//cellular response to unfolded protein;[C]GO:0005737//cytoplasm;[F]GO:0044183//protein binding involved in protein folding;GO:0051787//misfolded protein binding;GO:0051082//unfolded protein binding;GO:0005524//ATP bin…	molecular_function;cellular_component;biological_process	[C]cell;[P]response to stimulus;cellular process;[F]binding;catalytic activity;	2.31222		CL10502.Contig1_All	[P]GO:0010477//response to sulfur dioxide;GO:0042128//nitrate assimilation;GO:0015994//chlorophyll metabolic process;GO:0006790//sulfur compound metabolic process;[C]GO:0005739//mitochondrion;GO:0005777//peroxisome;[F]GO:0016491//oxidoreductase activity;GO:0030151//molybdenum ion binding;GO:0008482//sulfite oxidase activity;	molecular_function;biological_process;cellular_component	[C]cell;[P]cellular process;response to stimulus;[F]catalytic activity;binding;	-4.26686		CL10531.Contig1_All	[F]GO:0008168//methyltransferase activity;	molecular_function	[F]catalytic activity;	-4.4393		CL10216.Contig10_All	[P]GO:0006855//drug transmembrane transport;[C]GO:0005774//vacuolar membrane;GO:0016021//integral component of membrane;[F]GO:0015238//drug transmembrane transporter activity;GO:0015297//antiporter activity;	cellular_component;molecular_function;biological_process	[C]organelle part;membrane part;[P]localization;[F]transporter activity;	9.3478		CL10232.Contig2_All	[P]GO:0006099//tricarboxylic acid cycle;[F]GO:0004591//oxoglutarate dehydrogenase (succinyl-transferring) activity;GO:0030976//thiamine pyrophosphate binding;	biological_process;molecular_function	[P]cellular process;[F]catalytic activity;binding;	-1.33941
CL10613.Contig1_All	[P]GO:0006869//lipid transport;[C]GO:0016021//integral component of membrane;[F]GO:0008289//lipid binding;	cellular_component;biological_process;molecular_function	[C]membrane part;[P]localization;[F]binding;	-2.80919		CL10507.Contig1_All	[P]GO:0043248//proteasome assembly;[F]GO:0032947//protein-containing complex scaffold activity;	molecular_function;biological_process	[P]cellular component organization or biogenesis;[F]structural molecule activity;	3.22338		CL10533.Contig1_All	[F]GO:0008113//peptide-methionine (S)-S-oxide reductase activity;	molecular_function	[F]catalytic activity;	1.27186		CL10216.Contig11_All	[C]GO:0016021//integral component of membrane;[F]GO:0015297//antiporter activity;GO:0015238//drug transmembrane transporter activity;	cellular_component;molecular_function	[C]membrane part;[F]transporter activity;	2.45565		CL10232.Contig3_All	[P]GO:0006099//tricarboxylic acid cycle;[F]GO:0004591//oxoglutarate dehydrogenase (succinyl-transferring) activity;GO:0030976//thiamine pyrophosphate binding;	biological_process;molecular_function	[P]cellular process;[F]binding;catalytic activity;	-1.5491
CL10613.Contig2_All	[C]GO:0016021//integral component of membrane;	cellular_component	[C]membrane part;	-2.37528		CL10512.Contig2_All	[P]GO:0031145//anaphase-promoting complex-dependent catabolic process;[C]GO:0005634//nucleus;[F]GO:0061631//ubiquitin conjugating enzyme activity;GO:0005524//ATP binding;GO:0016740//transferase activity;	molecular_function;biological_process;cellular_component	[C]cell;[P]cellular process;[F]binding;catalytic activity;	-5.51088		CL10538.Contig5_All	[P]GO:0006520//cellular amino acid metabolic process;GO:0009058//biosynthetic process;[F]GO:0004069//L-aspartate:2-oxoglutarate aminotransferase activity;GO:0030170//pyridoxal phosphate binding;	molecular_function;biological_process	[P]cellular process;metabolic process;[F]binding;catalytic activity;	-1.15518		CL10216.Contig12_All	[P]GO:0006855//drug transmembrane transport;[C]GO:0005774//vacuolar membrane;GO:0016021//integral component of membrane;[F]GO:0015297//antiporter activity;GO:0015238//drug transmembrane transporter activity;	molecular_function;biological_process;cellular_component	[C]organelle part;membrane part;[P]localization;[F]transporter activity;	-3.18087		CL10235.Contig1_All	[P]GO:0006606//protein import into nucleus;[C]GO:0005634//nucleus;[F]GO:0008536//Ran GTPase binding;	cellular_component;biological_process;molecular_function	[C]cell;[P]localization;[F]binding;	-1.87055
CL1063.Contig1_All	[P]GO:0007186//G protein-coupled receptor signaling pathway;	biological_process	[P]biological regulation;	2.34883		CL10520.Contig1_All	[C]GO:0005634//nucleus;[F]GO:0003700//DNA-binding transcription factor activity;GO:0003677//DNA binding;	molecular_function;cellular_component	[C]cell;[F]transcription regulator activity;binding;	1.28092		CL10539.Contig1_All	[C]GO:0005634//nucleus;[F]GO:0003677//DNA binding;GO:0003700//DNA-binding transcription factor activity;	cellular_component;molecular_function	[C]cell;[F]transcription regulator activity;binding;	-5.82084		CL10216.Contig13_All	[C]GO:0016021//integral component of membrane;[F]GO:0015297//antiporter activity;GO:0015238//drug transmembrane transporter activity;	molecular_function;cellular_component	[C]membrane part;[F]transporter activity;	10.1546		CL10236.Contig1_All	[P]GO:0010029//regulation of seed germination;GO:0040008//regulation of growth;	biological_process	[P]biological regulation;	-9.2887
CL1064.Contig2_All	[P]GO:0015031//protein transport;[C]GO:0000138//Golgi trans cisterna;GO:0030173//integral component of Golgi membrane;GO:0031201//SNARE complex;[F]GO:0005484//SNAP receptor activity;	biological_process;cellular_component;molecular_function	[C]organelle part;cell;[P]localization;[F]binding;	1.56583		CL10521.Contig1_All	[F]GO:0046983//protein dimerization activity;	molecular_function	[F]binding;	1.16198		CL10539.Contig2_All	[C]GO:0005634//nucleus;[F]GO:0003700//DNA-binding transcription factor activity;GO:0003677//DNA binding;	cellular_component;molecular_function	[C]cell;[F]transcription regulator activity;binding;	3.36999		CL10216.Contig14_All	[C]GO:0016021//integral component of membrane;[F]GO:0015297//antiporter activity;GO:0015238//drug transmembrane transporter activity;	cellular_component;molecular_function	[C]membrane part;[F]transporter activity;	2.11285		CL10236.Contig3_All	[P]GO:0040008//regulation of growth;GO:0010029//regulation of seed germination;	biological_process	[P]biological regulation;	-2.84286
CL10644.Contig1_All	[F]GO:0016758//transferase activity, transferring hexosyl groups;	molecular_function	[F]catalytic activity;	-1.39051		CL10522.Contig1_All	[F]GO:0003682//chromatin binding;	molecular_function	[F]binding;	-2.46689		CL10540.Contig1_All	[P]GO:0009396//folic acid-containing compound biosynthetic process;[F]GO:0003848//2-amino-4-hydroxy-6-hydroxymethyldihydropteridine diphosphokinase activity;GO:0016301//kinase activity;GO:0004156//dihydropteroate synthase activity;	molecular_function;biological_process	[P]cellular process;[F]catalytic activity;	1.70757		CL10216.Contig15_All	[P]GO:0006855//drug transmembrane transport;[C]GO:0005774//vacuolar membrane;GO:0016021//integral component of membrane;[F]GO:0015238//drug transmembrane transporter activity;GO:0015297//antiporter activity;	biological_process;cellular_component;molecular_function	[C]organelle part;membrane part;[P]localization;[F]transporter activity;	3.97904		CL10236.Contig4_All	[P]GO:0040008//regulation of growth;GO:0010029//regulation of seed germination;	biological_process	[P]biological regulation;	1.40511
CL10644.Contig2_All	[F]GO:0016758//transferase activity, transferring hexosyl groups;	molecular_function	[F]catalytic activity;	-1.13627		CL10523.Contig3_All	[F]GO:0005089//Rho guanyl-nucleotide exchange factor activity;	molecular_function	[F]molecular function regulator;	-1.56697		CL10543.Contig1_All	[P]GO:0030244//cellulose biosynthetic process;[C]GO:0016021//integral component of membrane;[F]GO:0004674//protein serine/threonine kinase activity;GO:0005524//ATP binding;	molecular_function;biological_process;cellular_component	[C]membrane part;[P]cellular process;[F]binding;catalytic activity;	-2.81645		CL10216.Contig17_All	[C]GO:0016021//integral component of membrane;[F]GO:0015297//antiporter activity;GO:0015238//drug transmembrane transporter activity;	molecular_function;cellular_component	[C]membrane part;[F]transporter activity;	-3.7038		CL1024.Contig2_All	[F]GO:0003723//RNA binding;	molecular_function	[F]binding;	-1.94969
CL10644.Contig3_All	[F]GO:0016758//transferase activity, transferring hexosyl groups;	molecular_function	[F]catalytic activity;	-1.71238		CL10531.Contig2_All	[F]GO:0008168//methyltransferase activity;	molecular_function	[F]catalytic activity;	-1.4578		CL10544.Contig2_All	[F]GO:0003723//RNA binding;	molecular_function	[F]binding;	-3.64427		CL10216.Contig1_All	[C]GO:0016021//integral component of membrane;[F]GO:0015238//drug transmembrane transporter activity;GO:0015297//antiporter activity;	molecular_function;cellular_component	[C]membrane part;[F]transporter activity;	-6.97116		CL1024.Contig3_All	[F]GO:0003723//RNA binding;	molecular_function	[F]binding;	-1.84894
CL10649.Contig1_All	[C]GO:0030014//CCR4-NOT complex;[F]GO:0003723//RNA binding;GO:0004842//ubiquitin-protein transferase activity;	cellular_component;molecular_function	[C]cell;[F]binding;catalytic activity;	-1.09013		CL10538.Contig2_All	[P]GO:0006520//cellular amino acid metabolic process;GO:0009058//biosynthetic process;[F]GO:0004069//L-aspartate:2-oxoglutarate aminotransferase activity;GO:0030170//pyridoxal phosphate binding;	biological_process;molecular_function	[P]cellular process;metabolic process;[F]binding;catalytic activity;	-1.19926		CL10548.Contig2_All	[F]GO:0008289//lipid binding;GO:0003677//DNA binding;	molecular_function	[F]binding;	-1.09857		CL10216.Contig3_All	[C]GO:0016021//integral component of membrane;[F]GO:0015238//drug transmembrane transporter activity;GO:0015297//antiporter activity;	molecular_function;cellular_component	[C]membrane part;[F]transporter activity;	1.39828		CL1024.Contig4_All	[F]GO:0003723//RNA binding;	molecular_function	[F]binding;	-1.41199
CL10653.Contig1_All	[P]GO:0000226//microtubule cytoskeleton organization;[F]GO:0008017//microtubule binding;	molecular_function;biological_process	[P]cellular component organization or biogenesis;[F]binding;	3.72936		CL10538.Contig3_All	[P]GO:0009058//biosynthetic process;GO:0006520//cellular amino acid metabolic process;[F]GO:0004069//L-aspartate:2-oxoglutarate aminotransferase activity;GO:0030170//pyridoxal phosphate binding;	biological_process;molecular_function	[P]metabolic process;cellular process;[F]binding;catalytic activity;	1.38435		CL1055.Contig1_All	[P]GO:1901527//abscisic acid-activated signaling pathway involved in stomatal movement;GO:0009651//response to salt stress;GO:0030007//cellular potassium ion homeostasis;[C]GO:0016021//integral component of membrane;GO:0005774//vacuolar membrane;GO:0000325//plant-type vacuole;[F]GO:0005524//ATP binding;GO:0042626//ATPase activity, coupled to transmembrane movement of substances;GO:0008281//sulfon…	molecular_function;cellular_component;biological_process	[C]organelle part;membrane part;cell;[P]biological regulation;response to stimulus;[F]molecular transducer activity;transporter activity;binding;	1.62833		CL10216.Contig5_All	[P]GO:0006855//drug transmembrane transport;[C]GO:0016021//integral component of membrane;GO:0005774//vacuolar membrane;[F]GO:0015297//antiporter activity;GO:0015238//drug transmembrane transporter activity;	biological_process;molecular_function;cellular_component	[C]organelle part;membrane part;[P]localization;[F]transporter activity;	6.64028		CL1024.Contig5_All	[F]GO:0003723//RNA binding;	molecular_function	[F]binding;	-2.17954
CL10664.Contig1_All	[P]GO:0034220//ion transmembrane transport;[C]GO:0031359//integral component of chloroplast outer membrane;[F]GO:0015171//amino acid transmembrane transporter activity;	cellular_component;biological_process;molecular_function	[C]organelle part;[P]localization;[F]transporter activity;	4.56621		CL10539.Contig1_All	[C]GO:0005634//nucleus;[F]GO:0003677//DNA binding;GO:0003700//DNA-binding transcription factor activity;	cellular_component;molecular_function	[C]cell;[F]transcription regulator activity;binding;	-1.14208		CL1055.Contig2_All	[P]GO:1901527//abscisic acid-activated signaling pathway involved in stomatal movement;GO:0009651//response to salt stress;GO:0030007//cellular potassium ion homeostasis;[C]GO:0005774//vacuolar membrane;GO:0016021//integral component of membrane;GO:0000325//plant-type vacuole;[F]GO:0008281//sulfonylurea receptor activity;GO:0005524//ATP binding;GO:0042626//ATPase activity, coupled to transmembran…	molecular_function;cellular_component;biological_process	[C]cell;membrane part;organelle part;[P]biological regulation;response to stimulus;[F]molecular transducer activity;transporter activity;binding;	1.01716		CL10216.Contig6_All	[C]GO:0016021//integral component of membrane;[F]GO:0015238//drug transmembrane transporter activity;GO:0015297//antiporter activity;	molecular_function;cellular_component	[C]membrane part;[F]transporter activity;	-8.71874		CL1024.Contig6_All	[F]GO:0003723//RNA binding;	molecular_function	[F]binding;	-2.00725
CL10666.Contig2_All	[F]GO:0004674//protein serine/threonine kinase activity;GO:0005524//ATP binding;	molecular_function	[F]binding;catalytic activity;	5.01383		CL10540.Contig2_All	[P]GO:0009396//folic acid-containing compound biosynthetic process;[F]GO:0004156//dihydropteroate synthase activity;GO:0003848//2-amino-4-hydroxy-6-hydroxymethyldihydropteridine diphosphokinase activity;GO:0016301//kinase activity;	molecular_function;biological_process	[P]cellular process;[F]catalytic activity;	-2.22689		CL10552.Contig1_All	[C]GO:0016021//integral component of membrane;[F]GO:0005524//ATP binding;GO:0004672//protein kinase activity;GO:0004715//non-membrane spanning protein tyrosine kinase activity;	cellular_component;molecular_function	[C]membrane part;[F]catalytic activity;binding;	1.26818		CL10216.Contig7_All	[C]GO:0016021//integral component of membrane;[F]GO:0015297//antiporter activity;GO:0015238//drug transmembrane transporter activity;	cellular_component;molecular_function	[C]membrane part;[F]transporter activity;	-3.94545		CL10241.Contig1_All	[F]GO:0016874//ligase activity;GO:0003677//DNA binding;GO:0046983//protein dimerization activity;	molecular_function	[F]binding;catalytic activity;	-1.28809
CL10672.Contig1_All	[C]GO:0016021//integral component of membrane;[F]GO:0046873//metal ion transmembrane transporter activity;	cellular_component;molecular_function	[C]membrane part;[F]transporter activity;	-1.49376		CL10541.Contig1_All	[F]GO:0016491//oxidoreductase activity;	molecular_function	[F]catalytic activity;	1.87963		CL10552.Contig2_All	[C]GO:0016021//integral component of membrane;[F]GO:0004672//protein kinase activity;GO:0005524//ATP binding;	cellular_component;molecular_function	[C]membrane part;[F]binding;catalytic activity;	2.70447		CL10216.Contig8_All	[P]GO:0006855//drug transmembrane transport;[C]GO:0016021//integral component of membrane;GO:0005774//vacuolar membrane;[F]GO:0015297//antiporter activity;GO:0015238//drug transmembrane transporter activity;	biological_process;molecular_function;cellular_component	[C]membrane part;organelle part;[P]localization;[F]transporter activity;	-1.82616		CL10241.Contig2_All	[F]GO:0003677//DNA binding;GO:0046983//protein dimerization activity;GO:0016874//ligase activity;	molecular_function	[F]catalytic activity;binding;	-1.59463
CL10689.Contig1_All	[C]GO:0005634//nucleus;[F]GO:0003677//DNA binding;	molecular_function;cellular_component	[C]cell;[F]binding;	1.57833		CL10543.Contig2_All	[P]GO:0030244//cellulose biosynthetic process;[C]GO:0016021//integral component of membrane;[F]GO:0005524//ATP binding;GO:0004674//protein serine/threonine kinase activity;	cellular_component;biological_process;molecular_function	[C]membrane part;[P]cellular process;[F]catalytic activity;binding;	-2.20377		CL1056.Contig1_All	[P]GO:0042183//formate catabolic process;[C]GO:0005737//cytoplasm;[F]GO:0008863//formate dehydrogenase (NAD+) activity;GO:0051287//NAD binding;GO:0016616//oxidoreductase activity, acting on the CH-OH group of donors, NAD or NADP as acceptor;	biological_process;molecular_function;cellular_component	[C]cell;[P]cellular process;[F]binding;catalytic activity;	-4.28633		CL10217.Contig1_All	[P]GO:0007165//signal transduction;[F]GO:0043531//ADP binding;	molecular_function;biological_process	[P]biological regulation;[F]binding;	-6.78853		CL10243.Contig1_All	[P]GO:0016973//poly(A)+ mRNA export from nucleus;[C]GO:0005623//cell;[F]GO:0003729//mRNA binding;GO:0046872//metal ion binding;	molecular_function;biological_process;cellular_component	[C]cell;[P]localization;[F]binding;	-1.20393
CL10689.Contig2_All	[C]GO:0005634//nucleus;[F]GO:0003677//DNA binding;	molecular_function;cellular_component	[C]cell;[F]binding;	1.34864		CL10544.Contig3_All	[F]GO:0003723//RNA binding;	molecular_function	[F]binding;	-1.02601		CL10560.Contig1_All	[P]GO:0007165//signal transduction;[F]GO:0043531//ADP binding;	molecular_function;biological_process	[P]biological regulation;[F]binding;	4.47956		CL10217.Contig2_All	[P]GO:0007165//signal transduction;[F]GO:0043531//ADP binding;	molecular_function;biological_process	[P]biological regulation;[F]binding;	-7.9735		CL10243.Contig2_All	[F]GO:0046872//metal ion binding;	molecular_function	[F]binding;	-1.44064
CL10691.Contig1_All	[P]GO:0016567//protein ubiquitination;[C]GO:0016021//integral component of membrane;	cellular_component;biological_process	[C]membrane part;[P]cellular process;	4.30874		CL10548.Contig1_All	[F]GO:0008289//lipid binding;GO:0003677//DNA binding;	molecular_function	[F]binding;	-1.72304		CL10560.Contig4_All	[P]GO:0007165//signal transduction;[F]GO:0043531//ADP binding;	biological_process;molecular_function	[P]biological regulation;[F]binding;	1.15963		CL1022.Contig2_All	[C]GO:0005737//cytoplasm;GO:0016021//integral component of membrane;	cellular_component	[C]membrane part;cell;	-2.54697		CL10244.Contig1_All	[F]GO:0004869//cysteine-type endopeptidase inhibitor activity;	molecular_function	[F]molecular function regulator;	-1.77317
CL10691.Contig2_All	[F]GO:0046872//metal ion binding;GO:0003676//nucleic acid binding;GO:0005524//ATP binding;GO:0004386//helicase activity;	molecular_function	[F]catalytic activity;binding;	3.76816		CL10548.Contig2_All	[F]GO:0008289//lipid binding;GO:0003677//DNA binding;	molecular_function	[F]binding;	-6.37531		CL10561.Contig1_All	[C]GO:0016021//integral component of membrane;	cellular_component	[C]membrane part;	1.58189		CL1022.Contig4_All	[C]GO:0005737//cytoplasm;GO:0016021//integral component of membrane;	cellular_component	[C]cell;membrane part;	-2.87661		CL10244.Contig2_All	[F]GO:0004869//cysteine-type endopeptidase inhibitor activity;	molecular_function	[F]molecular function regulator;	-2.14853
CL10696.Contig1_All	[F]GO:0005516//calmodulin binding;	molecular_function	[F]binding;	1.38108		CL1055.Contig3_All	[P]GO:0009651//response to salt stress;GO:1901527//abscisic acid-activated signaling pathway involved in stomatal movement;GO:0030007//cellular potassium ion homeostasis;[C]GO:0005774//vacuolar membrane;GO:0000325//plant-type vacuole;GO:0016021//integral component of membrane;[F]GO:0042626//ATPase activity, coupled to transmembrane movement of substances;GO:0005524//ATP binding;GO:0008281//sulfon…	molecular_function;biological_process;cellular_component	[C]organelle part;membrane part;cell;[P]biological regulation;response to stimulus;[F]binding;transporter activity;molecular transducer activity;	-2.9654		CL10571.Contig1_All	[F]GO:0080030//methyl indole-3-acetate esterase activity;	molecular_function	[F]catalytic activity;	2.96282		CL10221.Contig2_All	[P]GO:0007224//smoothened signaling pathway;GO:0010468//regulation of gene expression;[C]GO:0016021//integral component of membrane;GO:0005777//peroxisome;[F]GO:0005509//calcium ion binding;	biological_process;cellular_component;molecular_function	[C]cell;membrane part;[P]biological regulation;[F]binding;	-1.32542		CL10245.Contig2_All	[F]GO:0003723//RNA binding;	molecular_function	[F]binding;	-2.23368
CL10698.Contig1_All	[C]GO:0005739//mitochondrion;	cellular_component	[C]cell;	1.36489		CL1056.Contig1_All	[P]GO:0042183//formate catabolic process;[C]GO:0005737//cytoplasm;[F]GO:0008863//formate dehydrogenase (NAD+) activity;GO:0051287//NAD binding;GO:0016616//oxidoreductase activity, acting on the CH-OH group of donors, NAD or NADP as acceptor;	biological_process;molecular_function;cellular_component	[C]cell;[P]cellular process;[F]binding;catalytic activity;	2.07091		CL10571.Contig2_All	[F]GO:0080030//methyl indole-3-acetate esterase activity;	molecular_function	[F]catalytic activity;	3.6971		CL10221.Contig4_All	[P]GO:0050482//arachidonic acid secretion;GO:0006644//phospholipid metabolic process;[F]GO:0004623//phospholipase A2 activity;	biological_process;molecular_function	[P]localization;cellular process;[F]catalytic activity;	-4.22829		CL10246.Contig1_All	[C]GO:0000778//condensed nuclear chromosome kinetochore;	cellular_component	[C]organelle part;	-1.35406
CL107.Contig1_All	[F]GO:0008168//methyltransferase activity;	molecular_function	[F]catalytic activity;	-2.16061		CL1056.Contig2_All	[P]GO:0042183//formate catabolic process;[C]GO:0005737//cytoplasm;[F]GO:0016616//oxidoreductase activity, acting on the CH-OH group of donors, NAD or NADP as acceptor;GO:0051287//NAD binding;GO:0008863//formate dehydrogenase (NAD+) activity;	biological_process;molecular_function;cellular_component	[C]cell;[P]cellular process;[F]binding;catalytic activity;	3.48595		CL10576.Contig1_All	[P]GO:0042026//protein refolding;[F]GO:0003755//peptidyl-prolyl cis-trans isomerase activity;GO:0051082//unfolded protein binding;GO:0016018//cyclosporin A binding;	biological_process;molecular_function	[P]cellular process;[F]catalytic activity;binding;	-2.41612		CL10221.Contig5_All	[P]GO:0006644//phospholipid metabolic process;GO:0050482//arachidonic acid secretion;[F]GO:0004623//phospholipase A2 activity;	biological_process;molecular_function	[P]localization;cellular process;[F]catalytic activity;	-10.2491		CL10248.Contig1_All	[C]GO:0016020//membrane;[F]GO:0016798//hydrolase activity, acting on glycosyl bonds;	cellular_component;molecular_function	[C]membrane;[F]catalytic activity;	-7.74834
CL107.Contig2_All	[F]GO:0008168//methyltransferase activity;	molecular_function	[F]catalytic activity;	-3.38142		CL10560.Contig2_All	[P]GO:0007165//signal transduction;[F]GO:0043531//ADP binding;	molecular_function;biological_process	[P]biological regulation;[F]binding;	4.91022		CL10576.Contig2_All	[P]GO:0042026//protein refolding;[F]GO:0016018//cyclosporin A binding;GO:0003755//peptidyl-prolyl cis-trans isomerase activity;GO:0051082//unfolded protein binding;	molecular_function;biological_process	[P]cellular process;[F]catalytic activity;binding;	1.27003		CL10226.Contig1_All	[P]GO:0015031//protein transport;GO:0006891//intra-Golgi vesicle-mediated transport;[C]GO:0017119//Golgi transport complex;GO:0000139//Golgi membrane;	cellular_component;biological_process	[C]organelle part;[P]localization;	-1.15334		CL10248.Contig2_All	[C]GO:0016020//membrane;[F]GO:0016798//hydrolase activity, acting on glycosyl bonds;	molecular_function;cellular_component	[C]membrane;[F]catalytic activity;	-5.56141
CL107.Contig3_All	[F]GO:0008168//methyltransferase activity;	molecular_function	[F]catalytic activity;	-6.99284		CL10561.Contig1_All	[C]GO:0016021//integral component of membrane;	cellular_component	[C]membrane part;	-1.67163		CL10584.Contig1_All	[P]GO:0006486//protein glycosylation;[C]GO:0000139//Golgi membrane;GO:0016021//integral component of membrane;[F]GO:0008378//galactosyltransferase activity;	biological_process;molecular_function;cellular_component	[C]membrane part;organelle part;[P]cellular process;[F]catalytic activity;	-9.33931		CL10227.Contig1_All	[F]GO:0005524//ATP binding;GO:0008270//zinc ion binding;GO:0016301//kinase activity;	molecular_function	[F]binding;catalytic activity;	-1.20529		CL10249.Contig1_All	[P]GO:0006479//protein methylation;[F]GO:0008168//methyltransferase activity;	biological_process;molecular_function	[P]cellular process;[F]catalytic activity;	1.10188
CL107.Contig4_All	[F]GO:0008168//methyltransferase activity;	molecular_function	[F]catalytic activity;	-10.6402		CL10566.Contig2_All	[P]GO:0031047//gene silencing by RNA;[F]GO:0003676//nucleic acid binding;	molecular_function;biological_process	[P]biological regulation;[F]binding;	-1.02025		CL10588.Contig2_All	[P]GO:0006355//regulation of transcription, DNA-templated;[C]GO:0005634//nucleus;[F]GO:0003677//DNA binding;	cellular_component;molecular_function;biological_process	[C]cell;[P]biological regulation;[F]binding;	-1.59245		CL10230.Contig3_All	[F]GO:0005525//GTP binding;	molecular_function	[F]binding;	7.41303		CL1025.Contig5_All	[P]GO:0005975//carbohydrate metabolic process;GO:0006099//tricarboxylic acid cycle;GO:0006108//malate metabolic process;[F]GO:0030060//L-malate dehydrogenase activity;	biological_process;molecular_function	[P]cellular process;metabolic process;[F]catalytic activity;	1.53807
CL107.Contig5_All	[F]GO:0008168//methyltransferase activity;	molecular_function	[F]catalytic activity;	-1.80001		CL10570.Contig2_All	[P]GO:0006486//protein glycosylation;[C]GO:0016021//integral component of membrane;[F]GO:0016757//transferase activity, transferring glycosyl groups;	molecular_function;cellular_component;biological_process	[C]membrane part;[P]cellular process;[F]catalytic activity;	3.92352		CL1059.Contig1_All	[C]GO:0016021//integral component of membrane;	cellular_component	[C]membrane part;	-7.0091		CL10230.Contig4_All	[F]GO:0005525//GTP binding;	molecular_function	[F]binding;	-2.96454		CL10250.Contig1_All	[C]GO:0016021//integral component of membrane;	cellular_component	[C]membrane part;	-4.52716
CL107.Contig6_All	[F]GO:0008168//methyltransferase activity;	molecular_function	[F]catalytic activity;	-1.27287		CL10571.Contig1_All	[F]GO:0080030//methyl indole-3-acetate esterase activity;	molecular_function	[F]catalytic activity;	-1.09724		CL10591.Contig1_All	[P]GO:0006886//intracellular protein transport;[C]GO:0016021//integral component of membrane;GO:0005741//mitochondrial outer membrane;	cellular_component;biological_process	[C]membrane part;organelle part;[P]localization;	-2.67613		CL10231.Contig1_All	[P]GO:0042545//cell wall modification;GO:0045490//pectin catabolic process;[F]GO:0004857//enzyme inhibitor activity;GO:0045330//aspartyl esterase activity;GO:0030599//pectinesterase activity;	biological_process;molecular_function	[P]cellular process;cellular component organization or biogenesis;[F]molecular function regulator;catalytic activity;	-7.78377		CL10250.Contig2_All	[C]GO:0016021//integral component of membrane;GO:0005794//Golgi apparatus;[F]GO:0016413//O-acetyltransferase activity;	molecular_function;cellular_component	[C]cell;membrane part;[F]catalytic activity;	-1.1717
CL10702.Contig1_All	[P]GO:0006334//nucleosome assembly;[C]GO:0000786//nucleosome;GO:0005634//nucleus;[F]GO:0046982//protein heterodimerization activity;GO:0003677//DNA binding;	molecular_function;cellular_component;biological_process	[C]organelle part;cell;[P]cellular component organization or biogenesis;[F]binding;	5.10255		CL10571.Contig2_All	[F]GO:0080030//methyl indole-3-acetate esterase activity;	molecular_function	[F]catalytic activity;	-2.7855		CL10595.Contig2_All	[P]GO:0006506//GPI anchor biosynthetic process;[C]GO:0031227//intrinsic component of endoplasmic reticulum membrane;GO:0000139//Golgi membrane;GO:0016021//integral component of membrane;[F]GO:0016788//hydrolase activity, acting on ester bonds;	cellular_component;biological_process;molecular_function	[C]organelle part;membrane part;[P]cellular process;[F]catalytic activity;	1.11296		CL10232.Contig1_All	[P]GO:0006099//tricarboxylic acid cycle;[F]GO:0030976//thiamine pyrophosphate binding;GO:0004591//oxoglutarate dehydrogenase (succinyl-transferring) activity;	molecular_function;biological_process	[P]cellular process;[F]catalytic activity;binding;	3.25743		CL10254.Contig3_All	[C]GO:0016021//integral component of membrane;	cellular_component	[C]membrane part;	1.45618
CL10702.Contig3_All	[P]GO:0006334//nucleosome assembly;[C]GO:0000786//nucleosome;GO:0005634//nucleus;[F]GO:0003677//DNA binding;GO:0046982//protein heterodimerization activity;	cellular_component;biological_process;molecular_function	[C]cell;organelle part;[P]cellular component organization or biogenesis;[F]binding;	5.62317		CL10579.Contig2_All	[P]GO:0016567//protein ubiquitination;[C]GO:0005737//cytoplasm;[F]GO:0061630//ubiquitin protein ligase activity;	cellular_component;molecular_function;biological_process	[C]cell;[P]cellular process;[F]catalytic activity;	1.36536		CL10596.Contig1_All	[P]GO:0006486//protein glycosylation;[C]GO:0016021//integral component of membrane;[F]GO:0001888//glucuronyl-galactosyl-proteoglycan 4-alpha-N-acetylglucosaminyltransferase activity;GO:0016757//transferase activity, transferring glycosyl groups;	cellular_component;molecular_function;biological_process	[C]membrane part;[P]cellular process;[F]catalytic activity;	2.93004		CL10232.Contig2_All	[P]GO:0006099//tricarboxylic acid cycle;[F]GO:0004591//oxoglutarate dehydrogenase (succinyl-transferring) activity;GO:0030976//thiamine pyrophosphate binding;	biological_process;molecular_function	[P]cellular process;[F]catalytic activity;binding;	-1.25613		CL10256.Contig1_All	[F]GO:0045735//nutrient reservoir activity;	molecular_function	[F]nutrient reservoir activity;	-2.25774
CL10705.Contig1_All	[F]GO:0016301//kinase activity;	molecular_function	[F]catalytic activity;	1.73237		CL1058.Contig1_All	[C]GO:0005634//nucleus;[F]GO:0003677//DNA binding;	cellular_component;molecular_function	[C]cell;[F]binding;	-3.97508		CL10598.Contig1_All	[P]GO:0016192//vesicle-mediated transport;[C]GO:0016021//integral component of membrane;	biological_process;cellular_component	[C]membrane part;[P]localization;	-5.37219		CL10232.Contig3_All	[P]GO:0006099//tricarboxylic acid cycle;[F]GO:0004591//oxoglutarate dehydrogenase (succinyl-transferring) activity;GO:0030976//thiamine pyrophosphate binding;	biological_process;molecular_function	[P]cellular process;[F]binding;catalytic activity;	-1.49134		CL10256.Contig2_All	[C]GO:0016021//integral component of membrane;[F]GO:0005524//ATP binding;GO:0045735//nutrient reservoir activity;	cellular_component;molecular_function	[C]membrane part;[F]binding;nutrient reservoir activity;	-1.20067
CL10707.Contig1_All	[C]GO:0005634//nucleus;[F]GO:0003677//DNA binding;	cellular_component;molecular_function	[C]cell;[F]binding;	-4.95363		CL10584.Contig1_All	[P]GO:0006486//protein glycosylation;[C]GO:0000139//Golgi membrane;GO:0016021//integral component of membrane;[F]GO:0008378//galactosyltransferase activity;	biological_process;molecular_function;cellular_component	[C]membrane part;organelle part;[P]cellular process;[F]catalytic activity;	5.17661		CL1060.Contig4_All	[C]GO:0016021//integral component of membrane;[F]GO:0005524//ATP binding;GO:0004672//protein kinase activity;	cellular_component;molecular_function	[C]membrane part;[F]catalytic activity;binding;	-1.02426		CL10235.Contig1_All	[P]GO:0006606//protein import into nucleus;[C]GO:0005634//nucleus;[F]GO:0008536//Ran GTPase binding;	cellular_component;biological_process;molecular_function	[C]cell;[P]localization;[F]binding;	-1.75676		CL10257.Contig1_All	[P]GO:0070682//proteasome regulatory particle assembly;[C]GO:0000502//proteasome complex;	cellular_component;biological_process	[C]cell;[P]cellular component organization or biogenesis;	-2.04728
CL10707.Contig2_All	[C]GO:0005634//nucleus;[F]GO:0003677//DNA binding;	molecular_function;cellular_component	[C]cell;[F]binding;	-3.64843		CL10587.Contig2_All	[P]GO:0016192//vesicle-mediated transport;GO:0015031//protein transport;[C]GO:0016021//integral component of membrane;	cellular_component;biological_process	[C]membrane part;[P]localization;	-1.67297		CL1060.Contig6_All	[C]GO:0016021//integral component of membrane;[F]GO:0005524//ATP binding;GO:0004672//protein kinase activity;	cellular_component;molecular_function	[C]membrane part;[F]binding;catalytic activity;	-2.07308		CL10236.Contig2_All	[P]GO:0040008//regulation of growth;GO:0010029//regulation of seed germination;	biological_process	[P]biological regulation;	-2.1888		CL10257.Contig2_All	[P]GO:0070682//proteasome regulatory particle assembly;[C]GO:0000502//proteasome complex;	cellular_component;biological_process	[C]cell;[P]cellular component organization or biogenesis;	-2.02832
CL1072.Contig2_All	[C]GO:0016021//integral component of membrane;GO:0005886//plasma membrane;[F]GO:0004672//protein kinase activity;GO:0005524//ATP binding;GO:0019901//protein kinase binding;	molecular_function;cellular_component	[C]membrane part;cell;[F]catalytic activity;binding;	1.78591		CL10598.Contig2_All	[P]GO:0016192//vesicle-mediated transport;[C]GO:0016021//integral component of membrane;	biological_process;cellular_component	[C]membrane part;[P]localization;	-4.29929		CL10605.Contig2_All	[P]GO:0006749//glutathione metabolic process;[C]GO:0005737//cytoplasm;[F]GO:0004364//glutathione transferase activity;	molecular_function;cellular_component;biological_process	[C]cell;[P]cellular process;[F]catalytic activity;	1.89322		CL10238.Contig1_All	[C]GO:0016021//integral component of membrane;	cellular_component	[C]membrane part;	-2.05167		CL10259.Contig2_All	[P]GO:0022900//electron transport chain;[C]GO:0016021//integral component of membrane;[F]GO:0016651//oxidoreductase activity, acting on NAD(P)H;GO:0016874//ligase activity;	biological_process;cellular_component;molecular_function	[C]membrane part;[P]cellular process;[F]catalytic activity;	1.08412
CL10731.Contig1_All	[P]GO:0006644//phospholipid metabolic process;GO:0000038//very long-chain fatty acid metabolic process;[C]GO:0016021//integral component of membrane;[F]GO:0016746//transferase activity, transferring acyl groups;GO:0071618//lysophosphatidylethanolamine acyltransferase activity;GO:0050200//plasmalogen synthase activity;GO:0005509//calcium ion binding;	molecular_function;biological_process;cellular_component	[C]membrane part;[P]cellular process;[F]catalytic activity;binding;	2.8943		CL106.Contig1_All	[F]GO:0016620//oxidoreductase activity, acting on the aldehyde or oxo group of donors, NAD or NADP as acceptor;	molecular_function	[F]catalytic activity;	1.98688		CL10611.Contig1_All	[F]GO:0008276//protein methyltransferase activity;	molecular_function	[F]catalytic activity;	3.2635		CL10238.Contig2_All	[C]GO:0016021//integral component of membrane;	cellular_component	[C]membrane part;	-1.77131		CL1026.Contig1_All	[F]GO:0008270//zinc ion binding;GO:0003676//nucleic acid binding;	molecular_function	[F]binding;	1.08827
CL10732.Contig1_All	[P]GO:0006355//regulation of transcription, DNA-templated;[C]GO:0000786//nucleosome;GO:0005634//nucleus;[F]GO:0046982//protein heterodimerization activity;GO:0003690//double-stranded DNA binding;GO:0003677//DNA binding;	molecular_function;cellular_component;biological_process	[C]organelle part;cell;[P]biological regulation;[F]binding;	1.54972		CL106.Contig2_All	[F]GO:0016620//oxidoreductase activity, acting on the aldehyde or oxo group of donors, NAD or NADP as acceptor;	molecular_function	[F]catalytic activity;	5.07227		CL10611.Contig2_All	[F]GO:0008276//protein methyltransferase activity;	molecular_function	[F]catalytic activity;	6.3854		CL10239.Contig1_All	[C]GO:0016021//integral component of membrane;[F]GO:0016874//ligase activity;	molecular_function;cellular_component	[C]membrane part;[F]catalytic activity;	1.25785		CL10262.Contig1_All	[P]GO:0015074//DNA integration;GO:0006334//nucleosome assembly;[C]GO:0000786//nucleosome;[F]GO:0003676//nucleic acid binding;GO:0003677//DNA binding;	cellular_component;biological_process;molecular_function	[C]organelle part;[P]cellular component organization or biogenesis;cellular process;[F]binding;	-4.06773
CL10738.Contig1_All	[F]GO:0008483//transaminase activity;GO:0030170//pyridoxal phosphate binding;	molecular_function	[F]binding;catalytic activity;	5.95862		CL106.Contig3_All	[F]GO:0016620//oxidoreductase activity, acting on the aldehyde or oxo group of donors, NAD or NADP as acceptor;GO:0050269//coniferyl-aldehyde dehydrogenase activity;GO:0004029//aldehyde dehydrogenase (NAD) activity;GO:0001758//retinal dehydrogenase activity;	molecular_function	[F]catalytic activity;	6.15974		CL10613.Contig1_All	[P]GO:0006869//lipid transport;[C]GO:0016021//integral component of membrane;[F]GO:0008289//lipid binding;	cellular_component;biological_process;molecular_function	[C]membrane part;[P]localization;[F]binding;	2.15514		CL1024.Contig2_All	[F]GO:0003723//RNA binding;	molecular_function	[F]binding;	-3.45684		CL10269.Contig3_All	[C]GO:0005634//nucleus;[F]GO:0003677//DNA binding;	molecular_function;cellular_component	[C]cell;[F]binding;	4.3766
CL10751.Contig1_All	[P]GO:0003333//amino acid transmembrane transport;[C]GO:0005886//plasma membrane;GO:0016021//integral component of membrane;[F]GO:0015171//amino acid transmembrane transporter activity;	biological_process;cellular_component;molecular_function	[C]cell;membrane part;[P]localization;[F]transporter activity;	1.86104		CL1060.Contig1_All	[C]GO:0016021//integral component of membrane;[F]GO:0004672//protein kinase activity;GO:0005524//ATP binding;	cellular_component;molecular_function	[C]membrane part;[F]catalytic activity;binding;	-2.17601		CL10613.Contig2_All	[C]GO:0016021//integral component of membrane;	cellular_component	[C]membrane part;	1.88381		CL1024.Contig3_All	[F]GO:0003723//RNA binding;	molecular_function	[F]binding;	-1.94724		CL10272.Contig1_All	[P]GO:0006412//translation;[C]GO:0005840//ribosome;[F]GO:0003735//structural constituent of ribosome;	cellular_component;biological_process;molecular_function	[C]cell;[P]cellular process;[F]structural molecule activity;	-7.69709
CL10758.Contig3_All	[P]GO:0033617//mitochondrial respiratory chain complex IV assembly;[C]GO:0031305//integral component of mitochondrial inner membrane;GO:0016021//integral component of membrane;	biological_process;cellular_component	[C]organelle part;membrane part;[P]cellular component organization or biogenesis;	3.35964		CL1060.Contig4_All	[C]GO:0016021//integral component of membrane;[F]GO:0005524//ATP binding;GO:0004672//protein kinase activity;	cellular_component;molecular_function	[C]membrane part;[F]catalytic activity;binding;	-2.12218		CL10615.Contig1_All	[F]GO:0004674//protein serine/threonine kinase activity;GO:0005524//ATP binding;	molecular_function	[F]catalytic activity;binding;	1.28365		CL1024.Contig4_All	[F]GO:0003723//RNA binding;	molecular_function	[F]binding;	-2.07321		CL10272.Contig2_All	[P]GO:0006412//translation;[C]GO:0005840//ribosome;[F]GO:0003735//structural constituent of ribosome;	cellular_component;molecular_function;biological_process	[C]cell;[P]cellular process;[F]structural molecule activity;	-6.11212
CL10763.Contig4_All	[P]GO:0006355//regulation of transcription, DNA-templated;[C]GO:0005634//nucleus;[F]GO:0003677//DNA binding;	cellular_component;molecular_function;biological_process	[C]cell;[P]biological regulation;[F]binding;	-2.01515		CL10601.Contig1_All	[C]GO:0016021//integral component of membrane;	cellular_component	[C]membrane part;	1.19175		CL10619.Contig2_All	[P]GO:0046103//inosine biosynthetic process;GO:0006154//adenosine catabolic process;[F]GO:0004000//adenosine deaminase activity;GO:0019239//deaminase activity;	molecular_function;biological_process	[P]cellular process;[F]catalytic activity;	1.71573		CL1024.Contig5_All	[F]GO:0003723//RNA binding;	molecular_function	[F]binding;	-1.91255		CL10275.Contig1_All	[C]GO:0005794//Golgi apparatus;GO:0016021//integral component of membrane;[F]GO:0016413//O-acetyltransferase activity;	cellular_component;molecular_function	[C]membrane part;cell;[F]catalytic activity;	2.63271
CL10765.Contig1_All	[P]GO:0043419//urea catabolic process;[F]GO:0016151//nickel cation binding;GO:0009039//urease activity;	biological_process;molecular_function	[P]cellular process;[F]catalytic activity;binding;	-1.17838		CL10608.Contig3_All	[P]GO:0034605//cellular response to heat;GO:0042026//protein refolding;GO:0051085//chaperone cofactor-dependent protein refolding;GO:0006986//response to unfolded protein;GO:0034620//cellular response to unfolded protein;[C]GO:0005737//cytoplasm;[F]GO:0044183//protein binding involved in protein folding;GO:0051787//misfolded protein binding;GO:0051082//unfolded protein binding;GO:0005524//ATP bin…	molecular_function;cellular_component;biological_process	[C]cell;[P]response to stimulus;cellular process;[F]binding;catalytic activity;	1.77854		CL10623.Contig5_All	[F]GO:0003676//nucleic acid binding;GO:0005524//ATP binding;GO:0004386//helicase activity;	molecular_function	[F]catalytic activity;binding;	1.50004		CL1024.Contig6_All	[F]GO:0003723//RNA binding;	molecular_function	[F]binding;	-1.55906		CL10280.Contig1_All	[F]GO:0003924//GTPase activity;GO:0005525//GTP binding;	molecular_function	[F]catalytic activity;binding;	-1.20047
CL10767.Contig1_All	[P]GO:0006412//translation;[C]GO:0015934//large ribosomal subunit;[F]GO:0003735//structural constituent of ribosome;GO:0003723//RNA binding;	cellular_component;biological_process;molecular_function	[C]organelle part;[P]cellular process;[F]binding;structural molecule activity;	-2.41916		CL10610.Contig2_All	[C]GO:0016021//integral component of membrane;GO:0005789//endoplasmic reticulum membrane;[F]GO:0038199//ethylene receptor activity;GO:0005524//ATP binding;GO:0000155//phosphorelay sensor kinase activity;GO:0046872//metal ion binding;GO:0051740//ethylene binding;	molecular_function;cellular_component	[C]organelle part;membrane part;[F]catalytic activity;molecular transducer activity;binding;	-1.45288		CL1064.Contig1_All	[P]GO:0015031//protein transport;[C]GO:0030173//integral component of Golgi membrane;GO:0031201//SNARE complex;GO:0000138//Golgi trans cisterna;[F]GO:0005484//SNAP receptor activity;	biological_process;molecular_function;cellular_component	[C]cell;organelle part;[P]localization;[F]binding;	-2.14789		CL10241.Contig2_All	[F]GO:0003677//DNA binding;GO:0046983//protein dimerization activity;GO:0016874//ligase activity;	molecular_function	[F]catalytic activity;binding;	-2.26138		CL10280.Contig2_All	[P]GO:0006412//translation;[C]GO:1990904//ribonucleoprotein complex;GO:0005829//cytosol;[F]GO:0003924//GTPase activity;GO:0005525//GTP binding;	biological_process;molecular_function;cellular_component	[C]cell;protein-containing complex;[P]cellular process;[F]binding;catalytic activity;	-1.97156
CL10772.Contig2_All	[C]GO:0016021//integral component of membrane;[F]GO:0005385//zinc ion transmembrane transporter activity;GO:0046873//metal ion transmembrane transporter activity;	molecular_function;cellular_component	[C]membrane part;[F]transporter activity;	1.7805		CL10613.Contig1_All	[P]GO:0006869//lipid transport;[C]GO:0016021//integral component of membrane;[F]GO:0008289//lipid binding;	cellular_component;biological_process;molecular_function	[C]membrane part;[P]localization;[F]binding;	-2.77924		CL1064.Contig2_All	[P]GO:0015031//protein transport;[C]GO:0000138//Golgi trans cisterna;GO:0030173//integral component of Golgi membrane;GO:0031201//SNARE complex;[F]GO:0005484//SNAP receptor activity;	biological_process;cellular_component;molecular_function	[C]organelle part;cell;[P]localization;[F]binding;	1.5598		CL10243.Contig1_All	[P]GO:0016973//poly(A)+ mRNA export from nucleus;[C]GO:0005623//cell;[F]GO:0003729//mRNA binding;GO:0046872//metal ion binding;	molecular_function;biological_process;cellular_component	[C]cell;[P]localization;[F]binding;	-1.54838		CL10281.Contig1_All	[P]GO:0006355//regulation of transcription, DNA-templated;[F]GO:0003713//transcription coactivator activity;	biological_process;molecular_function	[P]biological regulation;[F]transcription regulator activity;	-2.58746
CL10775.Contig1_All	[C]GO:0016021//integral component of membrane;[F]GO:0015299//solute:proton antiporter activity;	cellular_component;molecular_function	[C]membrane part;[F]transporter activity;	1.64536		CL10613.Contig2_All	[C]GO:0016021//integral component of membrane;	cellular_component	[C]membrane part;	-2.53391		CL1064.Contig3_All	[P]GO:0015031//protein transport;[C]GO:0030173//integral component of Golgi membrane;	cellular_component;biological_process	[C]organelle part;[P]localization;	-1.85907		CL10243.Contig2_All	[F]GO:0046872//metal ion binding;	molecular_function	[F]binding;	-1.21854		CL10281.Contig2_All	[P]GO:0006355//regulation of transcription, DNA-templated;[F]GO:0003713//transcription coactivator activity;	molecular_function;biological_process	[P]biological regulation;[F]transcription regulator activity;	-4.13137
CL10775.Contig3_All	[C]GO:0016021//integral component of membrane;[F]GO:0015299//solute:proton antiporter activity;GO:0003887//DNA-directed DNA polymerase activity;	cellular_component;molecular_function	[C]membrane part;[F]transporter activity;catalytic activity;	1.1854		CL10623.Contig1_All	[F]GO:0004386//helicase activity;GO:0005524//ATP binding;GO:0003676//nucleic acid binding;	molecular_function	[F]binding;catalytic activity;	1.43734		CL10640.Contig1_All	[F]GO:0046872//metal ion binding;	molecular_function	[F]binding;	-1.75487		CL10244.Contig1_All	[F]GO:0004869//cysteine-type endopeptidase inhibitor activity;	molecular_function	[F]molecular function regulator;	-1.99549		CL10282.Contig2_All	[F]GO:0008270//zinc ion binding;GO:0003677//DNA binding;	molecular_function	[F]binding;	-4.96509
CL10775.Contig4_All	[C]GO:0016021//integral component of membrane;[F]GO:0015299//solute:proton antiporter activity;	cellular_component;molecular_function	[C]membrane part;[F]transporter activity;	3.32446		CL10623.Contig3_All	[F]GO:0003676//nucleic acid binding;GO:0005524//ATP binding;GO:0004386//helicase activity;	molecular_function	[F]binding;catalytic activity;	-1.03807		CL10640.Contig2_All	[F]GO:0046872//metal ion binding;	molecular_function	[F]binding;	-1.25334		CL10244.Contig2_All	[F]GO:0004869//cysteine-type endopeptidase inhibitor activity;	molecular_function	[F]molecular function regulator;	-2.52326		CL1029.Contig15_All	[P]GO:0015074//DNA integration;[C]GO:0000943//retrotransposon nucleocapsid;[F]GO:0003964//RNA-directed DNA polymerase activity;GO:0003676//nucleic acid binding;	cellular_component;molecular_function;biological_process	[C]organelle part;[P]cellular process;[F]binding;catalytic activity;	-5.19026
CL10778.Contig1_All	[P]GO:0006412//translation;[C]GO:0005840//ribosome;[F]GO:0003735//structural constituent of ribosome;	biological_process;molecular_function;cellular_component	[C]cell;[P]cellular process;[F]structural molecule activity;	4.23422		CL10623.Contig5_All	[F]GO:0003676//nucleic acid binding;GO:0005524//ATP binding;GO:0004386//helicase activity;	molecular_function	[F]catalytic activity;binding;	1.82022		CL10648.Contig1_All	[F]GO:0003723//RNA binding;	molecular_function	[F]binding;	2.25898		CL10245.Contig1_All	[P]GO:0006378//mRNA polyadenylation;GO:0048578//positive regulation of long-day photoperiodism, flowering;GO:0048576//positive regulation of short-day photoperiodism, flowering;[C]GO:0005829//cytosol;GO:0016021//integral component of membrane;[F]GO:0003730//mRNA 3'-UTR binding;GO:0097157//pre-mRNA intronic binding;GO:0003723//RNA binding;	biological_process;cellular_component;molecular_function	[C]membrane part;cell;[P]cellular process;biological regulation;[F]binding;	-1.05634		CL1029.Contig1_All	[P]GO:0015074//DNA integration;[C]GO:0000943//retrotransposon nucleocapsid;[F]GO:0003676//nucleic acid binding;GO:0003964//RNA-directed DNA polymerase activity;	biological_process;molecular_function;cellular_component	[C]organelle part;[P]cellular process;[F]catalytic activity;binding;	-6.09976
CL10778.Contig2_All	[P]GO:0006412//translation;GO:0000027//ribosomal large subunit assembly;[C]GO:0005840//ribosome;GO:0022625//cytosolic large ribosomal subunit;[F]GO:0003735//structural constituent of ribosome;	biological_process;cellular_component;molecular_function	[C]cell;organelle part;[P]cellular process;cellular component organization or biogenesis;[F]structural molecule activity;	4.73105		CL10624.Contig3_All	[P]GO:0006412//translation;[C]GO:0005840//ribosome;[F]GO:0003735//structural constituent of ribosome;	biological_process;molecular_function;cellular_component	[C]cell;[P]cellular process;[F]structural molecule activity;	1.18775		CL10656.Contig1_All	[P]GO:0006096//glycolytic process;GO:0006006//glucose metabolic process;[C]GO:0005829//cytosol;[F]GO:0050661//NADP binding;GO:0004365//glyceraldehyde-3-phosphate dehydrogenase (NAD+) (phosphorylating) activity;GO:0016620//oxidoreductase activity, acting on the aldehyde or oxo group of donors, NAD or NADP as acceptor;GO:0051287//NAD binding;	cellular_component;biological_process;molecular_function	[C]cell;[P]cellular process;metabolic process;[F]binding;catalytic activity;	-4.82887		CL10245.Contig2_All	[F]GO:0003723//RNA binding;	molecular_function	[F]binding;	-4.82988		CL1029.Contig6_All	[C]GO:0016021//integral component of membrane;	cellular_component	[C]membrane part;	-4.31566
CL10781.Contig1_All	[F]GO:0003676//nucleic acid binding;	molecular_function	[F]binding;	-1.96071		CL1064.Contig1_All	[P]GO:0015031//protein transport;[C]GO:0030173//integral component of Golgi membrane;GO:0031201//SNARE complex;GO:0000138//Golgi trans cisterna;[F]GO:0005484//SNAP receptor activity;	biological_process;molecular_function;cellular_component	[C]cell;organelle part;[P]localization;[F]binding;	5.07254		CL10660.Contig1_All	[P]GO:0006644//phospholipid metabolic process;[C]GO:0016021//integral component of membrane;[F]GO:0016746//transferase activity, transferring acyl groups;GO:0003841//1-acylglycerol-3-phosphate O-acyltransferase activity;	cellular_component;biological_process;molecular_function	[C]membrane part;[P]cellular process;[F]catalytic activity;	-1.27334		CL10246.Contig1_All	[C]GO:0000778//condensed nuclear chromosome kinetochore;	cellular_component	[C]organelle part;	-1.81431		CL1029.Contig7_All	[P]GO:0015074//DNA integration;[C]GO:0000943//retrotransposon nucleocapsid;[F]GO:0003676//nucleic acid binding;GO:0003964//RNA-directed DNA polymerase activity;	biological_process;molecular_function;cellular_component	[C]organelle part;[P]cellular process;[F]binding;catalytic activity;	-9.46249
CL10782.Contig2_All	[C]GO:0016021//integral component of membrane;	cellular_component	[C]membrane part;	1.36752		CL10640.Contig2_All	[F]GO:0046872//metal ion binding;	molecular_function	[F]binding;	-1.77082		CL10672.Contig1_All	[C]GO:0016021//integral component of membrane;[F]GO:0046873//metal ion transmembrane transporter activity;	cellular_component;molecular_function	[C]membrane part;[F]transporter activity;	4.96158		CL10246.Contig2_All	[C]GO:0000778//condensed nuclear chromosome kinetochore;	cellular_component	[C]organelle part;	-1.12525		CL10290.Contig1_All	[P]GO:0015074//DNA integration;[C]GO:0000943//retrotransposon nucleocapsid;[F]GO:0003676//nucleic acid binding;GO:0008270//zinc ion binding;	biological_process;cellular_component;molecular_function	[C]organelle part;[P]cellular process;[F]binding;	-3.16305
CL10786.Contig2_All	[F]GO:0003723//RNA binding;	molecular_function	[F]binding;	-1.14125		CL10640.Contig3_All	[F]GO:0046872//metal ion binding;	molecular_function	[F]binding;	-1.47992		CL10678.Contig1_All	[F]GO:0047268//galactinol-raffinose galactosyltransferase activity;	molecular_function	[F]catalytic activity;	-2.20226		CL10248.Contig1_All	[C]GO:0016020//membrane;[F]GO:0016798//hydrolase activity, acting on glycosyl bonds;	cellular_component;molecular_function	[C]membrane;[F]catalytic activity;	-7.73065		CL10290.Contig2_All	[F]GO:0051213//dioxygenase activity;GO:0016491//oxidoreductase activity;GO:0046872//metal ion binding;	molecular_function	[F]catalytic activity;binding;	-7.70843
CL10798.Contig1_All	[C]GO:0016021//integral component of membrane;	cellular_component	[C]membrane part;	-3.92421		CL10644.Contig1_All	[F]GO:0016758//transferase activity, transferring hexosyl groups;	molecular_function	[F]catalytic activity;	-2.33668		CL10682.Contig2_All	[P]GO:0009651//response to salt stress;GO:0035556//intracellular signal transduction;GO:0006468//protein phosphorylation;[C]GO:0005737//cytoplasm;GO:0005634//nucleus;GO:0005829//cytosol;[F]GO:0005524//ATP binding;GO:0004674//protein serine/threonine kinase activity;	cellular_component;molecular_function;biological_process	[C]cell;[P]biological regulation;cellular process;response to stimulus;[F]binding;catalytic activity;	1.47441		CL10248.Contig2_All	[C]GO:0016020//membrane;[F]GO:0016798//hydrolase activity, acting on glycosyl bonds;	molecular_function;cellular_component	[C]membrane;[F]catalytic activity;	-7.51064		CL10290.Contig3_All	[P]GO:0015074//DNA integration;[F]GO:0004523//RNA-DNA hybrid ribonuclease activity;GO:0004190//aspartic-type endopeptidase activity;GO:0008270//zinc ion binding;GO:0016779//nucleotidyltransferase activity;GO:0003676//nucleic acid binding;GO:0003964//RNA-directed DNA polymerase activity;	biological_process;molecular_function	[P]cellular process;[F]catalytic activity;binding;	-2.29997
CL1080.Contig11_All	[P]GO:0008152//metabolic process;[F]GO:0042973//glucan endo-1,3-beta-D-glucosidase activity;	molecular_function;biological_process	[P]metabolic process;[F]catalytic activity;	1.34843		CL10644.Contig2_All	[F]GO:0016758//transferase activity, transferring hexosyl groups;	molecular_function	[F]catalytic activity;	-1.12505		CL10684.Contig1_All	[F]GO:0016301//kinase activity;	molecular_function	[F]catalytic activity;	2.58739		CL1025.Contig2_All	[P]GO:0006099//tricarboxylic acid cycle;GO:0006108//malate metabolic process;GO:0005975//carbohydrate metabolic process;[F]GO:0030060//L-malate dehydrogenase activity;	biological_process;molecular_function	[P]cellular process;metabolic process;[F]catalytic activity;	-1.13105		CL10290.Contig4_All	[F]GO:0051213//dioxygenase activity;GO:0046872//metal ion binding;GO:0016491//oxidoreductase activity;	molecular_function	[F]catalytic activity;binding;	-7.12972
CL1080.Contig4_All	[C]GO:0046658//anchored component of plasma membrane;	cellular_component	[C]cell;	8.17365		CL10644.Contig3_All	[F]GO:0016758//transferase activity, transferring hexosyl groups;	molecular_function	[F]catalytic activity;	-1.21503		CL10686.Contig1_All	[C]GO:0005634//nucleus;	cellular_component	[C]cell;	-1.88081		CL1025.Contig5_All	[P]GO:0005975//carbohydrate metabolic process;GO:0006099//tricarboxylic acid cycle;GO:0006108//malate metabolic process;[F]GO:0030060//L-malate dehydrogenase activity;	biological_process;molecular_function	[P]cellular process;metabolic process;[F]catalytic activity;	-2.00924		CL10290.Contig5_All	[F]GO:0046872//metal ion binding;GO:0051213//dioxygenase activity;GO:0016491//oxidoreductase activity;	molecular_function	[F]catalytic activity;binding;	-8.72807
CL1080.Contig6_All	[C]GO:0046658//anchored component of plasma membrane;	cellular_component	[C]cell;	1.50625		CL10664.Contig1_All	[P]GO:0034220//ion transmembrane transport;[C]GO:0031359//integral component of chloroplast outer membrane;[F]GO:0015171//amino acid transmembrane transporter activity;	cellular_component;biological_process;molecular_function	[C]organelle part;[P]localization;[F]transporter activity;	-2.0392		CL10686.Contig2_All	[C]GO:0005634//nucleus;	cellular_component	[C]cell;	1.85435		CL10251.Contig1_All	[C]GO:0005794//Golgi apparatus;GO:0016021//integral component of membrane;[F]GO:0005459//UDP-galactose transmembrane transporter activity;GO:0022857//transmembrane transporter activity;GO:0015297//antiporter activity;GO:0005338//nucleotide-sugar transmembrane transporter activity;	molecular_function;cellular_component	[C]membrane part;cell;[F]transporter activity;	-1.18513		CL10290.Contig6_All	[F]GO:0046872//metal ion binding;GO:0051213//dioxygenase activity;GO:0016491//oxidoreductase activity;	molecular_function	[F]catalytic activity;binding;	-4.87405
CL1080.Contig9_All	[C]GO:0046658//anchored component of plasma membrane;	cellular_component	[C]cell;	-1.30759		CL10668.Contig1_All	[P]GO:0016192//vesicle-mediated transport;[C]GO:0016021//integral component of membrane;GO:0005794//Golgi apparatus;[F]GO:0017137//Rab GTPase binding;	cellular_component;biological_process;molecular_function	[C]membrane part;cell;[P]localization;[F]binding;	-1.32732		CL10689.Contig2_All	[C]GO:0005634//nucleus;[F]GO:0003677//DNA binding;	molecular_function;cellular_component	[C]cell;[F]binding;	-2.06484		CL10251.Contig2_All	[C]GO:0016021//integral component of membrane;GO:0005794//Golgi apparatus;[F]GO:0005338//nucleotide-sugar transmembrane transporter activity;GO:0022857//transmembrane transporter activity;GO:0015297//antiporter activity;GO:0005459//UDP-galactose transmembrane transporter activity;	molecular_function;cellular_component	[C]membrane part;cell;[F]transporter activity;	-1.24488		CL10290.Contig7_All	[F]GO:0051213//dioxygenase activity;GO:0046872//metal ion binding;GO:0016491//oxidoreductase activity;	molecular_function	[F]binding;catalytic activity;	-6.27679
CL10801.Contig2_All	[F]GO:0051536//iron-sulfur cluster binding;GO:0020037//heme binding;GO:0016491//oxidoreductase activity;	molecular_function	[F]binding;catalytic activity;	-2.14567		CL10668.Contig2_All	[P]GO:0016192//vesicle-mediated transport;[C]GO:0005794//Golgi apparatus;GO:0016021//integral component of membrane;[F]GO:0017137//Rab GTPase binding;	cellular_component;biological_process;molecular_function	[C]cell;membrane part;[P]localization;[F]binding;	-4.10509		CL10696.Contig1_All	[F]GO:0005516//calmodulin binding;	molecular_function	[F]binding;	-1.65677		CL10254.Contig3_All	[C]GO:0016021//integral component of membrane;	cellular_component	[C]membrane part;	-5.79747		CL10291.Contig1_All	[P]GO:0006633//fatty acid biosynthetic process;[C]GO:0016021//integral component of membrane;[F]GO:0016747//transferase activity, transferring acyl groups other than amino-acyl groups;	biological_process;molecular_function;cellular_component	[C]membrane part;[P]cellular process;[F]catalytic activity;	-6.48355
CL10801.Contig4_All	[F]GO:0016491//oxidoreductase activity;GO:0051536//iron-sulfur cluster binding;GO:0020037//heme binding;	molecular_function	[F]catalytic activity;binding;	-1.67671		CL10670.Contig1_All	[P]GO:0016925//protein sumoylation;[C]GO:0005634//nucleus;	biological_process;cellular_component	[C]cell;[P]cellular process;	1.57324		CL10698.Contig2_All	[C]GO:0005739//mitochondrion;	cellular_component	[C]cell;	-1.26648		CL10256.Contig1_All	[F]GO:0045735//nutrient reservoir activity;	molecular_function	[F]nutrient reservoir activity;	-3.26884		CL10291.Contig2_All	[P]GO:0006633//fatty acid biosynthetic process;[C]GO:0016021//integral component of membrane;[F]GO:0016747//transferase activity, transferring acyl groups other than amino-acyl groups;	molecular_function;cellular_component;biological_process	[C]membrane part;[P]cellular process;[F]catalytic activity;	-9.26331
CL10802.Contig4_All	[P]GO:0033345//asparagine catabolic process via L-aspartate;GO:0051604//protein maturation;[C]GO:0005829//cytosol;GO:0005737//cytoplasm;[F]GO:0016787//hydrolase activity;GO:0008798//beta-aspartyl-peptidase activity;GO:0004067//asparaginase activity;	cellular_component;molecular_function;biological_process	[C]cell;[P]cellular process;metabolic process;[F]catalytic activity;	2.74805		CL1068.Contig2_All	[P]GO:0006412//translation;[C]GO:0015935//small ribosomal subunit;GO:0005840//ribosome;GO:0005739//mitochondrion;[F]GO:0003735//structural constituent of ribosome;GO:0003723//RNA binding;	cellular_component;molecular_function;biological_process	[C]organelle part;cell;[P]cellular process;[F]structural molecule activity;binding;	-2.0515		CL107.Contig6_All	[F]GO:0008168//methyltransferase activity;	molecular_function	[F]catalytic activity;	1.07622		CL10256.Contig2_All	[C]GO:0016021//integral component of membrane;[F]GO:0005524//ATP binding;GO:0045735//nutrient reservoir activity;	cellular_component;molecular_function	[C]membrane part;[F]binding;nutrient reservoir activity;	-1.1591		CL10293.Contig1_All	[P]GO:0006412//translation;[C]GO:0022625//cytosolic large ribosomal subunit;GO:0005840//ribosome;[F]GO:0008097//5S rRNA binding;GO:0003735//structural constituent of ribosome;	molecular_function;biological_process;cellular_component	[C]cell;organelle part;[P]cellular process;[F]structural molecule activity;binding;	-1.96452
CL10802.Contig6_All	[P]GO:0051604//protein maturation;GO:0033345//asparagine catabolic process via L-aspartate;[C]GO:0005737//cytoplasm;GO:0005829//cytosol;[F]GO:0016787//hydrolase activity;GO:0004067//asparaginase activity;GO:0008798//beta-aspartyl-peptidase activity;	molecular_function;biological_process;cellular_component	[C]cell;[P]cellular process;metabolic process;[F]catalytic activity;	5.62989		CL1069.Contig1_All	[P]GO:0033523//histone H2B ubiquitination;GO:0010162//seed dormancy process;GO:0009965//leaf morphogenesis;GO:0010390//histone monoubiquitination;GO:0010228//vegetative to reproductive phase transition of meristem;GO:0045087//innate immune response;[C]GO:0005634//nucleus;[F]GO:0042803//protein homodimerization activity;GO:0046872//metal ion binding;GO:0016874//ligase activity;GO:0004842//ubiquiti…	cellular_component;molecular_function;biological_process	[C]cell;[P]cellular component organization or biogenesis;multicellular organismal process;response to stimulus;[F]catalytic activity;binding;	1.0252		CL1070.Contig3_All	[P]GO:0006352//DNA-templated transcription, initiation;[C]GO:0005669//transcription factor TFIID complex;	biological_process;cellular_component	[C]organelle part;[P]cellular process;	7.39812		CL10257.Contig2_All	[P]GO:0070682//proteasome regulatory particle assembly;[C]GO:0000502//proteasome complex;	cellular_component;biological_process	[C]cell;[P]cellular component organization or biogenesis;	-1.88084		CL10293.Contig2_All	[P]GO:0006412//translation;[C]GO:0005840//ribosome;GO:0022625//cytosolic large ribosomal subunit;[F]GO:0008097//5S rRNA binding;GO:0003735//structural constituent of ribosome;	cellular_component;biological_process;molecular_function	[C]cell;organelle part;[P]cellular process;[F]binding;structural molecule activity;	-1.15559
CL1081.Contig3_All	[P]GO:0006537//glutamate biosynthetic process;[F]GO:0016040//glutamate synthase (NADH) activity;GO:0050660//flavin adenine dinucleotide binding;GO:0015930//glutamate synthase activity;GO:0005506//iron ion binding;GO:0010181//FMN binding;GO:0051538//3 iron, 4 sulfur cluster binding;GO:0016639//oxidoreductase activity, acting on the CH-NH2 group of donors, NAD or NADP as acceptor;GO:0051536//iron-s…	molecular_function;biological_process	[P]cellular process;[F]binding;catalytic activity;	-3.13386		CL10690.Contig2_All	[P]GO:0006542//glutamine biosynthetic process;[C]GO:0016021//integral component of membrane;[F]GO:0004356//glutamate-ammonia ligase activity;	biological_process;cellular_component;molecular_function	[C]membrane part;[P]cellular process;[F]catalytic activity;	7.3942		CL10701.Contig1_All	[P]GO:0035493//SNARE complex assembly;[F]GO:0000149//SNARE binding;	molecular_function;biological_process	[P]cellular component organization or biogenesis;[F]binding;	7.56903		CL10259.Contig2_All	[P]GO:0022900//electron transport chain;[C]GO:0016021//integral component of membrane;[F]GO:0016651//oxidoreductase activity, acting on NAD(P)H;GO:0016874//ligase activity;	biological_process;cellular_component;molecular_function	[C]membrane part;[P]cellular process;[F]catalytic activity;	1.22793		CL10294.Contig1_All	[C]GO:0016021//integral component of membrane;	cellular_component	[C]membrane part;	-2.51611
CL1081.Contig4_All	[P]GO:0006537//glutamate biosynthetic process;GO:0019676//ammonia assimilation cycle;[F]GO:0050660//flavin adenine dinucleotide binding;GO:0015930//glutamate synthase activity;GO:0016491//oxidoreductase activity;GO:0016040//glutamate synthase (NADH) activity;GO:0005506//iron ion binding;GO:0051536//iron-sulfur cluster binding;GO:0051538//3 iron, 4 sulfur cluster binding;GO:0016639//oxidoreductase…	molecular_function;biological_process	[P]cellular process;[F]catalytic activity;binding;	-1.45001		CL10691.Contig1_All	[P]GO:0016567//protein ubiquitination;[C]GO:0016021//integral component of membrane;	cellular_component;biological_process	[C]membrane part;[P]cellular process;	-4.31733		CL10705.Contig1_All	[F]GO:0016301//kinase activity;	molecular_function	[F]catalytic activity;	5.9057		CL10269.Contig1_All	[C]GO:0005634//nucleus;[F]GO:0003677//DNA binding;	cellular_component;molecular_function	[C]cell;[F]binding;	4.98622		CL10294.Contig2_All	[C]GO:0016021//integral component of membrane;	cellular_component	[C]membrane part;	-1.88221
CL1081.Contig7_All	[P]GO:0006537//glutamate biosynthetic process;[F]GO:0005506//iron ion binding;GO:0016040//glutamate synthase (NADH) activity;GO:0051536//iron-sulfur cluster binding;GO:0051538//3 iron, 4 sulfur cluster binding;GO:0015930//glutamate synthase activity;GO:0016639//oxidoreductase activity, acting on the CH-NH2 group of donors, NAD or NADP as acceptor;GO:0010181//FMN binding;GO:0050660//flavin adenine…	molecular_function;biological_process	[P]cellular process;[F]catalytic activity;binding;	1.12595		CL10691.Contig2_All	[F]GO:0046872//metal ion binding;GO:0003676//nucleic acid binding;GO:0005524//ATP binding;GO:0004386//helicase activity;	molecular_function	[F]catalytic activity;binding;	-3.21085		CL10707.Contig2_All	[C]GO:0005634//nucleus;[F]GO:0003677//DNA binding;	molecular_function;cellular_component	[C]cell;[F]binding;	3.44186		CL10272.Contig1_All	[P]GO:0006412//translation;[C]GO:0005840//ribosome;[F]GO:0003735//structural constituent of ribosome;	cellular_component;biological_process;molecular_function	[C]cell;[P]cellular process;[F]structural molecule activity;	-5.31327		CL10294.Contig3_All	[C]GO:0016021//integral component of membrane;	cellular_component	[C]membrane part;	-1.48498
CL1081.Contig8_All	[P]GO:0006537//glutamate biosynthetic process;GO:0019676//ammonia assimilation cycle;[F]GO:0051538//3 iron, 4 sulfur cluster binding;GO:0016040//glutamate synthase (NADH) activity;GO:0010181//FMN binding;GO:0050660//flavin adenine dinucleotide binding;GO:0016491//oxidoreductase activity;GO:0005506//iron ion binding;	molecular_function;biological_process	[P]cellular process;[F]catalytic activity;binding;	1.13969		CL10696.Contig1_All	[F]GO:0005516//calmodulin binding;	molecular_function	[F]binding;	-1.86759		CL10711.Contig3_All	[C]GO:0016021//integral component of membrane;	cellular_component	[C]membrane part;	-1.88365		CL10272.Contig2_All	[P]GO:0006412//translation;[C]GO:0005840//ribosome;[F]GO:0003735//structural constituent of ribosome;	cellular_component;molecular_function;biological_process	[C]cell;[P]cellular process;[F]structural molecule activity;	-4.18551		CL10301.Contig2_All	[C]GO:0016021//integral component of membrane;GO:0009941//chloroplast envelope;GO:0009507//chloroplast;	cellular_component	[C]membrane part;cell;organelle part;	1.3459
CL10819.Contig1_All	[P]GO:0005975//carbohydrate metabolic process;GO:0071555//cell wall organization;[C]GO:0005576//extracellular region;[F]GO:0004650//polygalacturonase activity;	molecular_function;biological_process;cellular_component	[C]extracellular region;[P]cellular component organization or biogenesis;metabolic process;[F]catalytic activity;	-10.2718		CL107.Contig2_All	[F]GO:0008168//methyltransferase activity;	molecular_function	[F]catalytic activity;	-1.64181		CL10713.Contig1_All	[F]GO:0003723//RNA binding;	molecular_function	[F]binding;	2.22388		CL10275.Contig1_All	[C]GO:0005794//Golgi apparatus;GO:0016021//integral component of membrane;[F]GO:0016413//O-acetyltransferase activity;	cellular_component;molecular_function	[C]membrane part;cell;[F]catalytic activity;	-5.71603		CL10303.Contig3_All	[F]GO:0046872//metal ion binding;	molecular_function	[F]binding;	-1.25364
CL10819.Contig2_All	[P]GO:0005975//carbohydrate metabolic process;GO:0071555//cell wall organization;[C]GO:0005576//extracellular region;[F]GO:0016829//lyase activity;GO:0004650//polygalacturonase activity;	cellular_component;biological_process;molecular_function	[C]extracellular region;[P]cellular component organization or biogenesis;metabolic process;[F]catalytic activity;	-10.7553		CL107.Contig3_All	[F]GO:0008168//methyltransferase activity;	molecular_function	[F]catalytic activity;	1.38502		CL10716.Contig2_All	[P]GO:0006412//translation;[C]GO:0015934//large ribosomal subunit;[F]GO:0003735//structural constituent of ribosome;GO:0003723//RNA binding;	biological_process;molecular_function;cellular_component	[C]organelle part;[P]cellular process;[F]binding;structural molecule activity;	1.67593		CL1028.Contig2_All	[P]GO:0031936//negative regulation of chromatin silencing;GO:0045944//positive regulation of transcription by RNA polymerase II;[C]GO:0005634//nucleus;[F]GO:0003682//chromatin binding;GO:0042393//histone binding;GO:0016887//ATPase activity;GO:0005524//ATP binding;	cellular_component;biological_process;molecular_function	[C]cell;[P]biological regulation;[F]catalytic activity;binding;	-2.6615		CL10303.Contig4_All	[P]GO:0006511//ubiquitin-dependent protein catabolic process;GO:0034052//positive regulation of plant-type hypersensitive response;[C]GO:0016021//integral component of membrane;GO:0005886//plasma membrane;[F]GO:0061630//ubiquitin protein ligase activity;	molecular_function;cellular_component;biological_process	[C]membrane part;cell;[P]biological regulation;cellular process;[F]catalytic activity;	-2.79217
CL10819.Contig3_All	[P]GO:0005975//carbohydrate metabolic process;GO:0071555//cell wall organization;[C]GO:0005576//extracellular region;[F]GO:0004650//polygalacturonase activity;	cellular_component;molecular_function;biological_process	[C]extracellular region;[P]metabolic process;cellular component organization or biogenesis;[F]catalytic activity;	1.45442		CL107.Contig4_All	[F]GO:0008168//methyltransferase activity;	molecular_function	[F]catalytic activity;	5.30723		CL10726.Contig1_All	[F]GO:0008168//methyltransferase activity;	molecular_function	[F]catalytic activity;	1.28706		CL10280.Contig1_All	[F]GO:0003924//GTPase activity;GO:0005525//GTP binding;	molecular_function	[F]catalytic activity;binding;	-2.04377		CL10307.Contig1_All	[C]GO:0016021//integral component of membrane;[F]GO:0004190//aspartic-type endopeptidase activity;	cellular_component;molecular_function	[C]membrane part;[F]catalytic activity;	-1.92854
CL10833.Contig1_All	[C]GO:0035145//exon-exon junction complex;GO:0071013//catalytic step 2 spliceosome;	cellular_component	[C]organelle part;	2.00259		CL107.Contig5_All	[F]GO:0008168//methyltransferase activity;	molecular_function	[F]catalytic activity;	-2.09429		CL10728.Contig1_All	[C]GO:0005634//nucleus;[F]GO:0043565//sequence-specific DNA binding;GO:0003700//DNA-binding transcription factor activity;	molecular_function;cellular_component	[C]cell;[F]binding;transcription regulator activity;	2.17979		CL10280.Contig2_All	[P]GO:0006412//translation;[C]GO:1990904//ribonucleoprotein complex;GO:0005829//cytosol;[F]GO:0003924//GTPase activity;GO:0005525//GTP binding;	biological_process;molecular_function;cellular_component	[C]cell;protein-containing complex;[P]cellular process;[F]binding;catalytic activity;	-2.46175		CL10308.Contig1_All	[C]GO:0016021//integral component of membrane;	cellular_component	[C]membrane part;	-1.34577
CL1084.Contig3_All	[F]GO:0004364//glutathione transferase activity;GO:0016740//transferase activity;	molecular_function	[F]catalytic activity;	1.84912		CL1070.Contig3_All	[P]GO:0006352//DNA-templated transcription, initiation;[C]GO:0005669//transcription factor TFIID complex;	biological_process;cellular_component	[C]organelle part;[P]cellular process;	-7.30693		CL10731.Contig1_All	[P]GO:0006644//phospholipid metabolic process;GO:0000038//very long-chain fatty acid metabolic process;[C]GO:0016021//integral component of membrane;[F]GO:0016746//transferase activity, transferring acyl groups;GO:0071618//lysophosphatidylethanolamine acyltransferase activity;GO:0050200//plasmalogen synthase activity;GO:0005509//calcium ion binding;	molecular_function;biological_process;cellular_component	[C]membrane part;[P]cellular process;[F]catalytic activity;binding;	-4.56363		CL10281.Contig1_All	[P]GO:0006355//regulation of transcription, DNA-templated;[F]GO:0003713//transcription coactivator activity;	biological_process;molecular_function	[P]biological regulation;[F]transcription regulator activity;	-2.80761		CL10308.Contig2_All	[C]GO:0016021//integral component of membrane;	cellular_component	[C]membrane part;	-1.08105
CL10842.Contig2_All	[P]GO:0010162//seed dormancy process;GO:0010228//vegetative to reproductive phase transition of meristem;GO:0045087//innate immune response;GO:0033523//histone H2B ubiquitination;GO:0010390//histone monoubiquitination;GO:0009965//leaf morphogenesis;[C]GO:0005634//nucleus;[F]GO:0004842//ubiquitin-protein transferase activity;GO:0046872//metal ion binding;GO:0042803//protein homodimerization activi…	cellular_component;molecular_function;biological_process	[C]cell;[P]response to stimulus;cellular component organization or biogenesis;multicellular organismal process;[F]catalytic activity;binding;	-1.04952		CL10702.Contig1_All	[P]GO:0006334//nucleosome assembly;[C]GO:0000786//nucleosome;GO:0005634//nucleus;[F]GO:0046982//protein heterodimerization activity;GO:0003677//DNA binding;	molecular_function;cellular_component;biological_process	[C]organelle part;cell;[P]cellular component organization or biogenesis;[F]binding;	1.83672		CL10732.Contig1_All	[P]GO:0006355//regulation of transcription, DNA-templated;[C]GO:0000786//nucleosome;GO:0005634//nucleus;[F]GO:0046982//protein heterodimerization activity;GO:0003690//double-stranded DNA binding;GO:0003677//DNA binding;	molecular_function;cellular_component;biological_process	[C]organelle part;cell;[P]biological regulation;[F]binding;	-3.25289		CL10281.Contig2_All	[P]GO:0006355//regulation of transcription, DNA-templated;[F]GO:0003713//transcription coactivator activity;	molecular_function;biological_process	[P]biological regulation;[F]transcription regulator activity;	-11.2085		CL1031.Contig2_All	[P]GO:0006436//tryptophanyl-tRNA aminoacylation;[F]GO:0004830//tryptophan-tRNA ligase activity;GO:0005524//ATP binding;	molecular_function;biological_process	[P]cellular process;[F]binding;catalytic activity;	-2.16511
CL10845.Contig1_All	[F]GO:0018826//methionine gamma-lyase activity;GO:0030170//pyridoxal phosphate binding;GO:0003824//catalytic activity;	molecular_function	[F]binding;catalytic activity;	-4.63615		CL10702.Contig3_All	[P]GO:0006334//nucleosome assembly;[C]GO:0000786//nucleosome;GO:0005634//nucleus;[F]GO:0003677//DNA binding;GO:0046982//protein heterodimerization activity;	cellular_component;biological_process;molecular_function	[C]cell;organelle part;[P]cellular component organization or biogenesis;[F]binding;	1.93932		CL10737.Contig1_All	[P]GO:0006979//response to oxidative stress;[C]GO:0016021//integral component of membrane;	biological_process;cellular_component	[C]membrane part;[P]response to stimulus;	5.56643		CL10282.Contig2_All	[F]GO:0008270//zinc ion binding;GO:0003677//DNA binding;	molecular_function	[F]binding;	-1.48952		CL10311.Contig1_All	[F]GO:0046872//metal ion binding;GO:0004722//protein serine/threonine phosphatase activity;	molecular_function	[F]catalytic activity;binding;	4.16393
CL10845.Contig2_All	[F]GO:0018826//methionine gamma-lyase activity;GO:0030170//pyridoxal phosphate binding;GO:0003824//catalytic activity;	molecular_function	[F]catalytic activity;binding;	-1.00942		CL10703.Contig1_All	[C]GO:0005773//vacuole;[F]GO:0005524//ATP binding;GO:0003676//nucleic acid binding;	cellular_component;molecular_function	[C]cell;[F]binding;	1.64541		CL10737.Contig2_All	[P]GO:0006979//response to oxidative stress;[C]GO:0016021//integral component of membrane;	cellular_component;biological_process	[C]membrane part;[P]response to stimulus;	2.68526		CL1029.Contig15_All	[P]GO:0015074//DNA integration;[C]GO:0000943//retrotransposon nucleocapsid;[F]GO:0003964//RNA-directed DNA polymerase activity;GO:0003676//nucleic acid binding;	cellular_component;molecular_function;biological_process	[C]organelle part;[P]cellular process;[F]binding;catalytic activity;	-6.22504		CL10311.Contig2_All	[F]GO:0004722//protein serine/threonine phosphatase activity;GO:0046872//metal ion binding;	molecular_function	[F]catalytic activity;binding;	8.72487
CL10847.Contig4_All	[P]GO:0046854//phosphatidylinositol phosphorylation;GO:0016311//dephosphorylation;GO:0006790//sulfur compound metabolic process;[C]GO:0005737//cytoplasm;[F]GO:0008441//3'(2'),5'-bisphosphate nucleotidase activity;	biological_process;molecular_function;cellular_component	[C]cell;[P]cellular process;[F]catalytic activity;	-1.98357		CL10703.Contig2_All	[F]GO:0004386//helicase activity;GO:0005524//ATP binding;GO:0003676//nucleic acid binding;	molecular_function	[F]catalytic activity;binding;	-1.48072		CL10737.Contig3_All	[P]GO:0006979//response to oxidative stress;[C]GO:0016021//integral component of membrane;	cellular_component;biological_process	[C]membrane part;[P]response to stimulus;	2.94667		CL1029.Contig1_All	[P]GO:0015074//DNA integration;[C]GO:0000943//retrotransposon nucleocapsid;[F]GO:0003676//nucleic acid binding;GO:0003964//RNA-directed DNA polymerase activity;	biological_process;molecular_function;cellular_component	[C]organelle part;[P]cellular process;[F]catalytic activity;binding;	-7.86374		CL10311.Contig3_All	[F]GO:0004722//protein serine/threonine phosphatase activity;GO:0046872//metal ion binding;	molecular_function	[F]catalytic activity;binding;	3.58205
CL10855.Contig1_All	[F]GO:0016491//oxidoreductase activity;GO:0005507//copper ion binding;	molecular_function	[F]binding;catalytic activity;	-1.82173		CL10707.Contig2_All	[C]GO:0005634//nucleus;[F]GO:0003677//DNA binding;	molecular_function;cellular_component	[C]cell;[F]binding;	-5.62817		CL10739.Contig2_All	[C]GO:0005634//nucleus;[F]GO:0003682//chromatin binding;	molecular_function;cellular_component	[C]cell;[F]binding;	-1.1051		CL1029.Contig6_All	[C]GO:0016021//integral component of membrane;	cellular_component	[C]membrane part;	-4.82294		CL10311.Contig4_All	[F]GO:0046872//metal ion binding;GO:0004722//protein serine/threonine phosphatase activity;	molecular_function	[F]catalytic activity;binding;	3.53741
CL10862.Contig2_All	[P]GO:0055085//transmembrane transport;[C]GO:0016021//integral component of membrane;	biological_process;cellular_component	[C]membrane part;[P]localization;	1.98492		CL10716.Contig2_All	[P]GO:0006412//translation;[C]GO:0015934//large ribosomal subunit;[F]GO:0003735//structural constituent of ribosome;GO:0003723//RNA binding;	biological_process;molecular_function;cellular_component	[C]organelle part;[P]cellular process;[F]binding;structural molecule activity;	-1.07321		CL10747.Contig2_All	[F]GO:0005524//ATP binding;GO:0004674//protein serine/threonine kinase activity;	molecular_function	[F]catalytic activity;binding;	2.6831		CL1029.Contig7_All	[P]GO:0015074//DNA integration;[C]GO:0000943//retrotransposon nucleocapsid;[F]GO:0003676//nucleic acid binding;GO:0003964//RNA-directed DNA polymerase activity;	biological_process;molecular_function;cellular_component	[C]organelle part;[P]cellular process;[F]binding;catalytic activity;	-2.77813		CL1032.Contig1_All	[F]GO:0003676//nucleic acid binding;GO:0016874//ligase activity;GO:0008270//zinc ion binding;	molecular_function	[F]catalytic activity;binding;	1.69181
CL10866.Contig1_All	[P]GO:0071669//plant-type cell wall organization or biogenesis;[F]GO:0016866//intramolecular transferase activity;	biological_process;molecular_function	[P]cellular process;[F]catalytic activity;	-2.80897		CL10718.Contig1_All	[P]GO:1902600//proton transmembrane transport;[C]GO:0016021//integral component of membrane;[F]GO:0004427//inorganic diphosphatase activity;GO:0009678//hydrogen-translocating pyrophosphatase activity;	cellular_component;biological_process;molecular_function	[C]membrane part;[P]localization;[F]transporter activity;catalytic activity;	1.78987		CL10755.Contig1_All	[F]GO:0016301//kinase activity;	molecular_function	[F]catalytic activity;	-5.28365		CL10290.Contig1_All	[P]GO:0015074//DNA integration;[C]GO:0000943//retrotransposon nucleocapsid;[F]GO:0003676//nucleic acid binding;GO:0008270//zinc ion binding;	biological_process;cellular_component;molecular_function	[C]organelle part;[P]cellular process;[F]binding;	-3.1228		CL10320.Contig1_All	[P]GO:0006662//glycerol ether metabolic process;GO:0045454//cell redox homeostasis;[C]GO:0005623//cell;[F]GO:0015035//protein disulfide oxidoreductase activity;GO:0016656//monodehydroascorbate reductase (NADH) activity;	cellular_component;molecular_function;biological_process	[C]cell;[P]biological regulation;metabolic process;[F]catalytic activity;	-9.02198
CL10866.Contig2_All	[P]GO:0071669//plant-type cell wall organization or biogenesis;[F]GO:0016866//intramolecular transferase activity;	biological_process;molecular_function	[P]cellular process;[F]catalytic activity;	-2.16496		CL10718.Contig2_All	[P]GO:1902600//proton transmembrane transport;[C]GO:0016021//integral component of membrane;[F]GO:0004427//inorganic diphosphatase activity;GO:0009678//hydrogen-translocating pyrophosphatase activity;	molecular_function;biological_process;cellular_component	[C]membrane part;[P]localization;[F]transporter activity;catalytic activity;	2.25829		CL10758.Contig1_All	[P]GO:0033617//mitochondrial respiratory chain complex IV assembly;[C]GO:0031305//integral component of mitochondrial inner membrane;GO:0016021//integral component of membrane;	biological_process;cellular_component	[C]organelle part;membrane part;[P]cellular component organization or biogenesis;	1.65132		CL10290.Contig2_All	[F]GO:0051213//dioxygenase activity;GO:0016491//oxidoreductase activity;GO:0046872//metal ion binding;	molecular_function	[F]catalytic activity;binding;	-5.41095		CL10320.Contig2_All	[P]GO:0045454//cell redox homeostasis;GO:0006662//glycerol ether metabolic process;[C]GO:0005623//cell;[F]GO:0016656//monodehydroascorbate reductase (NADH) activity;GO:0015035//protein disulfide oxidoreductase activity;	biological_process;molecular_function;cellular_component	[C]cell;[P]biological regulation;metabolic process;[F]catalytic activity;	-5.76153
CL10868.Contig1_All	[P]GO:0050832//defense response to fungus;	biological_process	[P]multi-organism process;	-1.48923		CL1072.Contig2_All	[C]GO:0016021//integral component of membrane;GO:0005886//plasma membrane;[F]GO:0004672//protein kinase activity;GO:0005524//ATP binding;GO:0019901//protein kinase binding;	molecular_function;cellular_component	[C]membrane part;cell;[F]catalytic activity;binding;	1.08585		CL10761.Contig1_All	[C]GO:0016021//integral component of membrane;	cellular_component	[C]membrane part;	-1.15425		CL10290.Contig3_All	[P]GO:0015074//DNA integration;[F]GO:0004523//RNA-DNA hybrid ribonuclease activity;GO:0004190//aspartic-type endopeptidase activity;GO:0008270//zinc ion binding;GO:0016779//nucleotidyltransferase activity;GO:0003676//nucleic acid binding;GO:0003964//RNA-directed DNA polymerase activity;	biological_process;molecular_function	[P]cellular process;[F]catalytic activity;binding;	-3.85957		CL10320.Contig3_All	[P]GO:0006662//glycerol ether metabolic process;GO:0045454//cell redox homeostasis;[C]GO:0005623//cell;[F]GO:0015035//protein disulfide oxidoreductase activity;	cellular_component;molecular_function;biological_process	[C]cell;[P]metabolic process;biological regulation;[F]catalytic activity;	-5.1078
CL10869.Contig1_All	[P]GO:0055085//transmembrane transport;[C]GO:0016021//integral component of membrane;	cellular_component;biological_process	[C]membrane part;[P]localization;	-1.40926		CL1073.Contig2_All	[P]GO:0006400//tRNA modification;[F]GO:0008193//tRNA guanylyltransferase activity;GO:0000287//magnesium ion binding;	biological_process;molecular_function	[P]cellular process;[F]binding;catalytic activity;	1.647		CL10762.Contig1_All	[C]GO:0016021//integral component of membrane;	cellular_component	[C]membrane part;	-4.88676		CL10290.Contig4_All	[F]GO:0051213//dioxygenase activity;GO:0046872//metal ion binding;GO:0016491//oxidoreductase activity;	molecular_function	[F]catalytic activity;binding;	-9.1812		CL10321.Contig2_All	[F]GO:0016787//hydrolase activity;	molecular_function	[F]catalytic activity;	-2.43696
CL10871.Contig1_All	[P]GO:0006396//RNA processing;GO:0031047//gene silencing by RNA;[F]GO:0003723//RNA binding;GO:0004525//ribonuclease III activity;GO:0005524//ATP binding;	biological_process;molecular_function	[P]cellular process;biological regulation;[F]catalytic activity;binding;	2.02476		CL10731.Contig1_All	[P]GO:0006644//phospholipid metabolic process;GO:0000038//very long-chain fatty acid metabolic process;[C]GO:0016021//integral component of membrane;[F]GO:0016746//transferase activity, transferring acyl groups;GO:0071618//lysophosphatidylethanolamine acyltransferase activity;GO:0050200//plasmalogen synthase activity;GO:0005509//calcium ion binding;	molecular_function;biological_process;cellular_component	[C]membrane part;[P]cellular process;[F]catalytic activity;binding;	-1.39226		CL10763.Contig1_All	[P]GO:0006355//regulation of transcription, DNA-templated;[C]GO:0005634//nucleus;[F]GO:0003677//DNA binding;	cellular_component;molecular_function;biological_process	[C]cell;[P]biological regulation;[F]binding;	3.64306		CL10290.Contig5_All	[F]GO:0046872//metal ion binding;GO:0051213//dioxygenase activity;GO:0016491//oxidoreductase activity;	molecular_function	[F]catalytic activity;binding;	-9.27859		CL10323.Contig1_All	[P]GO:0071493//cellular response to UV-B;[C]GO:0080008//Cul4-RING E3 ubiquitin ligase complex;	biological_process;cellular_component	[C]cell;[P]cellular process;	-1.12477
CL10884.Contig1_All	[P]GO:0006289//nucleotide-excision repair;[C]GO:0005675//transcription factor TFIIH holo complex;[F]GO:0061575//cyclin-dependent protein serine/threonine kinase activator activity;GO:0016301//kinase activity;	molecular_function;biological_process;cellular_component	[C]organelle part;[P]cellular process;[F]molecular function regulator;catalytic activity;	-1.79928		CL10732.Contig1_All	[P]GO:0006355//regulation of transcription, DNA-templated;[C]GO:0000786//nucleosome;GO:0005634//nucleus;[F]GO:0046982//protein heterodimerization activity;GO:0003690//double-stranded DNA binding;GO:0003677//DNA binding;	molecular_function;cellular_component;biological_process	[C]organelle part;cell;[P]biological regulation;[F]binding;	-1.15012		CL10768.Contig1_All	[C]GO:0016021//integral component of membrane;[F]GO:0008270//zinc ion binding;	cellular_component;molecular_function	[C]membrane part;[F]binding;	-1.53949		CL10290.Contig7_All	[F]GO:0051213//dioxygenase activity;GO:0046872//metal ion binding;GO:0016491//oxidoreductase activity;	molecular_function	[F]binding;catalytic activity;	-3.69598		CL10324.Contig4_All	[P]GO:0048193//Golgi vesicle transport;[C]GO:0005783//endoplasmic reticulum;	biological_process;cellular_component	[C]cell;[P]localization;	-1.04374
CL10887.Contig10_All	[F]GO:0045735//nutrient reservoir activity;	molecular_function	[F]nutrient reservoir activity;	2.52177		CL10737.Contig1_All	[P]GO:0006979//response to oxidative stress;[C]GO:0016021//integral component of membrane;	biological_process;cellular_component	[C]membrane part;[P]response to stimulus;	1.57907		CL10770.Contig1_All	[C]GO:0005829//cytosol;GO:0005634//nucleus;[F]GO:0004722//protein serine/threonine phosphatase activity;GO:0004724//magnesium-dependent protein serine/threonine phosphatase activity;	cellular_component;molecular_function	[C]cell;[F]catalytic activity;	-1.32311		CL10291.Contig2_All	[P]GO:0006633//fatty acid biosynthetic process;[C]GO:0016021//integral component of membrane;[F]GO:0016747//transferase activity, transferring acyl groups other than amino-acyl groups;	molecular_function;cellular_component;biological_process	[C]membrane part;[P]cellular process;[F]catalytic activity;	-8.58712		CL10331.Contig1_All	[C]GO:0016021//integral component of membrane;	cellular_component	[C]membrane part;	-8.7511
CL10887.Contig11_All	[P]GO:0051259//protein complex oligomerization;[C]GO:0042735//protein body;[F]GO:0045735//nutrient reservoir activity;	molecular_function;biological_process;cellular_component	[C]cell;[P]cellular component organization or biogenesis;[F]nutrient reservoir activity;	2.44932		CL10738.Contig2_All	[F]GO:0030170//pyridoxal phosphate binding;GO:0008483//transaminase activity;	molecular_function	[F]catalytic activity;binding;	-1.57502		CL10771.Contig1_All	[F]GO:0008270//zinc ion binding;GO:0003677//DNA binding;	molecular_function	[F]binding;	-1.3018		CL10293.Contig1_All	[P]GO:0006412//translation;[C]GO:0022625//cytosolic large ribosomal subunit;GO:0005840//ribosome;[F]GO:0008097//5S rRNA binding;GO:0003735//structural constituent of ribosome;	molecular_function;biological_process;cellular_component	[C]cell;organelle part;[P]cellular process;[F]structural molecule activity;binding;	-3.11475		CL10331.Contig2_All	[C]GO:0016021//integral component of membrane;	cellular_component	[C]membrane part;	-7.377
CL10887.Contig12_All	[F]GO:0045735//nutrient reservoir activity;	molecular_function	[F]nutrient reservoir activity;	4.85683		CL10758.Contig2_All	[P]GO:0033617//mitochondrial respiratory chain complex IV assembly;[C]GO:0031305//integral component of mitochondrial inner membrane;GO:0016021//integral component of membrane;	cellular_component;biological_process	[C]membrane part;organelle part;[P]cellular component organization or biogenesis;	1.80122		CL10774.Contig1_All	[C]GO:0005643//nuclear pore;GO:0016021//integral component of membrane;[F]GO:0017056//structural constituent of nuclear pore;	cellular_component;molecular_function	[C]membrane part;organelle part;[F]structural molecule activity;	-4.3018		CL10293.Contig2_All	[P]GO:0006412//translation;[C]GO:0005840//ribosome;GO:0022625//cytosolic large ribosomal subunit;[F]GO:0008097//5S rRNA binding;GO:0003735//structural constituent of ribosome;	cellular_component;biological_process;molecular_function	[C]cell;organelle part;[P]cellular process;[F]binding;structural molecule activity;	-1.70604		CL10334.Contig1_All	[F]GO:0003723//RNA binding;	molecular_function	[F]binding;	10.0783
CL10887.Contig13_All	[F]GO:0045735//nutrient reservoir activity;	molecular_function	[F]nutrient reservoir activity;	3.79178		CL10763.Contig1_All	[P]GO:0006355//regulation of transcription, DNA-templated;[C]GO:0005634//nucleus;[F]GO:0003677//DNA binding;	cellular_component;molecular_function;biological_process	[C]cell;[P]biological regulation;[F]binding;	-4.50485		CL10775.Contig1_All	[C]GO:0016021//integral component of membrane;[F]GO:0015299//solute:proton antiporter activity;	cellular_component;molecular_function	[C]membrane part;[F]transporter activity;	-1.97465		CL10294.Contig1_All	[C]GO:0016021//integral component of membrane;	cellular_component	[C]membrane part;	-1.36291		CL10335.Contig1_All	[F]GO:0016788//hydrolase activity, acting on ester bonds;	molecular_function	[F]catalytic activity;	-5.409
CL10887.Contig14_All	[F]GO:0045735//nutrient reservoir activity;	molecular_function	[F]nutrient reservoir activity;	2.7852		CL10763.Contig2_All	[P]GO:0010150//leaf senescence;GO:0010089//xylem development;GO:0006355//regulation of transcription, DNA-templated;GO:0009651//response to salt stress;GO:0009737//response to abscisic acid;GO:0045892//negative regulation of transcription, DNA-templated;[C]GO:0005634//nucleus;[F]GO:0003677//DNA binding;	cellular_component;molecular_function;biological_process	[C]cell;[P]biological regulation;multicellular organismal process;response to stimulus;developmental process;[F]binding;	-6.36569		CL10775.Contig5_All	[C]GO:0016021//integral component of membrane;[F]GO:0015299//solute:proton antiporter activity;	molecular_function;cellular_component	[C]membrane part;[F]transporter activity;	1.74605		CL10294.Contig2_All	[C]GO:0016021//integral component of membrane;	cellular_component	[C]membrane part;	-3.27763		CL10335.Contig2_All	[F]GO:0016788//hydrolase activity, acting on ester bonds;	molecular_function	[F]catalytic activity;	-3.65626
CL10887.Contig15_All	[F]GO:0045735//nutrient reservoir activity;	molecular_function	[F]nutrient reservoir activity;	5.23102		CL10763.Contig3_All	[P]GO:0006355//regulation of transcription, DNA-templated;[C]GO:0005634//nucleus;[F]GO:0003677//DNA binding;	cellular_component;molecular_function;biological_process	[C]cell;[P]biological regulation;[F]binding;	-2.1159		CL10778.Contig1_All	[P]GO:0006412//translation;[C]GO:0005840//ribosome;[F]GO:0003735//structural constituent of ribosome;	biological_process;molecular_function;cellular_component	[C]cell;[P]cellular process;[F]structural molecule activity;	-5.06733		CL1030.Contig3_All	[P]GO:2001295//malonyl-CoA biosynthetic process;GO:0006633//fatty acid biosynthetic process;[F]GO:0003989//acetyl-CoA carboxylase activity;GO:0046872//metal ion binding;GO:0005524//ATP binding;GO:0004075//biotin carboxylase activity;	molecular_function;biological_process	[P]cellular process;[F]binding;catalytic activity;	-1.19079		CL10336.Contig2_All	[P]GO:0006260//DNA replication;[C]GO:0005634//nucleus;GO:0000808//origin recognition complex;	cellular_component;biological_process	[C]organelle part;cell;[P]cellular process;	-1.95343
CL10887.Contig16_All	[F]GO:0045735//nutrient reservoir activity;	molecular_function	[F]nutrient reservoir activity;	3.26059		CL10767.Contig2_All	[P]GO:0006412//translation;[C]GO:0015934//large ribosomal subunit;[F]GO:0003735//structural constituent of ribosome;GO:0003723//RNA binding;	biological_process;cellular_component;molecular_function	[C]organelle part;[P]cellular process;[F]structural molecule activity;binding;	-2.10526		CL10780.Contig1_All	[P]GO:0048015//phosphatidylinositol-mediated signaling;GO:0035556//intracellular signal transduction;GO:0051209//release of sequestered calcium ion into cytosol;GO:0016042//lipid catabolic process;GO:0032959//inositol trisphosphate biosynthetic process;[C]GO:0005886//plasma membrane;[F]GO:0004435//phosphatidylinositol phospholipase C activity;	molecular_function;cellular_component;biological_process	[C]cell;[P]metabolic process;cellular process;biological regulation;[F]catalytic activity;	2.10759		CL10303.Contig1_All	[F]GO:0046872//metal ion binding;	molecular_function	[F]binding;	1.04359		CL10336.Contig3_All	[P]GO:0006260//DNA replication;[C]GO:0005634//nucleus;GO:0000808//origin recognition complex;	cellular_component;biological_process	[C]cell;organelle part;[P]cellular process;	-1.59409
CL10887.Contig17_All	[F]GO:0045735//nutrient reservoir activity;	molecular_function	[F]nutrient reservoir activity;	1.85438		CL10768.Contig1_All	[C]GO:0016021//integral component of membrane;[F]GO:0008270//zinc ion binding;	cellular_component;molecular_function	[C]membrane part;[F]binding;	-1.86231		CL10782.Contig2_All	[C]GO:0016021//integral component of membrane;	cellular_component	[C]membrane part;	1.28226		CL10307.Contig1_All	[C]GO:0016021//integral component of membrane;[F]GO:0004190//aspartic-type endopeptidase activity;	cellular_component;molecular_function	[C]membrane part;[F]catalytic activity;	-8.87946		CL10342.Contig2_All	[P]GO:0006412//translation;[C]GO:0022625//cytosolic large ribosomal subunit;GO:0005840//ribosome;[F]GO:0003735//structural constituent of ribosome;GO:0070180//large ribosomal subunit rRNA binding;	cellular_component;molecular_function;biological_process	[C]organelle part;cell;[P]cellular process;[F]binding;structural molecule activity;	-1.14923
CL10887.Contig18_All	[F]GO:0045735//nutrient reservoir activity;	molecular_function	[F]nutrient reservoir activity;	5.21714		CL10774.Contig1_All	[C]GO:0005643//nuclear pore;GO:0016021//integral component of membrane;[F]GO:0017056//structural constituent of nuclear pore;	cellular_component;molecular_function	[C]membrane part;organelle part;[F]structural molecule activity;	-4.09765		CL10786.Contig1_All	[F]GO:0003723//RNA binding;	molecular_function	[F]binding;	1.16557		CL10308.Contig2_All	[C]GO:0016021//integral component of membrane;	cellular_component	[C]membrane part;	-1.16269		CL10342.Contig3_All	[P]GO:0006412//translation;[C]GO:0022625//cytosolic large ribosomal subunit;GO:0005840//ribosome;[F]GO:0003735//structural constituent of ribosome;GO:0070180//large ribosomal subunit rRNA binding;	biological_process;cellular_component;molecular_function	[C]cell;organelle part;[P]cellular process;[F]binding;structural molecule activity;	-1.51001
CL10887.Contig1_All	[F]GO:0045735//nutrient reservoir activity;	molecular_function	[F]nutrient reservoir activity;	2.37225		CL10775.Contig1_All	[C]GO:0016021//integral component of membrane;[F]GO:0015299//solute:proton antiporter activity;	cellular_component;molecular_function	[C]membrane part;[F]transporter activity;	-2.54438		CL10786.Contig2_All	[F]GO:0003723//RNA binding;	molecular_function	[F]binding;	2.03115		CL1031.Contig2_All	[P]GO:0006436//tryptophanyl-tRNA aminoacylation;[F]GO:0004830//tryptophan-tRNA ligase activity;GO:0005524//ATP binding;	molecular_function;biological_process	[P]cellular process;[F]binding;catalytic activity;	-1.73932		CL10342.Contig4_All	[P]GO:0006412//translation;[C]GO:0005840//ribosome;GO:0022625//cytosolic large ribosomal subunit;[F]GO:0003735//structural constituent of ribosome;GO:0070180//large ribosomal subunit rRNA binding;	molecular_function;biological_process;cellular_component	[C]organelle part;cell;[P]cellular process;[F]structural molecule activity;binding;	-1.97414
CL10887.Contig21_All	[F]GO:0045735//nutrient reservoir activity;	molecular_function	[F]nutrient reservoir activity;	3.83323		CL10775.Contig3_All	[C]GO:0016021//integral component of membrane;[F]GO:0015299//solute:proton antiporter activity;GO:0003887//DNA-directed DNA polymerase activity;	cellular_component;molecular_function	[C]membrane part;[F]transporter activity;catalytic activity;	-1.71985		CL10788.Contig3_All	[C]GO:0016021//integral component of membrane;[F]GO:0004842//ubiquitin-protein transferase activity;GO:0016874//ligase activity;GO:0046872//metal ion binding;	molecular_function;cellular_component	[C]membrane part;[F]binding;catalytic activity;	1.51238		CL1031.Contig3_All	[P]GO:0006436//tryptophanyl-tRNA aminoacylation;[F]GO:0004830//tryptophan-tRNA ligase activity;GO:0005524//ATP binding;	biological_process;molecular_function	[P]cellular process;[F]catalytic activity;binding;	-4.81935		CL10343.Contig1_All	[P]GO:0006265//DNA topological change;GO:0042138//meiotic DNA double-strand break formation;GO:0000706//meiotic DNA double-strand break processing;GO:0007131//reciprocal meiotic recombination;GO:0000737//DNA catabolic process, endonucleolytic;[C]GO:0009330//DNA topoisomerase complex (ATP-hydrolyzing);GO:0005694//chromosome;GO:0005634//nucleus;[F]GO:0003677//DNA binding;GO:0005524//ATP binding;GO:…	molecular_function;biological_process;cellular_component	[C]cell;[P]cellular component organization or biogenesis;cellular process;[F]catalytic activity;binding;	2.41191
CL10887.Contig22_All	[F]GO:0045735//nutrient reservoir activity;	molecular_function	[F]nutrient reservoir activity;	2.73528		CL10775.Contig4_All	[C]GO:0016021//integral component of membrane;[F]GO:0015299//solute:proton antiporter activity;	cellular_component;molecular_function	[C]membrane part;[F]transporter activity;	-3.53954		CL1080.Contig3_All	[C]GO:0046658//anchored component of plasma membrane;	cellular_component	[C]cell;	7.22392		CL10311.Contig1_All	[F]GO:0046872//metal ion binding;GO:0004722//protein serine/threonine phosphatase activity;	molecular_function	[F]catalytic activity;binding;	7.79755		CL10343.Contig2_All	[P]GO:0006265//DNA topological change;GO:0000737//DNA catabolic process, endonucleolytic;[C]GO:0005634//nucleus;GO:0005694//chromosome;GO:0009330//DNA topoisomerase complex (ATP-hydrolyzing);[F]GO:0003677//DNA binding;GO:0005524//ATP binding;GO:0000287//magnesium ion binding;GO:0003918//DNA topoisomerase type II (ATP-hydrolyzing) activity;	biological_process;molecular_function;cellular_component	[C]cell;[P]cellular component organization or biogenesis;cellular process;[F]binding;catalytic activity;	2.47505
CL10887.Contig23_All	[F]GO:0045735//nutrient reservoir activity;	molecular_function	[F]nutrient reservoir activity;	3.08754		CL10778.Contig1_All	[P]GO:0006412//translation;[C]GO:0005840//ribosome;[F]GO:0003735//structural constituent of ribosome;	biological_process;molecular_function;cellular_component	[C]cell;[P]cellular process;[F]structural molecule activity;	3.15028		CL1080.Contig7_All	[C]GO:0046658//anchored component of plasma membrane;	cellular_component	[C]cell;	2.37162		CL10311.Contig3_All	[F]GO:0004722//protein serine/threonine phosphatase activity;GO:0046872//metal ion binding;	molecular_function	[F]catalytic activity;binding;	2.45378		CL10348.Contig1_All	[P]GO:0006511//ubiquitin-dependent protein catabolic process;[C]GO:0005737//cytoplasm;GO:0019773//proteasome core complex, alpha-subunit complex;GO:0005634//nucleus;[F]GO:0004298//threonine-type endopeptidase activity;	cellular_component;biological_process;molecular_function	[C]cell;[P]cellular process;[F]catalytic activity;	-1.13242
CL10887.Contig25_All	[F]GO:0045735//nutrient reservoir activity;	molecular_function	[F]nutrient reservoir activity;	5.98201		CL10778.Contig2_All	[P]GO:0006412//translation;GO:0000027//ribosomal large subunit assembly;[C]GO:0005840//ribosome;GO:0022625//cytosolic large ribosomal subunit;[F]GO:0003735//structural constituent of ribosome;	biological_process;cellular_component;molecular_function	[C]cell;organelle part;[P]cellular process;cellular component organization or biogenesis;[F]structural molecule activity;	1.07227		CL1080.Contig8_All	[C]GO:0046658//anchored component of plasma membrane;	cellular_component	[C]cell;	-6.26527		CL10311.Contig4_All	[F]GO:0046872//metal ion binding;GO:0004722//protein serine/threonine phosphatase activity;	molecular_function	[F]catalytic activity;binding;	2.25684		CL10348.Contig2_All	[P]GO:0043161//proteasome-mediated ubiquitin-dependent protein catabolic process;GO:0006511//ubiquitin-dependent protein catabolic process;GO:0010498//proteasomal protein catabolic process;GO:0010499//proteasomal ubiquitin-independent protein catabolic process;[C]GO:0019773//proteasome core complex, alpha-subunit complex;GO:0005737//cytoplasm;GO:0005839//proteasome core complex;GO:0005634//nucleu…	biological_process;cellular_component;molecular_function	[C]cell;[P]cellular process;[F]catalytic activity;	-2.20649
CL10887.Contig26_All	[F]GO:0045735//nutrient reservoir activity;	molecular_function	[F]nutrient reservoir activity;	5.49434		CL10780.Contig2_All	[P]GO:0048015//phosphatidylinositol-mediated signaling;GO:0016042//lipid catabolic process;GO:0032959//inositol trisphosphate biosynthetic process;GO:0051209//release of sequestered calcium ion into cytosol;GO:0035556//intracellular signal transduction;[C]GO:0005886//plasma membrane;[F]GO:0004435//phosphatidylinositol phospholipase C activity;	cellular_component;molecular_function;biological_process	[C]cell;[P]biological regulation;metabolic process;cellular process;[F]catalytic activity;	1.28362		CL1080.Contig9_All	[C]GO:0046658//anchored component of plasma membrane;	cellular_component	[C]cell;	2.11533		CL10317.Contig1_All	[F]GO:0016491//oxidoreductase activity;	molecular_function	[F]catalytic activity;	6.9808		CL10354.Contig1_All	[P]GO:0016560//protein import into peroxisome matrix, docking;[C]GO:0005777//peroxisome;GO:0016021//integral component of membrane;	biological_process;cellular_component	[C]cell;membrane part;[P]cellular component organization or biogenesis;	-1.10089
CL10887.Contig27_All	[F]GO:0045735//nutrient reservoir activity;	molecular_function	[F]nutrient reservoir activity;	5.14578		CL10781.Contig1_All	[F]GO:0003676//nucleic acid binding;	molecular_function	[F]binding;	-4.76567		CL10801.Contig1_All	[F]GO:0051539//4 iron, 4 sulfur cluster binding;GO:0020037//heme binding;GO:0016491//oxidoreductase activity;GO:0051536//iron-sulfur cluster binding;GO:0046872//metal ion binding;GO:0048307//ferredoxin-nitrite reductase activity;	molecular_function	[F]catalytic activity;binding;	1.86112		CL10318.Contig3_All	[C]GO:0005886//plasma membrane;	cellular_component	[C]cell;	-1.24516		CL10354.Contig2_All	[P]GO:0016560//protein import into peroxisome matrix, docking;[C]GO:0016021//integral component of membrane;GO:0005777//peroxisome;	biological_process;cellular_component	[C]cell;membrane part;[P]cellular component organization or biogenesis;	-1.77102
CL10887.Contig28_All	[F]GO:0045735//nutrient reservoir activity;	molecular_function	[F]nutrient reservoir activity;	4.78446		CL10784.Contig1_All	[P]GO:0007015//actin filament organization;[C]GO:0016459//myosin complex;[F]GO:0005524//ATP binding;GO:0003774//motor activity;GO:0003779//actin binding;	molecular_function;biological_process;cellular_component	[C]organelle part;[P]cellular component organization or biogenesis;[F]catalytic activity;binding;	-2.00256		CL10801.Contig4_All	[F]GO:0016491//oxidoreductase activity;GO:0051536//iron-sulfur cluster binding;GO:0020037//heme binding;	molecular_function	[F]catalytic activity;binding;	1.5117		CL1032.Contig2_All	[F]GO:0016874//ligase activity;GO:0003676//nucleic acid binding;GO:0008270//zinc ion binding;	molecular_function	[F]binding;catalytic activity;	-7.09411		CL10354.Contig4_All	[P]GO:0016560//protein import into peroxisome matrix, docking;[C]GO:0005777//peroxisome;GO:0016021//integral component of membrane;	cellular_component;biological_process	[C]membrane part;cell;[P]cellular component organization or biogenesis;	-1.25944
CL10887.Contig29_All	[F]GO:0045735//nutrient reservoir activity;	molecular_function	[F]nutrient reservoir activity;	5.75149		CL10785.Contig1_All	[C]GO:0016021//integral component of membrane;[F]GO:0016758//transferase activity, transferring hexosyl groups;	cellular_component;molecular_function	[C]membrane part;[F]catalytic activity;	1.18264		CL10802.Contig3_All	[P]GO:0051604//protein maturation;GO:0033345//asparagine catabolic process via L-aspartate;[C]GO:0005737//cytoplasm;GO:0005829//cytosol;[F]GO:0004067//asparaginase activity;GO:0008798//beta-aspartyl-peptidase activity;GO:0016787//hydrolase activity;	molecular_function;biological_process;cellular_component	[C]cell;[P]cellular process;metabolic process;[F]catalytic activity;	8.10929		CL10320.Contig1_All	[P]GO:0006662//glycerol ether metabolic process;GO:0045454//cell redox homeostasis;[C]GO:0005623//cell;[F]GO:0015035//protein disulfide oxidoreductase activity;GO:0016656//monodehydroascorbate reductase (NADH) activity;	cellular_component;molecular_function;biological_process	[C]cell;[P]biological regulation;metabolic process;[F]catalytic activity;	-3.24357		CL10355.Contig1_All	[P]GO:0007064//mitotic sister chromatid cohesion;GO:0016573//histone acetylation;[C]GO:0031415//NatA complex;GO:0005737//cytoplasm;[F]GO:0008080//N-acetyltransferase activity;	cellular_component;biological_process;molecular_function	[C]cell;[P]cellular component organization or biogenesis;[F]catalytic activity;	4.3993
CL10887.Contig2_All	[F]GO:0045735//nutrient reservoir activity;	molecular_function	[F]nutrient reservoir activity;	2.984		CL10785.Contig2_All	[C]GO:0016021//integral component of membrane;GO:0043231//intracellular membrane-bounded organelle;[F]GO:0008194//UDP-glycosyltransferase activity;GO:0016758//transferase activity, transferring hexosyl groups;	cellular_component;molecular_function	[C]membrane part;cell;[F]catalytic activity;	1.29088		CL10802.Contig4_All	[P]GO:0033345//asparagine catabolic process via L-aspartate;GO:0051604//protein maturation;[C]GO:0005829//cytosol;GO:0005737//cytoplasm;[F]GO:0016787//hydrolase activity;GO:0008798//beta-aspartyl-peptidase activity;GO:0004067//asparaginase activity;	cellular_component;molecular_function;biological_process	[C]cell;[P]cellular process;metabolic process;[F]catalytic activity;	-1.65787		CL10320.Contig2_All	[P]GO:0045454//cell redox homeostasis;GO:0006662//glycerol ether metabolic process;[C]GO:0005623//cell;[F]GO:0016656//monodehydroascorbate reductase (NADH) activity;GO:0015035//protein disulfide oxidoreductase activity;	biological_process;molecular_function;cellular_component	[C]cell;[P]biological regulation;metabolic process;[F]catalytic activity;	-4.02382		CL10358.Contig1_All	[P]GO:0006355//regulation of transcription, DNA-templated;[C]GO:0005634//nucleus;[F]GO:0043565//sequence-specific DNA binding;GO:0046982//protein heterodimerization activity;	biological_process;molecular_function;cellular_component	[C]cell;[P]biological regulation;[F]binding;	-1.85413
CL10887.Contig30_All	[F]GO:0045735//nutrient reservoir activity;	molecular_function	[F]nutrient reservoir activity;	5.758		CL10786.Contig1_All	[F]GO:0003723//RNA binding;	molecular_function	[F]binding;	-1.61888		CL10805.Contig1_All	[F]GO:0005524//ATP binding;GO:0004674//protein serine/threonine kinase activity;	molecular_function	[F]binding;catalytic activity;	-1.94499		CL10320.Contig3_All	[P]GO:0006662//glycerol ether metabolic process;GO:0045454//cell redox homeostasis;[C]GO:0005623//cell;[F]GO:0015035//protein disulfide oxidoreductase activity;	cellular_component;molecular_function;biological_process	[C]cell;[P]metabolic process;biological regulation;[F]catalytic activity;	-4.34309		CL10358.Contig2_All	[P]GO:0006355//regulation of transcription, DNA-templated;[C]GO:0005634//nucleus;[F]GO:0046982//protein heterodimerization activity;GO:0043565//sequence-specific DNA binding;	cellular_component;molecular_function;biological_process	[C]cell;[P]biological regulation;[F]binding;	-3.00876
CL10887.Contig31_All	[F]GO:0045735//nutrient reservoir activity;	molecular_function	[F]nutrient reservoir activity;	6.41496		CL10786.Contig2_All	[F]GO:0003723//RNA binding;	molecular_function	[F]binding;	2.26881		CL10807.Contig1_All	[P]GO:0042176//regulation of protein catabolic process;GO:0043161//proteasome-mediated ubiquitin-dependent protein catabolic process;[C]GO:0034515//proteasome storage granule;GO:0008540//proteasome regulatory particle, base subcomplex;GO:0005634//nucleus;[F]GO:0030234//enzyme regulator activity;	biological_process;cellular_component;molecular_function	[C]cell;[P]cellular process;biological regulation;[F]molecular function regulator;	1.17727		CL10321.Contig1_All	[F]GO:0016787//hydrolase activity;	molecular_function	[F]catalytic activity;	-6.20066		CL10358.Contig3_All	[P]GO:0006355//regulation of transcription, DNA-templated;[C]GO:0005634//nucleus;[F]GO:0043565//sequence-specific DNA binding;GO:0046982//protein heterodimerization activity;	molecular_function;cellular_component;biological_process	[C]cell;[P]biological regulation;[F]binding;	-2.98972
CL10887.Contig32_All	[F]GO:0045735//nutrient reservoir activity;	molecular_function	[F]nutrient reservoir activity;	5.85988		CL10788.Contig3_All	[C]GO:0016021//integral component of membrane;[F]GO:0004842//ubiquitin-protein transferase activity;GO:0016874//ligase activity;GO:0046872//metal ion binding;	molecular_function;cellular_component	[C]membrane part;[F]binding;catalytic activity;	-1.15397		CL1081.Contig2_All	[P]GO:0019676//ammonia assimilation cycle;GO:0006537//glutamate biosynthetic process;[F]GO:0010181//FMN binding;GO:0016040//glutamate synthase (NADH) activity;GO:0016491//oxidoreductase activity;GO:0005506//iron ion binding;GO:0050660//flavin adenine dinucleotide binding;GO:0051538//3 iron, 4 sulfur cluster binding;	molecular_function;biological_process	[P]cellular process;[F]binding;catalytic activity;	-1.24444		CL10321.Contig2_All	[F]GO:0016787//hydrolase activity;	molecular_function	[F]catalytic activity;	-1.50506		CL10359.Contig3_All	[C]GO:0005737//cytoplasm;[F]GO:0004174//electron-transferring-flavoprotein dehydrogenase activity;GO:0050660//flavin adenine dinucleotide binding;GO:0016491//oxidoreductase activity;	molecular_function;cellular_component	[C]cell;[F]binding;catalytic activity;	-2.75231
CL10887.Contig3_All	[F]GO:0045735//nutrient reservoir activity;	molecular_function	[F]nutrient reservoir activity;	3.28962		CL10789.Contig2_All	[P]GO:0009443//pyridoxal 5'-phosphate salvage;[F]GO:0008478//pyridoxal kinase activity;	molecular_function;biological_process	[P]cellular process;[F]catalytic activity;	-1.07182		CL1081.Contig4_All	[P]GO:0006537//glutamate biosynthetic process;GO:0019676//ammonia assimilation cycle;[F]GO:0050660//flavin adenine dinucleotide binding;GO:0015930//glutamate synthase activity;GO:0016491//oxidoreductase activity;GO:0016040//glutamate synthase (NADH) activity;GO:0005506//iron ion binding;GO:0051536//iron-sulfur cluster binding;GO:0051538//3 iron, 4 sulfur cluster binding;GO:0016639//oxidoreductase…	molecular_function;biological_process	[P]cellular process;[F]catalytic activity;binding;	1.50511		CL10328.Contig1_All	[F]GO:0008233//peptidase activity;	molecular_function	[F]catalytic activity;	-2.24549		CL1036.Contig2_All	[P]GO:0006351//transcription, DNA-templated;[F]GO:0003700//DNA-binding transcription factor activity;GO:0043565//sequence-specific DNA binding;	molecular_function;biological_process	[P]cellular process;[F]transcription regulator activity;binding;	-5.31566
CL10887.Contig4_All	[F]GO:0045735//nutrient reservoir activity;	molecular_function	[F]nutrient reservoir activity;	5.22245		CL10793.Contig2_All	[F]GO:0005525//GTP binding;	molecular_function	[F]binding;	-1.48612		CL1081.Contig7_All	[P]GO:0006537//glutamate biosynthetic process;[F]GO:0005506//iron ion binding;GO:0016040//glutamate synthase (NADH) activity;GO:0051536//iron-sulfur cluster binding;GO:0051538//3 iron, 4 sulfur cluster binding;GO:0015930//glutamate synthase activity;GO:0016639//oxidoreductase activity, acting on the CH-NH2 group of donors, NAD or NADP as acceptor;GO:0010181//FMN binding;GO:0050660//flavin adenine…	molecular_function;biological_process	[P]cellular process;[F]catalytic activity;binding;	1.40685		CL10331.Contig1_All	[C]GO:0016021//integral component of membrane;	cellular_component	[C]membrane part;	-7.12536		CL1036.Contig3_All	[P]GO:0006351//transcription, DNA-templated;[F]GO:0003700//DNA-binding transcription factor activity;GO:0043565//sequence-specific DNA binding;	molecular_function;biological_process	[P]cellular process;[F]transcription regulator activity;binding;	1.03297
CL10887.Contig5_All	[F]GO:0045735//nutrient reservoir activity;	molecular_function	[F]nutrient reservoir activity;	5.14313		CL10798.Contig1_All	[C]GO:0016021//integral component of membrane;	cellular_component	[C]membrane part;	1.73192		CL10810.Contig1_All	[C]GO:0016021//integral component of membrane;GO:0005789//endoplasmic reticulum membrane;	cellular_component	[C]membrane part;organelle part;	-1.90684		CL10331.Contig2_All	[C]GO:0016021//integral component of membrane;	cellular_component	[C]membrane part;	-5.21088		CL10360.Contig1_All	[P]GO:0006486//protein glycosylation;[C]GO:0016021//integral component of membrane;[F]GO:0016757//transferase activity, transferring glycosyl groups;	molecular_function;cellular_component;biological_process	[C]membrane part;[P]cellular process;[F]catalytic activity;	-1.36746
CL10887.Contig6_All	[F]GO:0045735//nutrient reservoir activity;	molecular_function	[F]nutrient reservoir activity;	3.43997		CL1080.Contig10_All	[C]GO:0046658//anchored component of plasma membrane;	cellular_component	[C]cell;	-1.30117		CL10811.Contig2_All	[C]GO:0005743//mitochondrial inner membrane;GO:0016021//integral component of membrane;[F]GO:0022857//transmembrane transporter activity;GO:0005471//ATP:ADP antiporter activity;	molecular_function;cellular_component	[C]membrane part;organelle part;[F]transporter activity;	1.62673		CL10332.Contig1_All	[C]GO:0005634//nucleus;[F]GO:0008270//zinc ion binding;GO:0003677//DNA binding;	cellular_component;molecular_function	[C]cell;[F]binding;	1.46741		CL10360.Contig2_All	[P]GO:0006486//protein glycosylation;[C]GO:0016021//integral component of membrane;[F]GO:0016757//transferase activity, transferring glycosyl groups;	biological_process;molecular_function;cellular_component	[C]membrane part;[P]cellular process;[F]catalytic activity;	-1.32643
CL10887.Contig7_All	[F]GO:0045735//nutrient reservoir activity;	molecular_function	[F]nutrient reservoir activity;	5.54456		CL1080.Contig2_All	[C]GO:0046658//anchored component of plasma membrane;	cellular_component	[C]cell;	-1.87598		CL10819.Contig1_All	[P]GO:0005975//carbohydrate metabolic process;GO:0071555//cell wall organization;[C]GO:0005576//extracellular region;[F]GO:0004650//polygalacturonase activity;	molecular_function;biological_process;cellular_component	[C]extracellular region;[P]cellular component organization or biogenesis;metabolic process;[F]catalytic activity;	3.67936		CL10334.Contig1_All	[F]GO:0003723//RNA binding;	molecular_function	[F]binding;	2.48917		CL10361.Contig2_All	[C]GO:0070461//SAGA-type complex;	cellular_component	[C]organelle part;	-1.15859
CL10887.Contig8_All	[F]GO:0045735//nutrient reservoir activity;	molecular_function	[F]nutrient reservoir activity;	5.5586		CL1080.Contig4_All	[C]GO:0046658//anchored component of plasma membrane;	cellular_component	[C]cell;	-8.03709		CL10819.Contig2_All	[P]GO:0005975//carbohydrate metabolic process;GO:0071555//cell wall organization;[C]GO:0005576//extracellular region;[F]GO:0016829//lyase activity;GO:0004650//polygalacturonase activity;	cellular_component;biological_process;molecular_function	[C]extracellular region;[P]cellular component organization or biogenesis;metabolic process;[F]catalytic activity;	4.61319		CL10335.Contig1_All	[F]GO:0016788//hydrolase activity, acting on ester bonds;	molecular_function	[F]catalytic activity;	-5.09283		CL10365.Contig3_All	[F]GO:0005524//ATP binding;GO:0004674//protein serine/threonine kinase activity;	molecular_function	[F]binding;catalytic activity;	-1.09519
CL10887.Contig9_All	[F]GO:0045735//nutrient reservoir activity;	molecular_function	[F]nutrient reservoir activity;	3.38081		CL1080.Contig5_All	[C]GO:0046658//anchored component of plasma membrane;	cellular_component	[C]cell;	-1.31773		CL10827.Contig1_All	[P]GO:0045454//cell redox homeostasis;[C]GO:0005623//cell;[F]GO:0009055//electron transfer activity;GO:0015035//protein disulfide oxidoreductase activity;GO:0050220//prostaglandin-E synthase activity;	biological_process;molecular_function;cellular_component	[C]cell;[P]biological regulation;[F]catalytic activity;	2.22515		CL10335.Contig2_All	[F]GO:0016788//hydrolase activity, acting on ester bonds;	molecular_function	[F]catalytic activity;	-3.95284		CL10367.Contig1_All	[P]GO:0016192//vesicle-mediated transport;[C]GO:0016021//integral component of membrane;	biological_process;cellular_component	[C]membrane part;[P]localization;	-2.00765
CL1089.Contig5_All	[P]GO:0071669//plant-type cell wall organization or biogenesis;[F]GO:0046910//pectinesterase inhibitor activity;	molecular_function;biological_process	[P]cellular process;[F]molecular function regulator;	1.28656		CL1080.Contig6_All	[C]GO:0046658//anchored component of plasma membrane;	cellular_component	[C]cell;	-4.72269		CL10838.Contig1_All	[P]GO:0007131//reciprocal meiotic recombination;[C]GO:0005802//trans-Golgi network;	biological_process;cellular_component	[C]organelle part;[P]cellular component organization or biogenesis;	-1.02562		CL10336.Contig3_All	[P]GO:0006260//DNA replication;[C]GO:0005634//nucleus;GO:0000808//origin recognition complex;	cellular_component;biological_process	[C]cell;organelle part;[P]cellular process;	-2.85898		CL1037.Contig2_All	[C]GO:0016021//integral component of membrane;[F]GO:0005524//ATP binding;GO:0042626//ATPase activity, coupled to transmembrane movement of substances;	molecular_function;cellular_component	[C]membrane part;[F]transporter activity;binding;	5.68929
CL10890.Contig1_All	[P]GO:0005980//glycogen catabolic process;GO:0005975//carbohydrate metabolic process;[C]GO:0005737//cytoplasm;[F]GO:0030170//pyridoxal phosphate binding;GO:0102499//SHG alpha-glucan phosphorylase activity;GO:0102250//linear malto-oligosaccharide phosphorylase activity;GO:0008184//glycogen phosphorylase activity;	molecular_function;cellular_component;biological_process	[C]cell;[P]cellular process;metabolic process;[F]binding;catalytic activity;	-1.68866		CL1080.Contig7_All	[C]GO:0046658//anchored component of plasma membrane;	cellular_component	[C]cell;	-4.95987		CL10838.Contig2_All	[P]GO:0007131//reciprocal meiotic recombination;[C]GO:0005802//trans-Golgi network;	biological_process;cellular_component	[C]organelle part;[P]cellular component organization or biogenesis;	-1.41648		CL10336.Contig5_All	[P]GO:0006260//DNA replication;[C]GO:0005634//nucleus;GO:0005664//nuclear origin of replication recognition complex;GO:0000808//origin recognition complex;[F]GO:0003688//DNA replication origin binding;	biological_process;molecular_function;cellular_component	[C]organelle part;cell;[P]cellular process;[F]binding;	-2.4739		CL10372.Contig1_All	[C]GO:0016021//integral component of membrane;	cellular_component	[C]membrane part;	-1.5252
CL109.Contig2_All	[F]GO:0016758//transferase activity, transferring hexosyl groups;	molecular_function	[F]catalytic activity;	-1.14692		CL1080.Contig8_All	[C]GO:0046658//anchored component of plasma membrane;	cellular_component	[C]cell;	-2.15349		CL1084.Contig3_All	[F]GO:0004364//glutathione transferase activity;GO:0016740//transferase activity;	molecular_function	[F]catalytic activity;	5.38488		CL10341.Contig1_All	[P]GO:0006334//nucleosome assembly;[C]GO:0000786//nucleosome;[F]GO:0003677//DNA binding;	cellular_component;biological_process;molecular_function	[C]organelle part;[P]cellular component organization or biogenesis;[F]binding;	-7.42498		CL10372.Contig2_All	[C]GO:0016021//integral component of membrane;[F]GO:0008233//peptidase activity;	cellular_component;molecular_function	[C]membrane part;[F]catalytic activity;	-1.76328
CL109.Contig3_All	[F]GO:0016758//transferase activity, transferring hexosyl groups;	molecular_function	[F]catalytic activity;	1.21925		CL10801.Contig1_All	[F]GO:0051539//4 iron, 4 sulfur cluster binding;GO:0020037//heme binding;GO:0016491//oxidoreductase activity;GO:0051536//iron-sulfur cluster binding;GO:0046872//metal ion binding;GO:0048307//ferredoxin-nitrite reductase activity;	molecular_function	[F]catalytic activity;binding;	-4.38585		CL10852.Contig1_All	[P]GO:0016226//iron-sulfur cluster assembly;	biological_process	[P]cellular component organization or biogenesis;	1.07274		CL10342.Contig3_All	[P]GO:0006412//translation;[C]GO:0022625//cytosolic large ribosomal subunit;GO:0005840//ribosome;[F]GO:0003735//structural constituent of ribosome;GO:0070180//large ribosomal subunit rRNA binding;	biological_process;cellular_component;molecular_function	[C]cell;organelle part;[P]cellular process;[F]binding;structural molecule activity;	-1.17183		CL10374.Contig2_All	[C]GO:0016021//integral component of membrane;	cellular_component	[C]membrane part;	-4.52716
CL10907.Contig2_All	[F]GO:0005509//calcium ion binding;	molecular_function	[F]binding;	2.38622		CL10801.Contig2_All	[F]GO:0051536//iron-sulfur cluster binding;GO:0020037//heme binding;GO:0016491//oxidoreductase activity;	molecular_function	[F]binding;catalytic activity;	-1.12811		CL10857.Contig1_All	[C]GO:0016021//integral component of membrane;GO:0005789//endoplasmic reticulum membrane;	cellular_component	[C]membrane part;organelle part;	-1.26671		CL10342.Contig4_All	[P]GO:0006412//translation;[C]GO:0005840//ribosome;GO:0022625//cytosolic large ribosomal subunit;[F]GO:0003735//structural constituent of ribosome;GO:0070180//large ribosomal subunit rRNA binding;	molecular_function;biological_process;cellular_component	[C]organelle part;cell;[P]cellular process;[F]structural molecule activity;binding;	-1.08892		CL10376.Contig1_All	[C]GO:0016021//integral component of membrane;	cellular_component	[C]membrane part;	-2.96109
CL10909.Contig2_All	[F]GO:0003680//AT DNA binding;	molecular_function	[F]binding;	1.22595		CL10801.Contig4_All	[F]GO:0016491//oxidoreductase activity;GO:0051536//iron-sulfur cluster binding;GO:0020037//heme binding;	molecular_function	[F]catalytic activity;binding;	-1.1173		CL10857.Contig2_All	[C]GO:0016021//integral component of membrane;GO:0005789//endoplasmic reticulum membrane;	cellular_component	[C]membrane part;organelle part;	-1.11482		CL10343.Contig1_All	[P]GO:0006265//DNA topological change;GO:0042138//meiotic DNA double-strand break formation;GO:0000706//meiotic DNA double-strand break processing;GO:0007131//reciprocal meiotic recombination;GO:0000737//DNA catabolic process, endonucleolytic;[C]GO:0009330//DNA topoisomerase complex (ATP-hydrolyzing);GO:0005694//chromosome;GO:0005634//nucleus;[F]GO:0003677//DNA binding;GO:0005524//ATP binding;GO:…	molecular_function;biological_process;cellular_component	[C]cell;[P]cellular component organization or biogenesis;cellular process;[F]catalytic activity;binding;	-1.47487		CL10376.Contig2_All	[C]GO:0016021//integral component of membrane;	cellular_component	[C]membrane part;	-1.11531
CL1091.Contig2_All	[C]GO:0016021//integral component of membrane;	cellular_component	[C]membrane part;	6.76418		CL10802.Contig1_All	[P]GO:0033345//asparagine catabolic process via L-aspartate;GO:0051604//protein maturation;[C]GO:0005737//cytoplasm;GO:0005829//cytosol;[F]GO:0016787//hydrolase activity;GO:0008798//beta-aspartyl-peptidase activity;GO:0004067//asparaginase activity;	biological_process;molecular_function;cellular_component	[C]cell;[P]metabolic process;cellular process;[F]catalytic activity;	-1.29963		CL10859.Contig1_All	[F]GO:0004672//protein kinase activity;GO:0005524//ATP binding;GO:0005509//calcium ion binding;	molecular_function	[F]binding;catalytic activity;	-4.73476		CL10348.Contig1_All	[P]GO:0006511//ubiquitin-dependent protein catabolic process;[C]GO:0005737//cytoplasm;GO:0019773//proteasome core complex, alpha-subunit complex;GO:0005634//nucleus;[F]GO:0004298//threonine-type endopeptidase activity;	cellular_component;biological_process;molecular_function	[C]cell;[P]cellular process;[F]catalytic activity;	-1.23146		CL1038.Contig1_All	[P]GO:0009072//aromatic amino acid family metabolic process;[F]GO:0004334//fumarylacetoacetase activity;	molecular_function;biological_process	[P]cellular process;[F]catalytic activity;	-4.60818
[truncated: 19,211 more rows]
