# Supplementary material for: Histology and transcriptomic profiling reveal the dynamics of seed coat and endosperm formation in tree peony (Paeonia ostii)
Source: Hortic Res. 2022 May 17;9:uhac106. doi: 10.1093/hr/uhac106 (PMC9297151; doi:10.1093/hr/uhac106)
Supplement: Web_Material_uhac106 [file web_material_uhac106.zip › Table S5.xlsx]

## Sheet: Sheet1
Table S5 Expression levels of DEGs in seed coat from 30 to 70 DAP
Gene ID	Function	Co30-FPKM	Co50-FPKM	Co70-FPKM	log2 Ratio(Co50/Co30)	log2 Ratio(Co70/Co50)
CL10096.Contig1_All	leucine-rich repeat family protein	7.46667	11.4367	13.3433	0.61513	0.222452
CL11471.Contig1_All		4.79	23.7267	10.8367	2.30841	-1.13059
CL11471.Contig2_All		95.2633	116.39	72.6767	0.288974	-0.679403
CL11546.Contig2_All		111.423	132.747	673.893	0.252624	2.34384
CL1445.Contig1_All		171.003	134.39	138.02	-0.347599	0.0384515
CL2348.Contig7_All		184.137	96.6967	25.7967	-0.929239	-1.90628
CL2725.Contig6_All		97.0233	0.723333	0.593333	-7.06753	-0.285818
CL3519.Contig6_All		205.497	263.42	229.623	0.35825	-0.198096
CL5520.Contig2_All		344.12	688.44	662.48	1.00042	-0.055454
Unigene19306_All		60.7767	5.66667	1.81667	-3.42295	-1.64121
Unigene24220_All		32.21	23.6967	10.5433	-0.442825	-1.16835
Unigene672_All		117.293	122.957	131.653	0.0680289	0.0985941
CL10866.Contig1_All	alpha-1,4-glucan-protein synthase	5.83	0.82	0.543333	-2.8298	-0.593786
CL1368.Contig4_All		94.6	81.6567	66.0033	-0.21227	-0.307032
CL7277.Contig3_All		224.42	227.157	111.917	0.0174864	-1.02126
Unigene17608_All		13.8367	20.0367	18.78	0.534146	-0.0934455
CL3169.Contig2_All	galactinol synthase	0.21	2.53	23.1333	3.59068	3.19276
Unigene12846_All		1.32	86.6467	163.247	6.03653	0.913837
Unigene33788_All		1.06333	1.01333	0.966667	-0.0694851	-0.0680184
Unigene8978_All		0.183333	13.8967	142.447	6.24413	3.35761
Unigene9116_All		38.5233	5.97333	8.85667	-2.68912	0.568228
CL1897.Contig2_All		22.97	29.5033	9.87333	0.361127	-1.57927
CL4384.Contig1_All		48.5033	47.4333	53.4733	-0.0321826	0.172918
CL4384.Contig2_All		28.35	38.14	36.68	0.427956	-0.0563112
CL4552.Contig2_All		10.5033	9.86333	7.48333	-0.0907001	-0.398394
CL5321.Contig2_All		11.0933	20.15	13.7	0.861087	-0.556604
CL9276.Contig2_All		20.5067	27.0433	11.34	0.39918	-1.25385
Unigene17557_All		50.4633	56.7133	33.9633	0.168452	-0.73971
Unigene8794_All		52.7333	62.7533	30.2333	0.250977	-1.05355
CL1605.Contig3_All	trehalose-phosphate synthase	39.8833	39.96	19.0233	0.00277059	-1.07079
Unigene14957_All		8.35667	9.36667	2.77333	0.164608	-1.75591
Unigene432_All		11.7233	13.7967	9.16667	0.234937	-0.589851
Unigene6671_All		13.2233	20.0167	26.8	0.598116	0.421031
CL8840.Contig1_All	trehalose-phosphatase	1.21667	0.913333	0.1	-0.413721	-3.19114
CL8840.Contig2_All		1.59667	2.50333	4.65333	0.648787	0.894414
Unigene19510_All		2.18333	6.11667	2.03333	1.48621	-1.5889
CL10317.Contig2_All	sorbitol dehydrogenase	13.53	20.2233	12.5567	0.579859	-0.687567
Unigene10853_All		250.51	166.623	193.227	-0.588278	0.213704
CL234.Contig5_All	inositol polyphosphate 5-phosphatase	0.936667	2.64	0.603333	1.49493	-2.12951
CL4785.Contig2_All		3.72667	6.97667	5.30667	0.904652	-0.394732
CL5435.Contig1_All		3.83	3.81	6.40333	-0.00755339	0.749032
Unigene1597_All		1.36333	2.06	1.12667	0.595506	-0.870584
Unigene18060_All		1.16333	1.38	2.86	0.246404	1.05135
Unigene24276_All		5.25	6.30333	5.13	0.263798	-0.297156
CL1718.Contig3_All		6.32333	6.77333	6.56	0.0991807	-0.0461702
CL3993.Contig3_All		24.95	9.16667	20.5	-1.44457	1.16115
CL1123.Contig3_All		68.4367	85.8567	92.8833	0.327161	0.11349
Unigene24305_All		1.95667	3.63667	1.64	0.894219	-1.14892
CL434.Contig3_All	minor CHO metabolism.others	20.77	20.4133	19.8967	-0.0249894	-0.036985
CL5226.Contig3_All		181.263	23.2533	9.19	-2.96258	-1.3393
CL11007.Contig1_All		233.597	190.75	193.587	-0.292337	0.0212965
CL11007.Contig2_All		182.283	129.71	149.233	-0.490893	0.20228
CL3770.Contig1_All		9.60667	12.7033	15.3133	0.403099	0.269581
CL585.Contig2_All		4.15	7.85	6.87	0.919581	-0.192383
CL7309.Contig1_All		1.10667	0.9	0.166667	-0.298224	-2.43296
CL9730.Contig1_All		22.98	31.8533	31.3767	0.471066	-0.0217523
CL10331.Contig1_All		8.35	2.57667	42.0033	-1.69627	4.02693
CL10331.Contig2_All		5.62667	17.5867	209.557	1.64413	3.57479
Unigene910_All		3.87667	7.31667	7.21333	0.91637	-0.0205204
CL11944.Contig1_All		0.623333	0.71	0.38	0.187815	-0.90182
CL11944.Contig2_All		13.3967	12.28	10.38	-0.125564	-0.242504
Unigene15586_All		4.91333	7.20333	7.11	0.551963	-0.0188151
Unigene17968_All		2.49333	2.94	1.78667	0.23774	-0.718546
Unigene19510_All		2.18333	6.11667	2.03333	1.48621	-1.5889
Unigene19661_All		14.2133	8.55667	14.7033	-0.732124	0.781022
Unigene22256_All		3.53333	1.8	0.49	-0.973033	-1.87714
Unigene23819_All		1.98333	3.94	3.3	0.990268	-0.25573
CL10226.Contig1_All		29.1633	28.7667	18.6167	-0.0197576	-0.627803
CL10226.Contig2_All		0.866667	0.946667	1.13667	0.127379	0.263881
CL2155.Contig2_All		40.1833	44.18	47.07	0.136796	0.0914144
CL376.Contig2_All		7.75	9.95667	7.72667	0.361467	-0.365817
CL3974.Contig1_All		3.14667	1.93	1.44	-0.705224	-0.422532
CL3974.Contig2_All		6.61667	5.09333	4.71667	-0.377494	-0.110842
CL3974.Contig3_All		5.63333	5.67	3.09	0.00935989	-0.875742
CL5633.Contig1_All		12.7633	15.33	10.4067	0.264353	-0.55885
Unigene24001_All		32.4467	28.91	27.64	-0.166502	-0.064811
Unigene536_All		26.4133	26.39	24.4433	-0.00127503	-0.11055
Unigene8920_All		3.72333	3.81333	3.05	0.0344579	-0.322243
CL10005.Contig2_All		0.37	0.166667	0.216667	-1.15056	0.378512
CL10005.Contig3_All		1.13667	3.84667	1.29333	1.7588	-1.57251
CL10005.Contig4_All		3.19	2.53	2.21333	-0.334419	-0.192917
CL8665.Contig1_All		0.616667	0.0366667	0.496667	-4.07195	3.75974
CL2622.Contig3_All		2.03333	6.63333	4.24333	1.70589	-0.644536
CL6159.Contig1_All		105.87	74.8467	74.0833	-0.500284	-0.0147891
CL6159.Contig2_All		2.31333	1.79333	2.30333	-0.367329	0.36108
CL6159.Contig3_All		37.8967	20.7033	37.3467	-0.872208	0.851116
CL7540.Contig1_All		3.66333	2.75667	0.67	-0.410232	-2.04069
CL7540.Contig2_All		108.3	95.4	93.4933	-0.182972	-0.0291258
Unigene17391_All	xylulose kinase	28.7733	32.7867	40.18	0.188377	0.293368
CL1368.Contig3_All	glucan synthase	9.55333	10.05	7.80667	0.0731194	-0.364417
CL1368.Contig4_All		94.6	81.6567	66.0033	-0.21227	-0.307032
CL7277.Contig1_All		1.45667	1.41667	1.10333	-0.0401704	-0.360632
CL7277.Contig2_All		66.5167	58.1167	29.71	-0.194764	-0.968003
CL7277.Contig3_All		224.42	227.157	111.917	0.0174864	-1.02126
Unigene3963_All		2.79	2.11	0.486667	-0.403022	-2.11624
Unigene4988_All		1.03667	0.773333	0.583333	-0.42279	-0.40677
CL10159.Contig1_All		25.17	14.6733	17.3	-0.778509	0.237575
CL10159.Contig4_All		19.6633	9.40333	4.59667	-1.06426	-1.03258
CL10159.Contig5_All		3.51667	3.89	4.38	0.145562	0.171161
CL10159.Contig7_All		9.87667	8.17667	6.49667	-0.272511	-0.331813
CL5482.Contig5_All		2.37667	3.54667	1.73667	0.577524	-1.03014
CL8828.Contig1_All		19.4633	12.6267	13.5433	-0.624285	0.101109
Unigene19114_All		22.4233	10.6367	6.16	-1.07595	-0.788044
Unigene6200_All		12.5033	9.21667	7.66	-0.439996	-0.266901
CL8505.Contig1_All	fucosyltransferase	5.57	7.88667	8	0.501738	0.0205843
CL8505.Contig2_All		12.3467	19.9267	25.2467	0.690579	0.341393
CL4739.Contig1_All		8.4	14.8433	48.38	0.821354	1.7046
CL8363.Contig1_All		13.1233	16.59	6.29667	0.33818	-1.39765
CL8363.Contig2_All		8.3	9.69667	5.42667	0.224378	-0.837423
CL8363.Contig3_All		21.2167	20.43	11.6933	-0.0545088	-0.805003
Unigene13380_All		36.9967	25.95	13.8667	-0.511661	-0.904114
CL11530.Contig1_All	pectinesterase	20.9533	14.82	23.5633	-0.499634	0.668998
CL1402.Contig1_All		250.73	76.5967	46.8933	-1.71078	-0.707899
CL3109.Contig3_All		11.3	12.6933	11.2533	0.167748	-0.173719
CL3109.Contig4_All		9.21667	10.1733	12.4867	0.142475	0.295596
CL6581.Contig3_All		2.29	6.28333	0.6	1.45618	-3.3885
CL7283.Contig2_All		11.9033	46.4767	44.6867	1.96514	-0.0566622
CL7303.Contig1_All		56.6267	3.41	6.4	-4.05364	0.9083
Unigene20009_All		42.4433	40.62	41.93	-0.0633477	0.0457926
Unigene748_All		32.06	36.3767	32.7333	0.182239	-0.152253
CL11232.Contig3_All		27.2733	28.65	16.8433	0.0710441	-0.766357
CL11700.Contig2_All		6.34333	2.60333	0.81	-1.28488	-1.68437
CL2641.Contig2_All		162.98	79.13	126.27	-1.0424	0.674215
CL8037.Contig2_All		79.41	71.4033	63.83	-0.153329	-0.161757
Unigene21597_All		155.663	28.51	9.28	-2.44889	-1.61927
Unigene18192_All	xyloglucan	5.11667	2.40667	0	-1.08817	#NUM!
CL10570.Contig1_All		6.32333	1.50333	0.833333	-2.07252	-0.851199
CL1928.Contig10_All		2.40667	6.65333	2.14	1.46704	-1.63647
CL1928.Contig1_All		5.21	11.6333	2	1.15891	-2.54019
CL1928.Contig9_All		1.73667	3.43	1.01333	0.981888	-1.7591
CL3161.Contig1_All		12.67	18.9267	13.2767	0.579004	-0.511527
CL3161.Contig2_All		41.8333	65.2133	51.36	0.640514	-0.344522
CL9201.Contig1_All		43.0633	48.5667	27.8167	0.173506	-0.804017
Unigene10591_All		21.0333	25.1867	16.8667	0.259983	-0.578485
Unigene10630_All		7.27667	52.72	170.653	2.857	1.69465
Unigene12721_All		3.42333	4.25	3.72333	0.312061	-0.190868
Unigene13052_All		156.143	132.31	68.7467	-0.238949	-0.94456
Unigene14704_All		9.70333	16.0033	4.18333	0.72182	-1.93565
Unigene14706_All		11.2133	15.82	4.15333	0.496534	-1.92941
Unigene14713_All		16.1133	22.0367	24.4267	0.451651	0.148551
Unigene14714_All		26.6833	39.5133	19.4733	0.566401	-1.02084
Unigene17207_All		19.8467	17.7733	5.11	-0.159182	-1.79832
Unigene17614_All		24.7233	18.07	58.4233	-0.452277	1.69295
Unigene23894_All		0.163333	0.363333	1.00667	1.15347	1.47022
Unigene609_All		93.61	37.4067	14.9067	-1.32337	-1.32734
Unigene6574_All		5.6	3.78	3.65667	-0.567041	-0.0478571
CL1928.Contig3_All		1.99	3.77	0.126667	0.921796	-4.89546
CL1928.Contig4_All		0.996667	4.40667	0.763333	2.1445	-2.5293
CL2757.Contig2_All		2.82667	207.823	233.923	6.20011	0.170678
CL9070.Contig3_All		3.67	9.08	1.20667	1.30691	-2.91167
CL9201.Contig2_All		7.97667	7.11667	7.25	-0.164584	0.0267793
CL944.Contig2_All		1.52	1.40667	1	-0.111791	-0.49228
Unigene17673_All		42.08	9.26667	1.5	-2.18301	-2.62709
Unigene19645_All		0.736667	3.05667	0.623333	2.05288	-2.29388
Unigene22170_All		10.3567	5.95333	31.72	-0.79879	2.41362
Unigene24426_All		1.21333	1.58	0.246667	0.380949	-2.67929
Unigene6078_All		0.0133333	4.58333	4.25	8.42522	-0.108934
Unigene9200_All		0.616667	2.56	3.54333	2.05358	0.468963
Unigene9471_All		2.44667	2.29	1.58333	-0.09547	-0.532383
CL10451.Contig1_All	cellulose synthase	14.7967	7.33333	4.2	-1.01273	-0.80408
CL12349.Contig1_All		87.28	81.8667	86.6367	-0.0923749	0.0817016
CL12349.Contig2_All		10.3733	11.1567	5.20333	0.105026	-1.1004
CL12349.Contig3_All		75.0567	30.3933	40.8733	-1.30423	0.427405
CL12349.Contig4_All		25.9	47.9767	17.15	0.889381	-1.48412
CL143.Contig13_All		0.0833333	0.416667	0.326667	2.32193	-0.351074
CL143.Contig15_All		2.72333	2.87	2.24667	0.0756772	-0.353265
CL143.Contig21_All		0.513333	0.703333	0.283333	0.454313	-1.31171
CL143.Contig2_All		1.64	2.48333	1.02	0.598582	-1.28371
CL143.Contig30_All		0.816667	1.34667	0.816667	0.721574	-0.721574
CL143.Contig6_All		1.45667	2.16	1.52333	0.568361	-0.5038
CL143.Contig8_All		2.89667	3.13667	2.43667	0.114839	-0.364323
CL1581.Contig1_All		0.06	0.16	0.176667	1.41504	0.142958
CL1919.Contig1_All		13.81	18.44	12.75	0.417125	-0.532341
CL1919.Contig2_All		7.35333	10.35	7.18	0.49316	-0.527575
CL1919.Contig3_All		54.3733	107.47	112.34	0.982963	0.0639377
CL1919.Contig5_All		35.6733	91.6033	63.6733	1.36055	-0.524711
CL1919.Contig6_All		46.1733	82.4667	78.01	0.836751	-0.080152
CL1952.Contig1_All		30.0033	19.1	10.8367	-0.65155	-0.817652
CL1952.Contig2_All		0.803333	0.616667	0.07	-0.381508	-3.13906
CL1952.Contig3_All		8.8	6.72333	1.28667	-0.388327	-2.38554
CL1952.Contig4_All		13.87	12.15	3.87	-0.191011	-1.65055
CL421.Contig1_All		2.96	0.856667	0	-1.78879	#NUM!
CL421.Contig2_All		0.653333	0.12	0.213333	-2.44478	0.830075
CL4705.Contig2_All		4.67333	5.85	5.06667	0.323985	-0.2074
CL6652.Contig1_All		23.75	11.5567	2.26333	-1.0392	-2.3522
CL6652.Contig2_All		58.8267	18.97	3.9	-1.63275	-2.28217
Unigene19547_All		7.27	1.44667	0.396667	-2.32922	-1.86673
Unigene19869_All		5.34	0.746667	0.12	-2.8383	-2.63743
Unigene21472_All		3.79333	2.45333	1.29	-0.628723	-0.927372
Unigene22175_All		0	0.04	0.0733333	#DIV/0!	0.874469
Unigene39323_All		0.626667	2.49667	2.53	1.99423	0.0191342
Unigene7176_All		0.67	3.17667	9.72333	2.24528	1.61394
Unigene8146_All		49.4967	65.2733	69.6733	0.399162	0.0941129
Unigene8744_All		5.86333	1.10333	0.26	-2.40985	-2.08529
Unigene8745_All		6.23	2.96333	0	-1.07201	#NUM!
Unigene9739_All		0.496667	0.58	1.69333	0.223775	1.54574
CL8363.Contig2_All	pectin synthesis	8.3	9.69667	5.42667	0.224378	-0.837423
CL8363.Contig3_All		21.2167	20.43	11.6933	-0.0545088	-0.805003
Unigene17557_All		50.4633	56.7133	33.9633	0.168452	-0.73971
Unigene8794_All		52.7333	62.7533	30.2333	0.250977	-1.05355
CL9276.Contig2_All		20.5067	27.0433	11.34	0.39918	-1.25385
CL4658.Contig2_All	cell wall.precursor synthesis	7.74667	5.51333	3.43333	-0.490651	-0.683315
CL4658.Contig3_All		16.13	4.46333	4.81333	-1.85355	0.108915
Unigene9181_All		38.3767	3.43333	0.85	-3.48255	-2.01408
CL10853.Contig1_All		30.0833	45.7	19.54	0.60323	-1.22576
Unigene13093_All		12.0467	24.05	19.1367	0.997403	-0.329697
Unigene15387_All		14.93	28.1567	24.6333	0.915262	-0.192865
Unigene3994_All		4.10333	2.07667	1.04	-0.982527	-0.997686
CL1051.Contig3_All		0.696667	0.57	0.5	-0.289507	-0.189034
CL1051.Contig5_All		21.47	37.2033	62.3067	0.79311	0.743955
CL12186.Contig2_All		51.3033	71.76	44.8833	0.484127	-0.677
CL1738.Contig1_All		12.18	17.22	7.09333	0.499571	-1.27955
CL1738.Contig2_All		2.80333	3.23667	1.85667	0.207365	-0.801794
CL1738.Contig3_All		5.68	7.1	0.503333	0.321928	-3.81823
Unigene16285_All		0.566667	2.27	0.76	2.00212	-1.57862
Unigene21244_All		5.93667	3.42667	2.27667	-0.792847	-0.589883
CL2698.Contig2_All		0.503333	0.673333	3.74667	0.419807	2.47621
CL2698.Contig4_All		4.11333	1.68667	4.53667	-1.28613	1.42746
CL5677.Contig1_All		0.166667	0.38	1.72333	1.18903	2.18113
Unigene10910_All		150.73	310.74	280.52	1.04374	-0.147604
Unigene1965_All		6.18333	2.66333	4.40667	-1.21515	0.726455
Unigene2766_All		276.127	114.24	216.58	-1.27326	0.922832
Unigene2968_All		32.2567	11.1633	13.1567	-1.53083	0.237026
Unigene6580_All		120.96	66.7867	111.027	-0.856898	0.733274
Unigene717_All		79.7967	100.437	75.3467	0.331886	-0.41467
Unigene718_All		85.0233	131.04	183.05	0.624077	0.482231
CL5947.Contig3_All		49.46	70.3567	50.6467	0.508425	-0.47422
CL9641.Contig2_All		30.41	25.9233	20.64	-0.230295	-0.328808
Unigene601_All		22.8333	13.2233	17.4067	-0.788056	0.396554
CL1051.Contig4_All		2.60333	1.68333	1.86667	-0.629039	0.149143
CL2352.Contig2_All		4.95667	10.1167	4.16	1.02929	-1.28208
CL2352.Contig3_All		28.0733	18.9133	11.07	-0.569797	-0.772748
Unigene8283_All		0.766667	1.02667	1.53333	0.421296	0.578704
CL11342.Contig2_All		4.85	3.69333	8.04	-0.393061	1.12227
CL2256.Contig1_All		107.827	57.2733	38.6867	-0.912779	-0.566027
CL2870.Contig3_All		17.6967	44.6267	72.76	1.33443	0.705239
CL4048.Contig1_All		26.61	35.3233	10.6833	0.408653	-1.72526
CL4048.Contig2_All		2.15667	2.62	2.85333	0.280764	0.123081
CL4048.Contig3_All		58.4833	29.68	16.5533	-0.978534	-0.842369
CL4460.Contig2_All		39.5567	30.94	41.01	-0.354448	0.406503
CL7572.Contig1_All		2.70667	2.08	1.69667	-0.379934	-0.29388
CL7815.Contig2_All		28.4467	25.2533	15.9967	-0.171786	-0.658703
Unigene10833_All		19.88	27.13	45.2533	0.448571	0.738135
Unigene879_All		16.3033	38.2233	27.1	1.22929	-0.496161
CL2081.Contig1_All		6.40667	5.06	2.27667	-0.340437	-1.15221
CL5231.Contig1_All		4.78	3.73667	2.45333	-0.355259	-0.607009
CL6112.Contig2_All		21.7733	8.92333	4.57	-1.28691	-0.965389
Unigene15232_All		32.6133	19.46	15.74	-0.74495	-0.306076
CL2622.Contig3_All		2.03333	6.63333	4.24333	1.70589	-0.644536
CL10425.Contig3_All		62.21	75.0533	65.7	0.27077	-0.192023
CL4458.Contig4_All		3.11333	16.5933	4.03333	2.41407	-2.04056
CL10228.Contig2_All		5.62667	8.02667	4.70333	0.51252	-0.771117
CL10228.Contig3_All		19.7233	21.3067	15.28	0.111402	-0.47966
CL2081.Contig2_All		0.49	0.313333	0.0733333	-0.645083	-2.09516
CL8048.Contig1_All		45.6767	87.94	62.1533	0.945062	-0.500688
Unigene17104_All		10.09	10.5667	12.55	0.0665942	0.248167
Unigene17553_All		13.67	31.45	19.8467	1.20205	-0.664163
Unigene679_All		11.01	17.32	15.7067	0.653624	-0.141062
CL10425.Contig4_All		78.0033	77.3367	65.0167	-0.0123832	-0.250343
CL10899.Contig2_All	glycosyl hydrolase family	8.66	8.19333	11.9433	-0.0799165	0.543683
CL10899.Contig3_All		6.52333	8.12333	11.2033	0.316462	0.463784
CL7662.Contig2_All		11.4433	1.48667	0.243333	-2.94435	-2.61108
CL7662.Contig3_All		12.27	0.546667	0.413333	-4.48833	-0.403356
CL7662.Contig4_All		88.7567	8.31333	8.08667	-3.41636	-0.0398819
CL7821.Contig2_All		14.08	10.83	10.45	-0.378614	-0.0515303
Unigene19968_All		31.5167	48.0767	117.33	0.609222	1.28716
Unigene21673_All		50.1	57.3367	23.7233	0.194647	-1.27315
CL2778.Contig1_All	alpha-L-arabinofuranosidase	11.6367	8.12	9.38333	-0.519126	0.208621
CL2778.Contig2_All		12.9033	8.65	7.27667	-0.576972	-0.249422
Unigene23982_All		47.7567	5.40333	1.71667	-3.14378	-1.65424
CL6731.Contig3_All		6.65667	18.8467	0.61	1.50144	-4.94936
Unigene8299_All		3.57333	2.51	0.42	-0.509583	-2.57923
Unigene8300_All		1.53	1.38333	0.673333	-0.145383	-1.03876
CL12245.Contig1_All		854.11	115.62	54.9733	-2.88503	-1.07259
CL2478.Contig7_All		28.66	11.6833	6.55333	-1.29459	-0.834151
CL896.Contig2_All		8.79333	3.39	0.996667	-1.37512	-1.7661
CL9468.Contig4_All		2.71333	1.87	0.696667	-0.537028	-1.4245
Unigene22439_All		0.716667	3.29	1.08333	2.19871	-1.60261
CL11713.Contig1_All	pectate lyase	2.12667	3.08333	3.39333	0.535897	0.138212
CL11713.Contig2_All		5.14	7.73333	3.92333	0.589322	-0.97901
CL11930.Contig1_All		1.74667	2.42	1.05333	0.470403	-1.20004
CL11930.Contig4_All		1.05333	5.36333	1.12	2.34817	-2.25963
CL12124.Contig2_All		1.16333	0.806667	0.723333	-0.52822	-0.157312
CL12124.Contig3_All		1.56	1.81667	1.52333	0.219748	-0.254062
CL4184.Contig2_All		1.26667	1.16	0.866667	-0.126912	-0.420576
CL4184.Contig3_All		1.20333	1.23333	0.35	0.0355264	-1.81714
CL6825.Contig1_All		3.27333	1.94667	0.51	-0.749755	-1.93244
CL6825.Contig3_All		27.8233	6.78667	1.4	-2.03552	-2.27728
CL831.Contig4_All		26.72	38.0467	57.3267	0.50985	0.591436
Unigene16218_All		7.61667	0.23	0.02	-5.04945	-3.52356
Unigene23521_All		461.477	1498.08	434.603	1.69879	-1.78535
CL11404.Contig4_All		28.8633	4.48333	1.10333	-2.68659	-2.0227
CL12095.Contig8_All		33.9933	10	2.98	-1.76525	-1.74662
CL142.Contig3_All		0.493333	1.48667	0.35	1.59145	-2.08665
CL142.Contig5_All		0.116667	0.48	0.613333	2.04064	0.353637
CL142.Contig7_All		0.23	1.09333	0.203333	2.24903	-2.42681
CL1846.Contig1_All		0.346667	7.70333	20.33	4.47386	1.40006
CL2879.Contig3_All		1.40333	1.24	0.946667	-0.178518	-0.389412
CL313.Contig4_All		1.29333	1.57	0.666667	0.27967	-1.23573
CL6870.Contig1_All		4.10667	6.13667	4.71667	0.579487	-0.379688
CL6870.Contig2_All		27.9333	27.36	31.73	-0.0299195	0.213779
CL9511.Contig1_All		3.41333	2.26667	2.72333	-0.590609	0.264801
CL9511.Contig2_All		0.74	1.27333	1.12667	0.783013	-0.176549
CL9511.Contig3_All		12.0067	8.65667	15.6433	-0.471952	0.853664
Unigene12935_All		15.54	12.7433	14.0633	-0.286244	0.142196
Unigene44083_All		202.277	52.2667	14.0633	-1.95237	-1.89395
CL11149.Contig2_All		0.603333	0.946667	0.0133333	0.649901	-6.14975
CL1981.Contig1_All		10.1033	6.42	0.75	-0.654186	-3.09761
CL1981.Contig2_All		8.84667	4.87333	0.276667	-0.860225	-4.13869
CL2944.Contig2_All		12.95	4.37	6.60333	-1.56725	0.595561
CL7381.Contig1_All		5.83333	10.2267	21.11	0.809944	1.04559
CL7761.Contig1_All		173.993	55.4733	13.5933	-1.64917	-2.0289
CL7825.Contig3_All		1107.19	102.953	18.4367	-3.42684	-2.48134
CL9306.Contig1_All		126.68	38.0833	50.4767	-1.73396	0.406457
Unigene10439_All		4.40667	3.56667	3.03333	-0.305111	-0.233672
Unigene24078_All		22.5633	27.32	19.0267	0.275977	-0.521935
Unigene24206_All		5.62333	3.16667	2.57667	-0.828461	-0.297459
Unigene8546_All		2.03333	0.966667	0.526667	-1.07276	-0.876128
Unigene9553_All		0.366667	0.55	0.0333333	0.584963	-4.04439
Unigene24078_All		22.5633	27.32	19.0267	0.275977	-0.521935
CL5314.Contig1_All		583.917	79.8933	33.3367	-2.86962	-1.26097
Unigene3106_All		2.27667	15.0633	3.72333	2.72605	-2.01637
CL7327.Contig2_All	phospholipids	1.27667	1.11667	0.32	-0.193183	-1.80305
CL7327.Contig3_All		14.96	18.64	23.82	0.317292	0.353772
CL4770.Contig1_All		2.38	2.86	0.0633333	0.265054	-5.49691
CL4770.Contig2_All		5.90333	3.01	1.38333	-0.971766	-1.12161
CL638.Contig4_All		3.83333	3.18667	2.01667	-0.266551	-0.660075
CL638.Contig6_All		1.38667	1.69667	0.823333	0.291082	-1.04315
CL638.Contig9_All		2.73667	3.03333	1.70333	0.148484	-0.832543
CL9385.Contig1_All		7.32667	4.38333	2.47333	-0.741129	-0.825572
CL9385.Contig2_All		15.0667	18.1267	15.5133	0.266753	-0.224605
CL9749.Contig1_All		0.993333	2.64333	0.466667	1.41201	-2.50189
Unigene23831_All		43.5767	55.41	59.53	0.346591	0.103471
Unigene247_All		2.46	3.69	0.52	0.584963	-2.82704
Unigene8742_All		28.32	41.1867	77.9667	0.540356	0.92068
CL1297.Contig3_All		89.0533	36.3033	2.67333	-1.29457	-3.76339
CL2785.Contig4_All		0.186667	0.123333	0.186667	-0.597902	0.597902
CL2785.Contig5_All		0.0833333	0.603333	0.236667	2.85599	-1.3501
CL11925.Contig2_All		294.99	108.687	100.363	-1.44049	-0.114943
CL3215.Contig2_All		1.21667	1.04667	0.736667	-0.217132	-0.506718
CL5204.Contig1_All		2.67	1.66667	2.37333	-0.679874	0.509949
CL5204.Contig2_All		1.53	1.03	0.706667	-0.570887	-0.543543
CL5204.Contig3_All		3.12	3.81667	2.79333	0.290767	-0.450325
CL5204.Contig4_All		6.52333	5.78667	6.64	-0.172877	0.198451
CL7327.Contig2_All		1.27667	1.11667	0.32	-0.193183	-1.80305
CL7327.Contig3_All		14.96	18.64	23.82	0.317292	0.353772
CL7714.Contig2_All		7.74667	3.8	5.55	-1.02758	0.546488
CL8660.Contig2_All		10.3067	7.41	4.35333	-0.476032	-0.767353
Unigene18542_All		68.8967	0.226667	0.08	-8.24772	-1.5025
Unigene338_All		0.823333	1.22667	0.493333	0.575195	-1.31411
Unigene41938_All		0.28	0.343333	0.396667	0.294183	0.208317
CL10660.Contig1_All		1.41333	2.2	2.21333	0.638402	0.00871722
CL10660.Contig2_All		20.22	25.67	28.26	0.3443	0.138678
CL3215.Contig3_All		0.966667	1.00667	0.613333	0.0584956	-0.714843
CL8487.Contig2_All		14.2567	10.53	13.2367	-0.437131	0.330034
CL4188.Contig1_All		0.146667	1.25667	0.493333	3.09899	-1.34897
CL4188.Contig2_All		0.376667	1.53333	0.72	2.02531	-1.0906
CL4188.Contig3_All		0.51	3.85667	6.40333	2.91879	0.731469
CL4188.Contig4_All		0.126667	1.15333	0.3	3.1867	-1.94278
CL4188.Contig7_All		0.58	1.64333	3.34667	1.5025	1.0261
CL5105.Contig1_All		0.37	0.743333	1.16	1.00648	0.642044
CL9233.Contig2_All		0.216667	0.0433333	0.556667	-2.32193	3.68326
CL9233.Contig3_All		3.77667	8.69667	2.47333	1.20335	-1.81401
CL10246.Contig1_All		1.49667	3.92667	2.99667	1.39155	-0.389947
CL10246.Contig2_All		3.79333	5.50333	4.95	0.53684	-0.152877
Unigene14851_All		6.37333	4.58333	5.57	-0.475651	0.28128
Unigene17530_All		16.9067	16.86	9.52333	-0.00398771	-0.824066
CL2081.Contig2_All		0.49	0.313333	0.0733333	-0.645083	-2.09516
CL5231.Contig1_All		4.78	3.73667	2.45333	-0.355259	-0.607009
CL5231.Contig4_All		10.6633	11	8.58667	0.044845	-0.357333
Unigene15232_All		32.6133	19.46	15.74	-0.74495	-0.306076
Unigene17104_All		10.09	10.5667	12.55	0.0665942	0.248167
Unigene15737_All		1.82667	1.92667	1.4	0.0768936	-0.46068
Unigene21395_All		3.26	4.60667	3.44333	0.498851	-0.419917
Unigene21395_All		3.26	4.60667	3.44333	0.498851	-0.419917
Unigene13304_All		3.25333	3.66667	1.69667	0.17255	-1.11177
Unigene13162_All	TAG synthesis	48.9	59.03	512.807	0.271614	3.11889
CL10559.Contig2_All		6.94	29.91	69.3867	2.10762	1.21403
CL1097.Contig1_All		4.04	3.66	0.416667	-0.142512	-3.13488
CL1385.Contig1_All		0.196667	0.0366667	0.41	-2.42321	3.48308
CL10559.Contig2_All		6.94	29.91	69.3867	2.10762	1.21403
CL1097.Contig1_All		4.04	3.66	0.416667	-0.142512	-3.13488
CL1385.Contig1_All		0.196667	0.0366667	0.41	-2.42321	3.48308
CL1607.Contig3_All		0.47	0.106667	0.0633333	-2.13955	-0.752072
CL2210.Contig1_All		3.98333	3.3	4.57333	-0.27151	0.47078
CL9833.Contig2_All		7.09	735.993	330.753	6.69776	-1.15394
Unigene13219_All		19.4933	3298.6	723.317	7.40273	-2.18916
Unigene15171_All	glycolipid synthesis	9.56333	5.52	5.82667	-0.792845	0.0780025
Unigene10583_All		8.27667	13.14	12.5667	0.666844	-0.0643633
CL10744.Contig2_All		5.77667	12.1667	8.96333	1.07462	-0.440827
CL10903.Contig1_All	FA desaturation	154.76	77.6067	18.1233	-0.99578	-2.09833
CL2169.Contig1_All		0.0333333	1.61667	0.346667	5.59991	-2.2214
CL2169.Contig3_All		0.08	17.5933	0.09	7.78081	-7.61089
CL2169.Contig4_All		12.1633	2.11667	0.286667	-2.52267	-2.88435
CL2169.Contig5_All		0.01	2.33333	0.63	7.86625	-1.88897
CL2169.Contig6_All		1.88333	104.59	6.99	5.79531	-3.90331
CL2169.Contig7_All		0.41	326.827	58.8433	9.63869	-2.47357
CL3965.Contig1_All		1.06	0.14	0.756667	-2.92057	2.43423
CL3965.Contig2_All		2.55	1.38333	0.0166667	-0.882348	-6.37504
CL3965.Contig3_All		1.61	1.44667	0.0666667	-0.154328	-4.43962
CL3965.Contig4_All		10.5933	418.357	73.9733	5.3035	-2.49966
CL3965.Contig6_All		12.48	295.267	192.123	4.56433	-0.619986
CL3965.Contig7_All		12.4567	370.443	65.6533	4.89426	-2.49631
CL770.Contig1_All		2.64667	1.54333	0.953333	-0.778127	-0.694997
CL770.Contig2_All		2.30667	2.76	1.96333	0.258859	-0.491363
CL8421.Contig1_All		0.883333	0.97	0.386667	0.135027	-1.32689
CL8421.Contig2_All		4.20333	7.01	6.75	0.737881	-0.0545269
Unigene4178_All		2.66667	5.43	7.63667	1.02591	0.491991
Unigene4358_All		0.0366667	3.83667	0.133333	6.70924	-4.84674
Unigene4683_All		15.7833	20.81	5.8	0.398875	-1.84315
CL1030.Contig1_All	FA synthesis	0.5	0.753333	1.55333	0.59136	1.04401
CL1415.Contig2_All		0.576667	8.78333	0.923333	3.92896	-3.24985
CL2754.Contig1_All		2.00333	5.00667	2.99333	1.32145	-0.742097
CL2754.Contig2_All		3.24	3.42667	1.63667	0.080812	-1.06605
CL294.Contig2_All		33.4767	41.7567	126.133	0.318851	1.59487
CL9131.Contig3_All		0.243333	1.66	3.62333	2.77018	1.12613
Unigene10349_All		6.00333	10.2667	7.46333	0.774132	-0.460076
Unigene13113_All		26.3833	46.5767	16.0067	0.819981	-1.54093
CL4148.Contig2_All		20.36	35.1333	10.0033	0.787103	-1.81236
CL6370.Contig2_All		7.22333	8.02333	5.31667	0.151537	-0.59368
CL10291.Contig1_All		0.55	0.113333	0.473333	-2.27886	2.06228
CL10291.Contig2_All		268.997	508.553	1359.04	0.918811	1.41811
CL11219.Contig1_All		139.883	184.917	696.68	0.402651	1.91362
CL137.Contig1_All		181.557	120.193	68.67	-0.595063	-0.807605
CL137.Contig2_All		31.6533	0.513333	0.11	-5.94632	-2.22239
CL8670.Contig1_All		2.32667	0.98	0.513333	-1.24741	-0.932886
CL8670.Contig2_All		6.58333	2.00333	0.543333	-1.71642	-1.88249
Unigene13444_All		101.277	176.653	119.973	0.802619	-0.558207
Unigene15142_All		15.46	4.69667	1.59	-1.71883	-1.56261
Unigene22028_All		234.437	221.43	52.99	-0.0823475	-2.06306
Unigene3936_All		4.11333	1.49667	2.02667	-1.45856	0.437356
Unigene8724_All		65.04	86.7567	56.2133	0.415647	-0.626062
CL1866.Contig1_All		9.13667	5.02	2.09333	-0.863981	-1.26189
CL1866.Contig3_All		28.8733	40.19	16.81	0.477099	-1.25752
CL8580.Contig1_All		0.333333	0.426667	0.0866667	0.356144	-2.29956
CL8580.Contig2_All		0.24	0.536667	0.133333	1.16099	-2.00899
CL8580.Contig3_All		0.376667	0.603333	0.41	0.679667	-0.557331
CL8580.Contig4_All		1.96667	1.57	1.18	-0.324988	-0.411978
Unigene10805_All		30.7633	43.86	33.2533	0.511694	-0.399407
Unigene15406_All		22.77	41.4833	33.7667	0.865398	-0.296932
CL12103.Contig1_All		1.98333	1.91333	0.546667	-0.0518389	-1.80735
CL2052.Contig2_All		1.7	1.16333	0.596667	-0.54727	-0.963267
CL2052.Contig3_All		2.35333	1.83	0.65	-0.362862	-1.49333
CL3685.Contig1_All		7.97	20.8733	2.47667	1.38901	-3.07519
CL3685.Contig3_All		21.1133	65.4433	4.06667	1.63209	-4.00833
CL4347.Contig1_All		76.6033	82.37	52.2167	0.104712	-0.657609
CL4347.Contig5_All		0.646667	0.443333	0.253333	-0.54463	-0.807355
CL4347.Contig8_All		4.79333	3.84667	3.49333	-0.31742	-0.139005
CL9297.Contig1_All		23.7567	55.54	13.6	1.22519	-2.02992
CL3211.Contig2_All		0.44	0.323333	0.383333	-0.444481	0.245577
CL3211.Contig4_All		7.97	11.77	16.6833	0.562463	0.503293
CL1124.Contig2_All		2.11	3.42667	0.413333	0.699563	-3.05143
CL1404.Contig2_All		4.72667	7.16	16.6933	0.599136	1.22124
CL5704.Contig1_All		1.54	1.31667	2.21333	-0.22604	0.749331
CL7273.Contig2_All		11.4433	16.0367	23.9467	0.486867	0.578451
Unigene10523_All		8.13667	5.82	4.38667	-0.483419	-0.407894
Unigene10542_All		15.64	13.56	15.3367	-0.205883	0.177628
Unigene10559_All		0.616667	15.5933	17.29	4.66029	0.149009
Unigene10561_All		32.49	9.44	1.58667	-1.78314	-2.57279
Unigene10793_All		1.27333	1.63667	2.30333	0.36215	0.492963
Unigene20076_All		1.24	8.24667	6.43	2.73347	-0.358992
Unigene6616_All		1.39	1.73333	2	0.318464	0.206451
CL3211.Contig1_All		0.236667	0.696667	0.566667	1.55761	-0.297968
CL3211.Contig3_All		11.8067	13.2333	21.09	0.164575	0.672383
CL3211.Contig5_All		0.556667	1.49667	1.70333	1.42687	0.186608
CL3680.Contig1_All		1.23333	1.56333	0.82	0.342063	-0.93093
CL3680.Contig2_All		62.6933	94.6067	37.2933	0.59363	-1.34302
CL3680.Contig5_All		7.48667	4.11	0.473333	-0.865185	-3.11821
CL4567.Contig1_All		8.76	4.10667	5.66667	-1.09296	0.464532
CL4567.Contig2_All		41.03	30.9833	29.9167	-0.405187	-0.0505429
Unigene10708_All		8.69333	11.4633	4.42333	0.399045	-1.37382
Unigene11049_All		35.8233	56.6067	83.0433	0.660072	0.552892
Unigene1287_All		23.67	1.29	0.15	-4.19762	-3.10434
CL2734.Contig1_All		53.0967	121.733	87.14	1.19703	-0.482317
CL6205.Contig1_All		42.6867	63.71	135.203	0.577734	1.08554
Unigene1055_All		47.25	3.19333	0.226667	-3.88718	-3.81642
Unigene35379_All		43.36	75.4433	83.8933	0.799029	0.153163
Unigene11206_All		17.7	14.0867	13.4667	-0.329419	-0.0649375
Unigene19971_All		14.72	11.3733	7.24667	-0.372123	-0.650266
CL12211.Contig10_All		56.6633	49.68	39.0467	-0.18975	-0.347466
CL12211.Contig9_All		0.726667	0.353333	1.1	-1.04026	1.6384
CL8582.Contig1_All		299.153	595.11	287.943	0.992271	-1.04737
CL8582.Contig2_All		100.477	225.64	76.7867	1.16716	-1.5551
Unigene22094_All		2.99333	1.64667	1.09667	-0.862204	-0.586423
Unigene487_All		24.05	18.5033	11.4433	-0.378252	-0.693278
CL2411.Contig1_All		8.93333	11.2767	5.95333	0.33607	-0.921571
CL3178.Contig1_All		0.326667	1.17667	0.226667	1.84881	-2.37606
CL3178.Contig2_All		154.147	327.097	226.413	1.08541	-0.530758
CL696.Contig2_All		0.77	1.47667	0.53	0.939414	-1.47828
CL696.Contig3_All		2.43333	3.07	5.10333	0.335305	0.733201
CL696.Contig4_All		10.9167	25.49	39.2367	1.2234	0.622271
CL7463.Contig1_All		18.5133	25.24	35.01	0.447147	0.472055
CL7463.Contig2_All		15.6067	19.3033	25.5567	0.306688	0.40485
Unigene21734_All		20.0367	24.0333	21.01	0.262394	-0.193961
CL2389.Contig4_All	lipases protein	2.93333	1.20667	1.31667	-1.28151	0.125863
CL10780.Contig3_All		10.9167	19.5067	38.8933	0.837435	0.995556
CL3266.Contig3_All		0.336667	1.51667	0.923333	2.17151	-0.715981
CL3266.Contig5_All		4.82667	6.77	20.71	0.488129	1.6131
CL3656.Contig1_All		0.126667	0.17	0.786667	0.424498	2.21022
CL3656.Contig2_All		0.58	2.14333	2.87667	1.88573	0.424542
CL3656.Contig3_All		0.28	10.7733	2.91	5.26589	-1.88837
CL562.Contig2_All		9.89	5.36333	0.186667	-0.882841	-4.84459
CL8288.Contig1_All		1.71	1.24	0.373333	-0.463656	-1.7318
CL915.Contig1_All		4.45667	4.93333	5.14667	0.146598	0.0610756
CL915.Contig2_All		0.363333	0.903333	0.25	1.31396	-1.85333
CL915.Contig3_All		0.363333	0.453333	0.166667	0.319279	-1.44361
CL915.Contig4_All		7.03333	5.13667	4.31667	-0.453376	-0.250915
Unigene10493_All		4.27	16.7767	32.7167	1.97415	0.96357
Unigene10494_All		1.78333	5.90667	19.26	1.72777	1.70519
Unigene10979_All		6.93667	12.7533	9.42	0.87856	-0.437075
Unigene1124_All		3.45	1.53333	0.33	-1.16993	-2.21613
Unigene11381_All		8.48667	1.78667	0.02	-2.24793	-6.48113
Unigene11421_All		55.7567	10.25	0.786667	-2.44352	-3.70373
Unigene12482_All		0.503333	0.29	0.713333	-0.795461	1.29852
Unigene13120_All		560.3	256.567	264.687	-1.12687	0.0449518
Unigene1485_All		3.61	0.0133333	0.196667	-8.08082	3.88264
Unigene15955_All		4.24333	2.04667	1.97	-1.05192	-0.0550805
Unigene19629_All		20.7433	20.61	20.6533	-0.00930324	0.00303014
Unigene20256_All		1.20333	1.04333	0.773333	-0.205836	-0.432038
Unigene21463_All		0.296667	0.926667	4.39667	1.64321	2.24629
Unigene21945_All		1.79667	10.1767	2.48333	2.50187	-2.03492
Unigene24822_All		130.46	0.983333	0.08	-7.05171	-3.61961
Unigene42945_All		1.48	0.563333	0.173333	-1.39354	-1.70044
Unigene6882_All		4.70333	6.46667	11.79	0.459339	0.86647
Unigene816_All		1091.59	1201.06	2081.51	0.137873	0.793329
Unigene8693_All		17.0033	26.4367	10.1667	0.636723	-1.37869
Unigene9115_All		3.36	9.64667	30.1467	1.52157	1.6439
CL5637.Contig1_All	phospho lipases	0.156667	0.67	1.51	2.09646	1.17232
CL5637.Contig3_All		2.16	2.41	1.18667	0.158002	-1.02212
CL5637.Contig4_All		3.69667	1.89667	5.55667	-0.962759	1.55075
CL5637.Contig6_All		6.84	8.05	10.7233	0.234992	0.413693
Unigene12387_All		0.27	0.68	0.703333	1.33258	0.0486738
Unigene8539_All		5.82667	11.1167	10.7667	0.931982	-0.0461526
CL2538.Contig1_All		1.47	4.34333	1.88333	1.56299	-1.20551
CL2538.Contig4_All		13.7267	6.97	4.66333	-0.977751	-0.579797
CL7858.Contig2_All		11.4867	13.4467	11.09	0.227288	-0.277989
CL12225.Contig2_All		62.9333	53.1667	41.8333	-0.243302	-0.345869
CL7403.Contig1_All		17.57	19.7633	14.9	0.169712	-0.407514
Unigene12633_All		26.1967	22.7633	19.37	-0.202671	-0.232888
Unigene12775_All		9.33667	6.68	4.02333	-0.483059	-0.731457
Unigene15238_All		3.31	2.61667	2.44333	-0.339101	-0.0988795
Unigene8618_All		47.4267	30.4	45.2333	-0.641627	0.573315
Unigene8834_All		56.7233	50.83	40.0733	-0.158262	-0.343038
Unigene13510_All		18.4967	51.5	45.6767	1.47731	-0.173115
CL2972.Contig13_All		1.76667	1.51	0.696667	-0.226481	-1.11601
CL5582.Contig1_All		6.87667	4.69	2.18	-0.552121	-1.10526
CL5582.Contig2_All		16.4467	13.5467	9.69333	-0.279857	-0.482873
CL6099.Contig1_All		2.40333	4.44667	2.66333	0.887688	-0.739491
CL6099.Contig2_All		10.3567	12.1133	15.1667	0.226036	0.324308
Unigene19360_All		6.29333	7.28667	6.10667	0.211435	-0.254874
Unigene23773_All		7.84333	9.57667	8.29667	0.288057	-0.206992
CL10883.Contig2_All		1.80333	1.04333	0.68	-0.789466	-0.617594
Unigene10748_All		6.14667	9.34	13.32	0.603618	0.5121
Unigene25562_All		1.23	3.41	0.78	1.47111	-2.12823
Unigene29886_All		5.27	6.16333	3.72	0.225908	-0.728408
CL11292.Contig1_All		0.613333	0.25	0.266667	-1.29474	0.0931094
CL11292.Contig2_All		2.59333	2.64333	5.17667	0.0275507	0.969665
Unigene13120_All		560.3	256.567	264.687	-1.12687	0.0449518
Unigene7492_All		1.02333	0.466667	1.23333	-1.13281	1.4021
Unigene9103_All		1.73333	0.73	2.15333	-1.24758	1.5606
CL2655.Contig3_All		44.7	122.757	320.463	1.45745	1.38436
Unigene21463_All		0.296667	0.926667	4.39667	1.64321	2.24629
Unigene22205_All		5.97333	6.80667	5.37667	0.188412	-0.340236
CL10425.Contig3_All		62.21	75.0533	65.7	0.27077	-0.192023
CL10425.Contig4_All		78.0033	77.3367	65.0167	-0.0123832	-0.250343
CL2963.Contig1_All		7.91	7.01	9.82333	-0.174263	0.486798
CL2963.Contig2_All		2.04333	5.32333	6.78667	1.38141	0.350373
CL2963.Contig3_All		0.496667	1.37333	2.12667	1.46733	0.630912
CL2963.Contig5_All		0.273333	0.0733333	0.226667	-1.89812	1.62803
CL2963.Contig6_All		0.953333	0.706667	1.58333	-0.431951	1.16386
Unigene2966_All		10.9433	13.6367	16.3767	0.317439	0.264151
CL1340.Contig4_All		5.34667	4.19	2.88	-0.351689	-0.540881
CL4154.Contig1_All		1.04333	2.16	0.83	1.04983	-1.37985
CL4154.Contig3_All		1.29667	1.34667	0.7	0.0545851	-0.943966
CL5556.Contig2_All		0.08	0.536667	0.613333	2.74595	0.192645
CL745.Contig2_All		5.70667	6.91	8.23	0.276037	0.252207
CL8818.Contig2_All		1.50333	2.45333	1.21	0.706578	-1.01974
Unigene10770_All		8.09667	9.50333	13.3367	0.231106	0.488893
Unigene18332_All		1.59	2.78	1.8	0.806058	-0.627088
Unigene19803_All		1354.14	1138.91	702.703	-0.24972	-0.696666
Unigene24752_All		0.773333	2.77667	1.40667	1.84419	-0.981073
Unigene46486_All		0.353333	0.93	0.973333	1.3962	0.0657032
Unigene8302_All		1.17667	2.3	4.20667	0.966928	0.871044
Unigene8303_All		3.71667	14.65	27.26	1.97882	0.895885
CL872.Contig3_All		0.836667	0.176667	0.07	-2.24362	-1.3356
CL872.Contig5_All		0.75	0.913333	0.9	0.284251	-0.0212165
CL11161.Contig2_All		23.18	24.37	43.2033	0.0722257	0.826036
CL3199.Contig2_All		4.33667	7.69333	6.04333	0.827022	-0.348264
CL3199.Contig3_All		14.4333	15.4267	12.6733	0.0960218	-0.28363
CL3199.Contig4_All		11.0333	18.3167	32.0467	0.731288	0.807017
Unigene23808_All		307.293	96.9233	224.623	-1.6647	1.21259
Unigene23809_All		82.4733	20.62	35.32	-1.99988	0.776441
Unigene8627_All	beta-oxidation	21.77	20.5567	34.33	-0.0827351	0.739864
Unigene3656_All		9.81333	9.18333	15.72	-0.0957254	0.775511
Unigene4772_All		3.81667	4.51333	4.20667	0.24188	-0.101516
Unigene5664_All		61.0167	82.32	91.5433	0.43204	0.153212
Unigene6111_All		20.12	18.6133	28.9167	-0.112294	0.635565
CL3745.Contig1_All		8.56	12.71	8.82	0.570281	-0.527113
CL3745.Contig2_All		5.83667	8.37	9.32333	0.520083	0.155618
CL43.Contig2_All		1.95667	3.58	3.39333	0.871562	-0.0772564
CL43.Contig3_All		4.26667	4.26333	3.67	-0.00112755	-0.216202
CL43.Contig4_All		14.51	16.6767	19.5733	0.200783	0.231059
Unigene15535_All		52.9067	61.38	57.2767	0.214319	-0.0998211
Unigene8501_All		0.743333	0.353333	0.273333	-1.07298	-0.370368
Unigene8930_All		55.4833	88.7433	96.5633	0.677584	0.121837
CL11760.Contig2_All		49.64	26.3533	32.5767	-0.913518	0.305854
CL2389.Contig4_All		2.93333	1.20667	1.31667	-1.28151	0.125863
CL2873.Contig2_All		1.36	3.6	1.36	1.40439	-1.40439
CL2873.Contig3_All		72.6833	51.57	32.7267	-0.495093	-0.656065
CL4029.Contig2_All		1.34667	0.866667	1.00333	-0.635844	0.211252
CL4029.Contig3_All		0.433333	0.796667	2.10667	0.878499	1.40291
CL4029.Contig4_All		12.2633	13.0533	24.8367	0.0900671	0.928053
CL4347.Contig2_All		3.55333	4.84667	3.54	0.44782	-0.453244
CL4347.Contig4_All		1.77667	1.86	1.45	0.0661296	-0.35925
CL4347.Contig7_All		1.01	0.753333	0.726667	-0.422995	-0.0519946
CL9297.Contig2_All		0.55	1.42	0.11	1.36839	-3.69032
CL9813.Contig1_All		2.34333	1.3	4.84	-0.850051	1.8965
Unigene13141_All		67.91	47.0167	44.8567	-0.530452	-0.0678498
Unigene16161_All		0.0633333	0.75	1.24667	3.56585	0.733113
Unigene21649_All		13.2867	16.11	19.0367	0.277977	0.240824
Unigene487_All		24.05	18.5033	11.4433	-0.378252	-0.693278
Unigene8977_All		5.39667	8.26333	7.4	0.614655	-0.159199
CL11260.Contig1_All		4.47	2.81	1.37667	-0.669705	-1.02939
CL1582.Contig1_All		0.67	1.01667	0.503333	0.601614	-1.01426
CL1582.Contig2_All		34.36	25.55	31.8467	-0.427407	0.317819
CL1582.Contig3_All		2.55667	1.27333	1.77333	-1.00565	0.477854
CL1582.Contig4_All		95.5467	53.96	93.9	-0.824315	0.799235
Unigene10595_All		0.0166667	0.406667	0.253333	4.60881	-0.68281
Unigene15582_All		56.11	43.43	29.1567	-0.369566	-0.574866
Unigene658_All		21.0933	14.0767	11.64	-0.583481	-0.274215
CL2052.Contig2_All		1.7	1.16333	0.596667	-0.54727	-0.963267
CL2052.Contig3_All		2.35333	1.83	0.65	-0.362862	-1.49333
Unigene16140_All		0.356667	0.32	0.0833333	-0.156504	-1.94111
Unigene24034_All		31.56	22.3033	21.3333	-0.500838	-0.0641499
Unigene482_All		3.77667	2.90667	1.95333	-0.377748	-0.573427
Unigene17321_All	other lipids	3.06667	2.95667	2.35667	-0.0526998	-0.327224
CL3700.Contig1_All		0.05	0.133333	0.113333	1.41504	-0.234465
CL3700.Contig2_All		11.7467	8.18	7.86667	-0.522079	-0.0563484
CL3700.Contig3_All		1.06333	2.36333	2.11333	1.15223	-0.161303
CL3700.Contig4_All		21.16	26.06	17.9267	0.300497	-0.53973
CL3700.Contig5_All		6.96667	7.10667	6.28667	0.0287045	-0.176878
CL6418.Contig1_All		11.9367	19.71	21.25	0.723528	0.108535
CL6418.Contig2_All		7.66667	11.5067	15.8533	0.585799	0.462316
Unigene17387_All		42.53	28.1333	33.7467	-0.5962	0.262465
Unigene23311_All		4.21333	4.62333	5.35	0.133971	0.210606
Unigene23314_All		0	0.0666667	0.776667	#DIV/0!	3.54226
Unigene23315_All		0.406667	1.61333	2.62333	1.98813	0.701357
Unigene23318_All		1.8	1.46667	0.29	-0.295456	-2.33842
Unigene23321_All		1.57333	0.803333	1.84333	-0.969754	1.19825
Unigene3388_All		0.256667	1.02667	0.486667	2	-1.07696
Unigene6517_All		0.27	6.76667	7.35	4.64741	0.119299
Unigene8932_All		40.96	71.63	109.787	0.806348	0.616067
Unigene9240_All		1.10333	0.986667	0.656667	-0.161234	-0.587402
Unigene9283_All		2.08667	2.39333	2.34667	0.197821	-0.0284084
CL10903.Contig1_All		154.76	77.6067	18.1233	-0.99578	-2.09833
CL2169.Contig1_All		0.0333333	1.61667	0.346667	5.59991	-2.2214
CL2169.Contig3_All		0.08	17.5933	0.09	7.78081	-7.61089
CL2169.Contig4_All		12.1633	2.11667	0.286667	-2.52267	-2.88435
CL2169.Contig5_All		0.01	2.33333	0.63	7.86625	-1.88897
CL2169.Contig6_All		1.88333	104.59	6.99	5.79531	-3.90331
CL2169.Contig7_All		0.41	326.827	58.8433	9.63869	-2.47357
CL3965.Contig1_All		1.06	0.14	0.756667	-2.92057	2.43423
CL3965.Contig2_All		2.55	1.38333	0.0166667	-0.882348	-6.37504
CL3965.Contig3_All		1.61	1.44667	0.0666667	-0.154328	-4.43962
CL3965.Contig4_All		10.5933	418.357	73.9733	5.3035	-2.49966
CL3965.Contig6_All		12.48	295.267	192.123	4.56433	-0.619986
CL3965.Contig7_All		12.4567	370.443	65.6533	4.89426	-2.49631
CL770.Contig1_All		2.64667	1.54333	0.953333	-0.778127	-0.694997
CL770.Contig2_All		2.30667	2.76	1.96333	0.258859	-0.491363
CL8421.Contig1_All		0.883333	0.97	0.386667	0.135027	-1.32689
CL8421.Contig2_All		4.20333	7.01	6.75	0.737881	-0.0545269
Unigene4178_All		2.66667	5.43	7.63667	1.02591	0.491991
Unigene4358_All		0.0366667	3.83667	0.133333	6.70924	-4.84674
Unigene4683_All		15.7833	20.81	5.8	0.398875	-1.84315
Unigene24244_All		12.2933	6.94333	4.71333	-0.824176	-0.558881
Unigene24244_All		12.2933	6.94333	4.71333	-0.824176	-0.558881
CL1928.Contig12_All		2.82333	3.15667	0.88	0.161002	-1.84283
Unigene13091_All		15.5133	17.1167	6.04333	0.141893	-1.50199
Unigene24106_All		73.9233	96.3867	15.42	0.382804	-2.64403
CL284.Contig1_All		0.523333	0.54	0.566667	0.0452293	0.0695409
CL284.Contig3_All		2.48667	3.66333	1.48667	0.558944	-1.30108
CL284.Contig4_All		6.58667	7.30667	3.67333	0.149665	-0.992124
CL3276.Contig1_All		18.0433	17.96	22.24	-0.00667854	0.308369
Unigene12497_All		24.58	19.6	17.5633	-0.326631	-0.158287
CL10804.Contig2_All		2.56333	3.67	1.70667	0.517759	-1.1046
CL4005.Contig1_All		18.4833	29.0167	28.3367	0.650657	-0.0342117
CL4005.Contig2_All		2.41	1.89	3.72667	-0.350647	0.9795
CL4005.Contig3_All		4.06	7.61	10.77	0.906417	0.50105
CL4005.Contig4_All		13.5667	18.1367	23.27	0.418843	0.359562
Unigene17155_All		3.87	3.11333	3.32667	-0.313874	0.0956173
Unigene22679_All		0.153333	0.746667	0.776667	2.28379	0.0568312
Unigene8757_All		16.6933	19.28	19.9467	0.207833	0.0490426
CL11096.Contig1_All		1.78333	2.87333	4.14	0.688149	0.526905
CL11096.Contig2_All		76.39	93.0567	74.9267	0.284726	-0.31263
CL2052.Contig2_All		1.7	1.16333	0.596667	-0.54727	-0.963267
CL2052.Contig3_All		2.35333	1.83	0.65	-0.362862	-1.49333
CL3293.Contig1_All		76.3133	65.42	24.9833	-0.222203	-1.38877
CL3293.Contig2_All		2.45	3.77333	1.88333	0.623058	-1.00255
Unigene25446_All		0.78	1.87333	1.98333	1.26406	0.0823195
CL3179.Contig6_All		3.84667	2.27667	3.22333	-0.756686	0.50163
CL2052.Contig2_All		1.7	1.16333	0.596667	-0.54727	-0.963267
CL2052.Contig3_All		2.35333	1.83	0.65	-0.362862	-1.49333
Unigene13025_All		50.4467	55.5533	48.5733	0.139115	-0.193709
Unigene892_All		2.12667	3.54667	7.65	0.73787	1.109
CL3264.Contig4_All		0.833333	2.8	2.08667	1.74846	-0.424227
CL4661.Contig1_All		26.0633	22.55	37.64	-0.208894	0.739139
CL4661.Contig2_All		65.4933	59.42	101.317	-0.140399	0.769851
Unigene13463_All		51.8333	32.94	24.4667	-0.65404	-0.429023
CL5973.Contig2_All	starch synthesis	1.04333	6.07	3.33667	2.5405	-0.863289
CL5973.Contig3_All		28.7867	139.257	151.313	2.27427	0.119793
CL5973.Contig4_All		24.72	0.943333	0.756667	-4.71177	-0.31811
CL5973.Contig5_All		121.257	52.12	30.7267	-1.21816	-0.762346
CL5973.Contig6_All		62.69	19.86	14.2933	-1.65837	-0.474523
CL7390.Contig2_All		96.1933	47.6433	58.04	-1.01366	0.284773
CL7390.Contig3_All		35.4867	24.5867	22.32	-0.529401	-0.139539
CL9152.Contig1_All		0.663333	0.55	0.676667	-0.270302	0.299014
Unigene51614_All		0.373333	0.513333	0.38	0.459432	-0.433897
Unigene923_All		1.61333	1.60333	1.13333	-0.00897015	-0.500502
CL2717.Contig2_All		0.683333	0.52	0.383333	-0.394078	-0.439912
CL2717.Contig3_All		0.99	0.873333	1.49667	-0.180896	0.777149
CL2717.Contig4_All		0.5	0.396667	1.07667	-0.334001	1.44057
CL2717.Contig5_All		1.57333	0.29	0.76	-2.4397	1.38995
CL2717.Contig6_All		155.667	95.6867	84.83	-0.70207	-0.173743
CL5613.Contig1_All		0.156667	0.04	0.383333	-1.96963	3.26053
CL5613.Contig2_All		4.53	4.48667	4.41333	-0.013867	-0.0237753
CL7708.Contig1_All		9.04667	15.4167	23.3567	0.769033	0.599344
CL9740.Contig1_All		0.36	0.59	0.0333333	0.712718	-4.14568
Unigene15193_All		6.85667	6.83667	12.1033	-0.0042143	0.824039
Unigene21772_All		21.64	14.27	20.04	-0.600715	0.489897
Unigene24164_All		6.94667	5.75333	5.54667	-0.271923	-0.052777
Unigene721_All		3.61667	3.24	1.36667	-0.158667	-1.24533
Unigene158_All		18.47	21.6567	22.92	0.229627	0.0817958
CL6209.Contig1_All		11.2433	7.17333	9.48333	-0.648354	0.402751
CL6209.Contig2_All		100.41	75.8967	80.77	-0.403795	0.089783
Unigene11189_All		2.74333	1.6	0.446667	-0.777858	-1.8408
Unigene1211_All		2.52667	1.38	0.983333	-0.872567	-0.488916
Unigene18513_All		0.283333	0.46	1.1	0.699134	1.2578
Unigene23737_All		55.1133	22.6	22.2733	-1.28608	-0.0210053
Unigene23715_All		5.36667	7.95667	5.55333	0.568138	-0.51881
CL11277.Contig1_All		0.3	1.19	0.236667	1.98793	-2.33003
CL11277.Contig2_All		1.06667	0.106667	0.476667	-3.32193	2.15987
CL2891.Contig2_All		23.22	6.31	4.59667	-1.87966	-0.457052
CL2891.Contig3_All		19.7867	6.28667	5.11667	-1.65416	-0.297091
Unigene12772_All		18.4933	13.8933	6.24667	-0.412613	-1.15323
Unigene19387_All		11.34	11.8667	11.2233	0.0654941	-0.0804135
Unigene21383_All		5.34667	3.48	3.50667	-0.619552	0.011013
CL6491.Contig2_All	sucrose synthase	1.89667	0.44	1.68	-2.10789	1.93289
CL6491.Contig3_All		2.42333	4.78	3.38333	0.980018	-0.498565
Unigene12556_All		12.5867	11.2733	12.06	-0.158982	0.0973157
Unigene6915_All		38.22	14.0167	10.5467	-1.44718	-0.410356
CL10823.Contig1_All		0.966667	1.25667	0.713333	0.378512	-0.816954
CL10823.Contig2_All		9.77667	6.75667	10.9833	-0.533031	0.700932
CL11568.Contig1_All		0.3	2.09333	2.47333	2.80277	0.240655
CL11568.Contig2_All		31.7067	37.98	35.1267	0.260454	-0.112673
CL6309.Contig3_All		0.383333	5.64667	0.733333	3.88073	-2.94486
CL6309.Contig5_All		17.4867	9.68667	7.76333	-0.852183	-0.319324
Unigene15179_All		6.58333	4.84333	7.62333	-0.442818	0.654422
Unigene9253_All		2.85667	2.44667	3.15667	-0.223515	0.367584
Unigene12557_All		3.77	3.64333	3.72333	-0.0493055	0.0313358
CL2779.Contig2_All		0.436667	0.16	35.38	-1.44846	7.78872
Unigene19514_All		2.88667	10.09	9.91667	1.80545	-0.024999
Unigene2891_All		0.14	0.203333	0.21	0.53842	0.0465426
Unigene29460_All		0.5	1.20667	0.06	1.27103	-4.32992
Unigene33788_All		1.06333	1.01333	0.966667	-0.0694851	-0.0680184
Unigene6440_All		59.9533	72.6667	44.5067	0.277454	-0.707272
Unigene23653_All		1.83667	4.75333	5.70333	1.37185	0.262866
CL10331.Contig1_All	starch degradation	8.35	2.57667	42.0033	-1.69627	4.02693
CL10331.Contig2_All		5.62667	17.5867	209.557	1.64413	3.57479
CL10393.Contig1_All		0.773333	0.09	3.12667	-3.10309	5.11856
CL10393.Contig2_All		4.71	2.51333	5.11333	-0.906125	1.02466
CL10393.Contig3_All		5.46667	4.03333	4.21	-0.438689	0.0618476
CL1946.Contig2_All		0.413333	0.223333	2.00667	-0.888107	3.16753
CL6420.Contig1_All		0.236667	0.973333	0.643333	2.04008	-0.597368
CL6420.Contig3_All		1.66333	1.98333	0.71	0.25385	-1.48204
CL6765.Contig2_All		0.253333	0.546667	1.64	1.10962	1.58496
CL6765.Contig3_All		38.01	11.8833	55.3833	-1.67744	2.22051
CL6765.Contig4_All		11.3167	18.49	167.667	0.708296	3.18078
CL9659.Contig3_All		5.06333	5.55	1.04667	0.1324	-2.40669
Unigene10570_All		0.516667	1.11333	0.16	1.10758	-2.79874
Unigene19675_All		35.9867	81.4433	107.803	1.17833	0.404533
Unigene19935_All		2.55	2.17667	0.62	-0.228377	-1.81178
CL3562.Contig1_All		0.906667	2.06667	1.65	1.18866	-0.32484
CL3562.Contig2_All		1.77333	4.21	5.2	1.24736	0.304691
CL3562.Contig5_All		14.5867	37.4367	21.7767	1.3598	-0.781669
CL3562.Contig6_All		1.65	4.40333	5.23667	1.41613	0.250053
CL6483.Contig2_All		8.04	25.84	49.7867	1.68434	0.946153
CL6483.Contig5_All		0.946667	0.173333	0.293333	-2.44931	0.758992
Unigene11173_All		6.61667	103.41	62.8567	3.96613	-0.718238
Unigene12701_All		0.933333	0.183333	0.403333	-2.34792	1.1375
Unigene24035_All		1.3	4.14	3.4	1.67112	-0.284096
CL10890.Contig1_All		131.243	40.7667	19.95	-1.68678	-1.031
CL5735.Contig1_All		12.4333	19.5567	11.9233	0.653447	-0.713873
CL5735.Contig2_All		3.94667	2.25333	1.09667	-0.808574	-1.03894
CL5735.Contig3_All		44.43	26.8133	20.8767	-0.728584	-0.361059
CL8625.Contig1_All		8.03	5.13	5.28667	-0.646441	0.0433995
CL8625.Contig2_All		8.30667	6.11667	6.19333	-0.441524	0.0179704
CL8625.Contig3_All		38.88	16.2867	24.5867	-1.25534	0.594185
CL2879.Contig10_All		13.2267	7.31667	4.00333	-0.854191	-0.869985
CL2879.Contig12_All		0.523333	1.06667	0.163333	1.02731	-2.70722
CL2879.Contig1_All		0.663333	0.473333	0.21	-0.486878	-1.17247
CL2879.Contig2_All		23.93	10.24	7.99333	-1.2246	-0.357347
CL2879.Contig5_All		15.5733	6.11	4.2	-1.34983	-0.540783
CL2879.Contig6_All		2.78667	2.3	0.496667	-0.276907	-2.21128
CL2879.Contig7_All		1.59667	2.24667	1.56667	0.492723	-0.520088
CL2879.Contig8_All		25.87	15.52	13.9533	-0.737151	-0.153519
CL2879.Contig9_All		29.5667	15.5133	13.6833	-0.930463	-0.181089
CL7999.Contig1_All		10.0567	5.11667	7.17	-0.974876	0.486769
CL7999.Contig2_All		21.36	15.0967	18.5767	-0.500682	0.299262
CL11938.Contig1_All		12.4367	12.8933	8.75333	0.0520254	-0.558721
CL1481.Contig1_All		4.24667	4.28	1.98333	0.0112799	-1.10968
CL1481.Contig2_All		4.39	3.44333	1.53667	-0.350415	-1.164
CL1481.Contig3_All		5.79667	1.18	9.46667	-2.29644	3.00407
CL1481.Contig4_All		13.2167	21.56	26.4533	0.705999	0.295092
CL1481.Contig5_All		32.19	41.8867	52.98	0.379879	0.338957
Unigene13171_All		11.96	18.1767	51.1667	0.60387	1.49312
Unigene21559_All		6.76667	8.11	4.54	0.261257	-0.83701
CL6321.Contig6_All		25.34	13.1467	12.7633	-0.946719	-0.0426919
CL10705.Contig1_All	sucrose degradation	0.313333	0.99	0.566667	1.65973	-0.804928
CL10705.Contig2_All		7.08667	10.9733	4.36333	0.630823	-1.3305
Unigene21672_All		0.243333	0.11	0.21	-1.14543	0.932886
CL9730.Contig1_All		22.98	31.8533	31.3767	0.471066	-0.0217523
Unigene20077_All		25.7833	3.11667	0.463333	-3.04836	-2.74988
Unigene20094_All		5.62333	3.2	1.05667	-0.813354	-1.59855
Unigene8561_All		9.63333	9.53667	5.55333	-0.01455	-0.780131
Unigene17957_All		8.87	10.69	4.96333	0.269256	-1.10688
Unigene13486_All		87.2367	63.2333	1.55	-0.464249	-5.35035
CL3984.Contig11_All		0.993333	1.46333	1.11333	0.558909	-0.394373
CL3984.Contig15_All		0.336667	0.483333	0.713333	0.521698	0.561558
CL3984.Contig1_All		2.02333	0.996667	1.08333	-1.02155	0.120294
Unigene12859_All		5.11333	8.26	27.2067	0.691878	1.71975
Unigene13521_All		1.08333	0.766667	4.67667	-0.498806	2.60881
Unigene23911_All		6.89	8.61667	1.88	0.322626	-2.1964
Unigene24242_All		82.8533	82.5867	86.3433	-0.00465086	0.0641759
CL5177.Contig1_All		0.483333	91.4567	19.1267	7.56393	-2.2575
CL5177.Contig2_All		0.03	4.38667	4.10667	7.19202	-0.0951572
CL5177.Contig3_All		0.0233333	3.24	0.463333	7.11746	-2.80587
CL5177.Contig6_All		6.92667	20.4567	37.75	1.56234	0.883906
CL5177.Contig7_All		0.65	57.52	22.3	6.46748	-1.36702
CL5177.Contig8_All		0.01	13.21	2.42333	10.3674	-2.44657
CL8635.Contig2_All		61.1767	43.9167	40.7467	-0.478213	-0.108087
CL8635.Contig3_All		7.66333	2.22667	1.28667	-1.78309	-0.791247
CL8635.Contig4_All		484.233	389.057	370.377	-0.315722	-0.0709871
Unigene12557_All		3.77	3.64333	3.72333	-0.0493055	0.0313358
Unigene18239_All		2.43667	0.663333	0.0266667	-1.8771	-4.63662
Unigene22217_All		2.75333	1.16333	0.00666667	-1.24291	-7.44708
Unigene2812_All		13.99	37.7133	84.9233	1.43068	1.17109
Unigene33788_All		1.06333	1.01333	0.966667	-0.0694851	-0.0680184
Unigene6915_All		38.22	14.0167	10.5467	-1.44718	-0.410356
CL10047.Contig1_All		155.85	4.62	1.09667	-5.07612	-2.07477
CL10047.Contig2_All		312.423	5.45	0.26	-5.8411	-4.38967
CL10047.Contig4_All		17.53	17.3233	11.12	-0.0171094	-0.63956
CL10644.Contig1_All		4.04667	1.51	0.313333	-1.42219	-2.26878
CL10644.Contig2_All		3.98	1.75	0.793333	-1.18541	-1.14136
CL10644.Contig3_All		21.7567	6.55	2.74333	-1.73189	-1.25556
CL109.Contig1_All		19.0833	9.35667	1.48333	-1.02825	-2.65715
CL109.Contig3_All		0.886667	2.07333	0.96	1.22549	-1.11085
CL109.Contig4_All		0.646667	0.67	0.273333	0.0511388	-1.2935
CL2991.Contig2_All		63.32	2.31333	0.813333	-4.77462	-1.50805
CL2991.Contig3_All		199.877	52.08	31.6167	-1.94031	-0.720044
CL2991.Contig4_All		2.43	0.133333	0.0666667	-4.18785	-1
CL347.Contig1_All		3.58333	2.93333	1.59667	-0.288761	-0.877478
CL347.Contig2_All		7.43333	5.63333	3.26333	-0.40002	-0.787642
CL4360.Contig1_All		7.76333	7.55667	2.56	-0.0389262	-1.56161
CL4360.Contig2_All		29.48	16.81	6.1	-0.810417	-1.46244
CL4360.Contig3_All		146.627	84.95	21.8633	-0.787462	-1.9581
CL4360.Contig4_All		57.12	107.85	67.3067	0.916958	-0.680205
CL4618.Contig1_All		7.69667	3.15	0.94	-1.28888	-1.74462
CL5989.Contig2_All		882.293	1465.19	2641.62	0.731754	0.850337
CL7560.Contig2_All		8.5	20.2333	19.1433	1.2512	-0.079892
CL7560.Contig4_All		17.0167	25.4667	50.9033	0.581662	0.99915
CL7560.Contig5_All		3.17667	10.14	7.75	1.67447	-0.387789
CL8959.Contig3_All		2.50333	3.23333	5.62	0.369172	0.797548
CL8959.Contig4_All		2.85333	3.93667	5.74667	0.464326	0.545751
Unigene13607_All		4.01	1.95333	1.91667	-1.03766	-0.0273387
Unigene19456_All		4.64333	10.2467	10.71	1.14192	0.0638038
Unigene19979_All		0.256667	2.13667	2.77	3.05739	0.374524
Unigene19982_All		15.05	13.9633	7.46667	-0.10812	-0.903107
Unigene22113_All		225.263	113.317	74.1067	-0.991252	-0.612685
Unigene22307_All		0.696667	2.03667	0.216667	1.54767	-3.23266
Unigene22961_All		0.82	1.74	1.22333	1.08539	-0.50827
Unigene24288_All		12.8333	10.43	12.0667	-0.299157	0.210288
Unigene31161_All		1.98333	0.446667	0.356667	-2.15066	-0.324622
Unigene4286_All		10.84	9.43667	5.14333	-0.200016	-0.875574
Unigene469_All		42.2767	30.4933	43.0167	-0.471368	0.496402
Unigene553_All		4.12333	3.28333	3.46667	-0.32865	0.0783879
Unigene5639_All		0.32	0.743333	0.3	1.21594	-1.30905
Unigene6916_All		16.7433	9.13667	6.94667	-0.873847	-0.395347
Unigene7329_All		1.76333	1.41	1.09333	-0.32261	-0.366962
CL7167.Contig2_All	ascorbate, glutathione	27.9833	37.8633	32.6567	0.436234	-0.213424
CL4811.Contig7_All		3.17	3.26	0.976667	0.0403891	-1.73893
Unigene13102_All		10.4667	12.49	12.3633	0.254971	-0.0147057
Unigene16037_All		3.50333	0.91	0.0733333	-1.94479	-3.63333
Unigene19537_All		1.85333	5.02333	4.01333	1.43852	-0.323844
Unigene5804_All		0.966667	2.06	2.06333	1.09155	0.00233257
CL10109.Contig2_All		6.17	7.48333	2.02	0.278411	-1.88933
CL10109.Contig3_All		18.7267	21.9533	13.8467	0.229346	-0.664901
CL6571.Contig3_All		1.49	1.51667	1.16	0.0255917	-0.386779
CL7343.Contig1_All		19.03	19.3	14.4267	0.0203253	-0.419863
CL7343.Contig2_All		7.38333	6.78	3.52	-0.122987	-0.94571
CL7658.Contig1_All		0.596667	3.38333	0.483333	2.50345	-2.80735
CL7658.Contig2_All		4.2	7.82333	3.95667	0.897394	-0.983498
CL9632.Contig1_All		338.023	407.31	463.503	0.269004	0.186452
Unigene10894_All		23.93	23.35	25.3133	-0.0353978	0.116475
Unigene17146_All		145.34	146.14	169.597	0.0079193	0.214757
Unigene17147_All		143.54	87.4467	32.4367	-0.714978	-1.43078
Unigene17717_All		18.3867	31.9733	22.0467	0.798209	-0.536309
Unigene17792_All		3.92667	6.42333	4.42	0.710017	-0.539276
Unigene17966_All		0.666667	8.41	17.8833	3.65707	1.08844
Unigene3841_All		170.137	134.49	149.08	-0.339195	0.148588
Unigene41680_All		1.8	0.176667	0.256667	-3.3489	0.538866
CL10109.Contig1_All		3.66667	4.87	2.68667	0.409453	-0.858104
CL10109.Contig2_All		6.17	7.48333	2.02	0.278411	-1.88933
CL10109.Contig3_All		18.7267	21.9533	13.8467	0.229346	-0.664901
CL7343.Contig1_All		19.03	19.3	14.4267	0.0203253	-0.419863
CL7343.Contig2_All		7.38333	6.78	3.52	-0.122987	-0.94571
Unigene17146_All		145.34	146.14	169.597	0.0079193	0.214757
Unigene17147_All		143.54	87.4467	32.4367	-0.714978	-1.43078
Unigene17966_All		0.666667	8.41	17.8833	3.65707	1.08844
Unigene41680_All		1.8	0.176667	0.256667	-3.3489	0.538866
CL10162.Contig1_All		25.33	48.6867	42.49	0.94268	-0.196403
CL790.Contig1_All		1.08	0.526667	0.926667	-1.03607	0.81516
CL790.Contig2_All		14.74	16.7667	11.5767	0.185859	-0.534376
CL9478.Contig1_All		298.84	282.107	307.237	-0.0831325	0.12311
CL9478.Contig2_All		2.03	1.69	0.296667	-0.264456	-2.51011
CL9478.Contig3_All		2.27667	1.86	5.48667	-0.29162	1.56063
Unigene15559_All		99.15	152.577	155.297	0.62185	0.0254925
CL12078.Contig1_All		1.69667	1.34	0.4	-0.34047	-1.74416
CL12078.Contig2_All		385.61	268.007	319.917	-0.524874	0.255427
Unigene15089_All		17.8533	11.58	14.4167	-0.624558	0.316102
CL9335.Contig2_All		29.24	24.87	25.1833	-0.233537	0.0180627
CL9335.Contig3_All		26.9733	33.1433	31.9933	0.297185	-0.0509474
Unigene668_All		21.3433	26.61	21.5467	0.318183	-0.304504
CL2623.Contig1_All		101.377	62.5267	7.94	-0.697182	-2.97726
CL2623.Contig2_All		2.21	24.54	0.94	3.47302	-4.70633
CL2623.Contig3_All		3.76	1.73667	0.04	-1.11441	-5.44018
CL2623.Contig8_All		386.273	117.437	38.1	-1.71774	-1.62402
CL2623.Contig9_All		334.963	118.173	23.7333	-1.5031	-2.31592
CL2602.Contig2_All		6.86333	12.7367	21.7533	0.892006	0.772249
CL2602.Contig4_All		8.04667	6.63	5.64667	-0.279382	-0.231609
CL8017.Contig1_All		4.88333	4.94333	2.60333	0.0176179	-0.925124
Unigene19854_All		110.34	100.277	75.6133	-0.13797	-0.407273
CL7597.Contig2_All	glycolysis	96.6767	101.2	81.8367	0.0659697	-0.30639
Unigene22585_All		0.526667	2.36667	1.45667	2.16789	-0.700186
CL809.Contig2_All		1.99333	3.28333	0.636667	0.719978	-2.36655
CL809.Contig3_All		2.27667	2.46333	0.373333	0.113689	-2.72208
CL809.Contig4_All		2.42	1.45667	0.15	-0.732336	-3.27964
CL809.Contig5_All		195.037	243.677	380.917	0.321223	0.644507
Unigene41034_All		1.13	0.663333	0.526667	-0.768517	-0.332844
CL6159.Contig1_All		105.87	74.8467	74.0833	-0.500284	-0.0147891
CL6159.Contig2_All		2.31333	1.79333	2.30333	-0.367329	0.36108
CL6159.Contig3_All		37.8967	20.7033	37.3467	-0.872208	0.851116
CL7540.Contig1_All		3.66333	2.75667	0.67	-0.410232	-2.04069
CL7540.Contig2_All		108.3	95.4	93.4933	-0.182972	-0.0291258
CL2768.Contig2_All		3.77	3.32	1.45333	-0.183381	-1.19182
CL614.Contig2_All		14	8.94667	7.67333	-0.646005	-0.221497
CL614.Contig3_All		27.2033	21.3067	18.67	-0.352479	-0.190583
CL8667.Contig2_All		76.3133	81.03	114.41	0.086521	0.497685
CL8667.Contig3_All		55.5267	60.07	95.1333	0.113464	0.663306
Unigene10610_All		5.04	10.1367	16.9467	1.00809	0.741418
Unigene15301_All		3.38	2.71333	1.01667	-0.316957	-1.41622
Unigene17532_All		9.38333	10.57	9.11667	0.171803	-0.213397
Unigene19777_All		62.9067	65.1433	106.02	0.0504046	0.702647
Unigene8551_All		28.0967	26.07	51.7767	-0.108008	0.989912
CL3371.Contig2_All		10.5567	12.3067	16.74	0.221286	0.443859
CL3371.Contig3_All		13.73	22.45	17.36	0.709384	-0.370948
CL3371.Contig4_All		1.41667	3.54333	3.74667	1.32261	0.0805004
CL3371.Contig5_All		7.57	15.1033	21.3133	0.996502	0.496889
CL6520.Contig2_All		3.44667	3.53	3.67667	0.0344664	0.0587302
CL8667.Contig1_All		0.376667	1.15333	0.363333	1.61445	-1.66644
CL9342.Contig2_All		0.98	1.43	2.01	0.545161	0.49118
Unigene17241_All		114.37	121.513	114.997	0.087406	-0.0795226
Unigene17242_All		0.0366667	0.216667	0.0766667	2.56294	-1.49881
Unigene17498_All		25.3433	36.6633	39.11	0.532732	0.0931996
CL6309.Contig3_All		0.383333	5.64667	0.733333	3.88073	-2.94486
CL6309.Contig5_All		17.4867	9.68667	7.76333	-0.852183	-0.319324
Unigene15179_All		6.58333	4.84333	7.62333	-0.442818	0.654422
Unigene23653_All		1.83667	4.75333	5.70333	1.37185	0.262866
Unigene9253_All		2.85667	2.44667	3.15667	-0.223515	0.367584
CL10082.Contig1_All		35.24	43.94	35.3033	0.318321	-0.31573
CL10082.Contig2_All		0.886667	0.433333	0.66	-1.03291	0.606989
CL10082.Contig3_All		228.797	349.51	422.773	0.611268	0.274551
CL10509.Contig1_All		0.933333	0.796667	1.33	-0.228416	0.739378
Unigene10903_All		177.237	113.687	162.76	-0.640614	0.517683
Unigene21826_All		163.763	215.877	259.143	0.398595	0.263543
CL10656.Contig1_All		0.2	0.16	0.12	-0.321928	-0.415037
CL10656.Contig2_All		75.2833	57.4867	43.6267	-0.389103	-0.398017
CL2438.Contig10_All		2.82333	4.27667	15.48	0.599087	1.85585
CL2438.Contig11_All		1.01333	3.38333	9.06	1.73934	1.42107
CL2438.Contig1_All		0.366667	0.956667	3.81333	1.38355	1.99496
CL2438.Contig3_All		7.25	35.32	273.573	2.28443	2.95337
CL2438.Contig8_All		2.12333	5.83	20.4233	1.45717	1.80865
CL2438.Contig9_All		2.77	13.5367	87.2133	2.28891	2.68768
Unigene17639_All		82.9567	96.5733	133.497	0.219267	0.467107
Unigene23890_All		95.7133	88.7167	90.6567	-0.109515	0.031208
Unigene6802_All		886.54	618.253	755.673	-0.519988	0.289565
CL2868.Contig1_All		0.4	15.14	6.88333	5.24222	-1.13719
CL2868.Contig2_All		80.75	57.3667	53.3633	-0.49325	-0.104364
CL2868.Contig3_All		40.7733	42.94	24.2267	0.0746963	-0.825726
CL2868.Contig4_All		42.5067	48.71	34.69	0.196529	-0.489698
CL2868.Contig5_All		223.18	197.833	168.693	-0.173922	-0.229883
CL465.Contig2_All		149.37	100.667	104.23	-0.569304	0.0501845
CL465.Contig4_All		98.79	71.2933	66.8	-0.470598	-0.0939191
CL8497.Contig1_All		0.443333	1.61333	0.4	1.86358	-2.01197
CL8497.Contig2_All		3.34333	1.10667	0.853333	-1.59507	-0.375039
Unigene20672_All		1.62	2.42667	0.433333	0.582982	-2.48543
CL1006.Contig1_All		5.89333	7.63667	0.706667	0.373859	-3.43384
CL11790.Contig1_All		49.8833	63.6	44.8933	0.350469	-0.502526
CL11790.Contig2_All		26.08	27.7933	21.58	0.091795	-0.365044
CL12267.Contig1_All		44.7367	37.89	47.2867	-0.239641	0.319616
CL2422.Contig1_All		96.1433	106.013	149.393	0.140987	0.49487
CL2422.Contig2_All		0.52	0.39	0.07	-0.415037	-2.47805
CL2422.Contig4_All		0.57	0.443333	0.0533333	-0.36257	-3.05528
CL2422.Contig5_All		0.25	0.636667	0.156667	1.34861	-2.02284
CL2422.Contig6_All		0.283333	0.753333	1.24333	1.41079	0.722853
CL2422.Contig7_All		3.21333	3.50667	3.26667	0.12603	-0.102281
CL3532.Contig1_All		1.00667	1.12	0.296667	0.153913	-1.91658
CL3532.Contig2_All		0.373333	0.31	1.58667	-0.268196	2.35566
CL4323.Contig4_All		12.1633	20.53	6.67667	0.755195	-1.62053
Unigene12975_All		21.75	31.94	13.38	0.554349	-1.25529
Unigene218_All		2.84667	2.95667	3.74667	0.054698	0.341636
Unigene24541_All		2.26333	1.80333	0.743333	-0.327783	-1.27858
Unigene43240_All		31.3	42.6133	31.98	0.445142	-0.414135
Unigene4932_All		2.61333	2.89	4.82667	0.145178	0.739958
Unigene682_All		31.2833	48.62	131.613	0.636156	1.43668
CL1404.Contig1_All	gluconeogenese	10.16	13.8033	26.7767	0.442116	0.95596
CL1404.Contig2_All		4.72667	7.16	16.6933	0.599136	1.22124
CL1404.Contig3_All		2.43	3.71	6.02333	0.610463	0.699143
CL1404.Contig4_All		12.8333	17.19	26.7167	0.421674	0.63617
CL5704.Contig1_All		1.54	1.31667	2.21333	-0.22604	0.749331
CL5704.Contig2_All		4.19333	2.35333	1.78	-0.833392	-0.402828
CL5704.Contig3_All		5.92	6.74667	7.04	0.188578	0.0614005
CL7273.Contig1_All		1.73667	2.73333	3.08667	0.654341	0.175388
CL7273.Contig2_All		11.4433	16.0367	23.9467	0.486867	0.578451
Unigene10523_All		8.13667	5.82	4.38667	-0.483419	-0.407894
Unigene10542_All		15.64	13.56	15.3367	-0.205883	0.177628
Unigene10558_All		85.44	76.03	96.4733	-0.168343	0.343561
Unigene10559_All		0.616667	15.5933	17.29	4.66029	0.149009
Unigene10561_All		32.49	9.44	1.58667	-1.78314	-2.57279
Unigene10793_All		1.27333	1.63667	2.30333	0.36215	0.492963
Unigene20076_All		1.24	8.24667	6.43	2.73347	-0.358992
Unigene24048_All		626.257	612.87	803.747	-0.031173	0.39116
Unigene6616_All		1.39	1.73333	2	0.318464	0.206451
Unigene17818_All		97.6533	38.3233	29.7167	-1.34945	-0.366951
CL3772.Contig1_All		1.27667	0.98	3.04333	-0.381528	1.6348
CL3772.Contig2_All		0.146667	6.3	3.41	5.42474	-0.88558
CL3772.Contig4_All		0.556667	1.41333	1.36667	1.34422	-0.0484404
CL3772.Contig5_All		32.18	65.1833	70.5367	1.01834	0.11387
Unigene15176_All		0.746667	0.286667	0.0466667	-1.38109	-2.61891
Unigene17645_All		59.2067	91.5433	146.043	0.628695	0.67387
Unigene1159_All		0.203333	0.523333	0.00666667	1.36388	-6.29462
Unigene19654_All		51.4167	47.36	58.0633	-0.118567	0.293958
CL8937.Contig3_All		1.71	1.46	1.38667	-0.228028	-0.0743473
Unigene8951_All		0.173333	65.4667	3.02	8.56107	-4.43814
CL3818.Contig2_All		3.87333	56.3633	125.293	3.86311	1.15248
CL3818.Contig3_All		0.0733333	0.666667	0.113333	3.18442	-2.55639
CL3818.Contig4_All		0.973333	7.96	0.193333	3.03176	-5.36361
CL3818.Contig5_All		15.4133	206.437	370.47	3.74345	0.843657
Unigene16535_All		0.1	2.18	1.45667	4.44626	-0.581657
Unigene8951_All		0.173333	65.4667	3.02	8.56107	-4.43814
CL1114.Contig10_All	pyruvate dehydrogenase	23.5533	15.5767	13.4867	-0.596545	-0.207853
CL1114.Contig1_All		1.47333	3.83667	1.21333	1.38077	-1.66088
CL1114.Contig5_All		0.26	0.123333	1.25	-1.07595	3.34129
CL1114.Contig7_All		2.01333	2.29333	0.77	0.18786	-1.57452
CL1114.Contig9_All		37.08	49.0467	20.43	0.403514	-1.26347
CL290.Contig1_All		2.22333	0.776667	2.05333	-1.51736	1.4026
CL290.Contig2_All		0.673333	1.35667	3.02	1.01067	1.15448
CL290.Contig3_All		107.67	100.023	86.96	-0.10628	-0.201913
CL10521.Contig1_All		8.45333	8.38	18.25	-0.0125701	1.12287
CL10521.Contig2_All		4.23667	11.07	11.96	1.38565	0.111562
CL1373.Contig1_All		0.453333	0.2	0.406667	-1.18057	1.02385
CL1373.Contig3_All		22.8667	17.1167	26.5567	-0.417844	0.633672
CL4016.Contig2_All		1.56667	1.77667	1.42333	0.181475	-0.319899
CL7578.Contig2_All		1.45333	2.74	4.70667	0.91481	0.78053
CL9864.Contig1_All		17.4867	42.8367	46.1667	1.29259	0.108005
CL9864.Contig2_All		17.0767	54.4533	49.06	1.67299	-0.150473
Unigene18302_All		1.20333	1.88667	0.116667	0.648803	-4.01538
CL10062.Contig3_All		24.7467	22.95	9.49333	-0.10874	-1.27351
CL8903.Contig2_All		26.5333	58.79	10.9933	1.14776	-2.41894
CL8903.Contig3_All		30.87	50.5867	21.5	0.712552	-1.23442
CL9670.Contig1_All		28.9233	30.8533	21.49	0.0931925	-0.521761
CL9670.Contig2_All		2.73333	7.87333	2.64	1.52631	-1.57644
CL9670.Contig3_All		78.0367	91.3967	69.7833	0.227989	-0.389259
Unigene19739_All		28.7533	37.1633	45.8767	0.370151	0.303881
CL10246.Contig1_All		1.49667	3.92667	2.99667	1.39155	-0.389947
CL10246.Contig2_All		3.79333	5.50333	4.95	0.53684	-0.152877
Unigene14851_All		6.37333	4.58333	5.57	-0.475651	0.28128
Unigene17530_All		16.9067	16.86	9.52333	-0.00398771	-0.824066
CL11916.Contig1_All		30.0667	23.6967	23.39	-0.343481	-0.0187923
CL11916.Contig4_All		1.23	2.05333	1.61	0.73931	-0.350907
CL11916.Contig5_All		92.8633	76.6933	70.8233	-0.276008	-0.114876
CL11916.Contig7_All		0.24	0.87	1.15	1.85798	0.402547
Unigene10920_All		21.8033	44.7333	16.7767	1.0368	-1.41489
Unigene19098_All		5.55	5.46	4.43	-0.0235868	-0.301594
Unigene19101_All		0.33	0.803333	0.313333	1.28353	-1.3583
Unigene21756_All		34.4467	38.4567	15.44	0.158869	-1.31656
Unigene23700_All		6.91333	8.5	8.20667	0.298081	-0.0506665
CL2889.Contig1_All		4.35667	4.43333	2.01667	0.0251671	-1.13642
CL2889.Contig2_All		20.5033	26.0333	33.7933	0.344502	0.376379
CL2889.Contig3_All		6.12333	13.5433	20.04	1.14519	0.5653
CL2889.Contig4_All		113.673	252.28	316.687	1.15013	0.32803
CL5354.Contig4_All		0.586667	0.553333	0.193333	-0.0843922	-1.51706
CL5354.Contig5_All		6.65667	4.34667	4.77667	-0.61489	0.136095
CL5354.Contig6_All		6.93333	5.94667	6.15	-0.221468	0.0485052
Unigene1191_All		0.59	0.686667	0.8	0.218895	0.22039
Unigene5645_All		73.2333	56.8033	43.5133	-0.366525	-0.384518
CL12026.Contig2_All		0.136667	0.796667	0.406667	2.54331	-0.970129
CL12026.Contig4_All		86.0967	54.34	49.5667	-0.663943	-0.132644
CL12026.Contig5_All		41.0467	31.87	37.06	-0.365066	0.217664
CL2086.Contig1_All		0.406667	0.576667	0.323333	0.503891	-0.834715
CL2086.Contig2_All		2.95	7.77333	13.64	1.39782	0.811238
CL2086.Contig3_All		0.423333	1.09333	1.47333	1.36887	0.430351
CL2086.Contig4_All		9.99333	13.4533	17.4967	0.428926	0.379116
CL2086.Contig5_All		2.40333	5.46	6.67	1.18386	0.288786
CL2481.Contig1_All		1.59333	37.11	1.00667	4.54169	-5.20415
CL2481.Contig5_All		1.72	4.63667	1.61667	1.43068	-1.52007
CL3378.Contig1_All		1.97	1.66667	0.903333	-0.24123	-0.883635
CL3378.Contig2_All		3.99667	5.83	1.34333	0.544699	-2.11768
CL3378.Contig3_All		11.1033	15.6733	16.3633	0.497319	0.0621546
CL3378.Contig4_All		110.417	95.2367	46.9933	-0.213369	-1.01906
CL3378.Contig5_All		34.7467	25.3767	10.5533	-0.453372	-1.2658
CL3378.Contig6_All		142.407	155.22	129.51	0.124298	-0.261251
CL4067.Contig2_All		0.786667	0.17	0.44	-2.21022	1.37197
CL5886.Contig1_All		8.33333	14.89	5.53	0.837378	-1.42899
CL5886.Contig4_All		54.4833	72.15	61.16	0.405184	-0.238411
CL6123.Contig1_All		0.926667	1.54333	0.0833333	0.735927	-4.21101
CL6123.Contig2_All		4.92	9.51	5.10333	0.950787	-0.898005
Unigene10904_All		52.38	51.3967	75.8333	-0.0273413	0.561157
Unigene13251_All		144.823	167.577	103.937	0.210527	-0.689117
Unigene17684_All		98.54	89.0067	58.1333	-0.146796	-0.614548
Unigene18840_All		1.08333	1.61667	2.24667	0.577545	0.474764
Unigene19731_All		76.2667	83.7	55.9133	0.134175	-0.582035
Unigene8665_All		32.7633	28.2933	18.7567	-0.21162	-0.593059
CL12262.Contig2_All		43.8967	38.3767	30.83	-0.193882	-0.315895
CL5354.Contig4_All		0.586667	0.553333	0.193333	-0.0843922	-1.51706
CL5354.Contig5_All		6.65667	4.34667	4.77667	-0.61489	0.136095
CL5354.Contig6_All		6.93333	5.94667	6.15	-0.221468	0.0485052
Unigene1191_All		0.59	0.686667	0.8	0.218895	0.22039
Unigene5645_All		73.2333	56.8033	43.5133	-0.366525	-0.384518
CL10232.Contig1_All		2.21333	0.183333	0.06	-3.59368	-1.61143
CL10232.Contig2_All		6.57	7.5	7.44	0.190997	-0.011588
CL10232.Contig3_All		56.2033	46.7667	56.8667	-0.265175	0.282103
CL4528.Contig6_All		0.02	0.433333	0.01	4.43741	-5.43741
CL5098.Contig1_All		21.9733	16.8433	13.4467	-0.383576	-0.324929
CL5098.Contig2_All		14.32	12.53	9.59667	-0.192645	-0.384781
Unigene31236_All		1.27	0.313333	0.153333	-2.01906	-1.03103
Unigene172_All		12.32	20.8	30.4333	0.755581	0.549069
Unigene19802_All		120.93	118.657	133.74	-0.027379	0.172638
CL12262.Contig1_All	isocitrate dehydrogenase [NADP]	2.30333	3.03667	1.75667	0.398765	-0.789648
CL5354.Contig4_All		0.586667	0.553333	0.193333	-0.0843922	-1.51706
CL12262.Contig2_All		43.8967	38.3767	30.83	-0.193882	-0.315895
CL5354.Contig5_All		6.65667	4.34667	4.77667	-0.61489	0.136095
CL5354.Contig6_All		6.93333	5.94667	6.15	-0.221468	0.0485052
Unigene1191_All		0.59	0.686667	0.8	0.218895	0.22039
Unigene5645_All		73.2333	56.8033	43.5133	-0.366525	-0.384518
CL2028.Contig4_All		11.3833	15.8633	15.3967	0.478773	-0.0430779
CL2889.Contig1_All		4.35667	4.43333	2.01667	0.0251671	-1.13642
CL2889.Contig2_All		20.5033	26.0333	33.7933	0.344502	0.376379
CL2889.Contig3_All		6.12333	13.5433	20.04	1.14519	0.5653
CL2889.Contig4_All		113.673	252.28	316.687	1.15013	0.32803
Unigene13005_All		45.4	31.2367	37.1767	-0.539452	0.251157
Unigene172_All		12.32	20.8	30.4333	0.755581	0.549069
Unigene19802_All		120.93	118.657	133.74	-0.027379	0.172638
CL1025.Contig2_All		1.05	1.34333	0.636667	0.355428	-1.07721
CL1025.Contig3_All		1.54	1.64333	1.42667	0.0936948	-0.203977
CL1025.Contig5_All		0.0733333	0.296667	0.0933333	2.0163	-1.66838
CL10710.Contig1_All		5.11667	3.17	3.03	-0.690721	-0.065165
CL10710.Contig2_All		3.87333	4.27333	4.81333	0.141786	0.171674
CL10710.Contig3_All		8.13	11.88	13.1033	0.547208	0.141399
CL2589.Contig2_All		9.02667	13.31	9.15	0.560245	-0.540667
CL3621.Contig2_All		709.327	691.26	1027.02	-0.0372217	0.571159
CL396.Contig2_All		25.0067	24.0833	27.1433	-0.0542777	0.172563
CL396.Contig3_All		91.8833	68.1033	85.0133	-0.432078	0.319964
CL8662.Contig2_All		1.13	1.35667	1.67667	0.263744	0.30553
CL8937.Contig3_All		1.71	1.46	1.38667	-0.228028	-0.0743473
CL9558.Contig1_All		11.3667	7.34333	4.64333	-0.630302	-0.661274
Unigene10769_All		13.71	17.7667	4.67	0.373944	-1.92768
Unigene17167_All		107.7	100.497	66.6067	-0.0998706	-0.593409
Unigene17168_All		48.2967	49.2	28.52	0.0267347	-0.786684
Unigene17991_All		0.193333	1.08	2.82667	2.48187	1.38807
Unigene21278_All		0.806667	0.783333	2.46333	-0.0423463	1.65291
Unigene21280_All		0.6	0.666667	0.27	0.152003	-1.30401
Unigene21282_All		0.26	0.483333	0.223333	0.894507	-1.11382
Unigene523_All		19.62	9.43667	18.67	-1.05598	0.984373
Unigene6997_All		1.64333	3.72333	2.89667	1.17997	-0.362201
CL166.Contig2_All		0.693333	1.33	2.99667	0.939805	1.17193
CL166.Contig4_All		30.2033	20.1033	23.5	-0.587273	0.225226
CL166.Contig5_All		14.1067	20.5567	20.3367	0.543229	-0.0155231
CL2481.Contig1_All		1.59333	37.11	1.00667	4.54169	-5.20415
CL2481.Contig2_All		42.4333	45.4133	18.2467	0.0979179	-1.31548
CL2481.Contig5_All		1.72	4.63667	1.61667	1.43068	-1.52007
CL2481.Contig7_All		6.09333	43.6967	2.63333	2.84222	-4.05256
CL2481.Contig8_All		5.67333	5.96667	3.34	0.0727286	-0.837077
Unigene10904_All		52.38	51.3967	75.8333	-0.0273413	0.561157
CL2618.Contig1_All		0.69	1.05	3.10667	0.605721	1.56498
CL2618.Contig2_All		166.25	156.05	265.117	-0.091346	0.764619
CL2618.Contig4_All		43.35	35.16	45.3667	-0.302097	0.367698
CL4703.Contig1_All		0.99	1.50333	2.17	0.602665	0.52953
CL6896.Contig1_All		6.29333	2.16	3.89333	-1.54279	0.849975
CL6896.Contig2_All		96.0067	144.063	174.89	0.585497	0.279745
Unigene23934_All		217.85	295.45	395.793	0.439579	0.421833
CL1650.Contig2_All	glucose-6-phosphate 1-dehydrogenase	9.88	7.76667	15.6133	-0.347215	1.00741
CL1650.Contig3_All		10.4133	15.74	14.98	0.596004	-0.0713979
CL1650.Contig4_All		24.7567	28.0033	19.67	0.177781	-0.509602
CL1650.Contig5_All		5.27	10.1567	12.5367	0.946552	0.303727
CL1730.Contig2_All		5.63333	6.77667	9.83333	0.266587	0.537105
CL1730.Contig3_All		27.0933	30.4133	15.73	0.166766	-0.951185
CL3981.Contig1_All		5.95667	6.75333	4.15333	0.181095	-0.70133
CL3981.Contig4_All		0.263333	0.37	0.293333	0.490635	-0.334984
CL3981.Contig5_All		12.8033	9.44	3.86333	-0.439661	-1.28894
Unigene5814_All		0.173333	0.11	0.186667	-0.656046	0.762961
CL10246.Contig1_All		1.49667	3.92667	2.99667	1.39155	-0.389947
CL10246.Contig2_All		3.79333	5.50333	4.95	0.53684	-0.152877
Unigene14851_All		6.37333	4.58333	5.57	-0.475651	0.28128
Unigene17530_All		16.9067	16.86	9.52333	-0.00398771	-0.824066
CL9109.Contig1_All		10.5367	7.13	6.19667	-0.563445	-0.20241
CL9109.Contig2_All		55.7967	51.4367	52.0067	-0.117382	0.0158994
CL9109.Contig3_All		160.033	141.343	180.28	-0.179169	0.351036
CL9109.Contig4_All		31.5467	37.0367	29.07	0.231467	-0.349423
Unigene569_All		169.063	157.81	123.463	-0.0993752	-0.354106
CL3626.Contig2_All	OPP.electron transfer	0.126667	0.356667	0.0566667	1.49354	-2.654
CL3626.Contig3_All		0.323333	0.85	0.00333333	1.39444	-7.99435
CL3626.Contig4_All		0.98	0.406667	0.913333	-1.26894	1.16729
CL3626.Contig5_All		1.69667	1.02	0.476667	-0.734134	-1.09752
CL3626.Contig6_All		0.613333	0.786667	1.18333	0.359081	0.589032
CL3626.Contig7_All		1.3	2.17333	1.12333	0.741398	-0.952123
CL3626.Contig8_All		5.11667	5.23	11.5433	0.0316067	1.14218
CL3831.Contig2_All		24.0967	25.6433	35.9833	0.0897502	0.488745
Unigene13174_All		23.1133	33.24	36.0167	0.524195	0.115744
CL457.Contig10_All	OPP.non-reductive	11.5033	0.613333	0.606667	-4.22924	-0.0157673
CL5935.Contig1_All		5.26667	3.01667	4.78333	-0.803935	0.665061
CL5935.Contig2_All		170.357	120.47	187.61	-0.499884	0.639063
CL5935.Contig3_All		13.8367	33.5167	2.99667	1.27638	-3.48345
Unigene23442_All		0.286667	0.73	0.0566667	1.34852	-3.68732
Unigene23443_All		5.37333	6.08667	4.8	0.179835	-0.342618
Unigene23444_All		4.76667	4.93333	5.40667	0.049582	0.132177
Unigene23445_All		0.633333	0.22	0.406667	-1.52546	0.886343
Unigene23446_All		1.12333	1.75667	2.10333	0.645054	0.259837
Unigene23448_All		1.58667	1.8	1.39667	0.181998	-0.366009
Unigene23449_All		39.67	34.3767	15.3133	-0.206619	-1.16664
Unigene23450_All		4.93667	10.3867	4.62333	1.07312	-1.16773
Unigene23451_All		4.75667	7.80667	5.07667	0.714756	-0.620825
CL7637.Contig1_All		15.0133	24.28	20.7667	0.693524	-0.225499
Unigene24842_All		0.896667	1.59	1.81	0.826383	0.186963
CL11806.Contig1_All		9.94	14.2	15.8133	0.514573	0.155251
CL11806.Contig2_All		18.52	26.1133	16.61	0.495703	-0.652735
Unigene8824_All		34.8367	57.6267	70.4433	0.72613	0.289727
CL1652.Contig1_All		1.39667	1.55333	2.20667	0.15338	0.506501
CL1652.Contig3_All		0.786667	0.66	0.393333	-0.253286	-0.746714
CL1652.Contig4_All		4.21667	1.95333	1.31667	-1.11016	-0.569048
CL436.Contig1_All		1.03	2.20667	1.14	1.09922	-0.952835
CL5179.Contig1_All		0.443333	0.836667	0.75	0.916261	-0.157762
Unigene7307_All		1.17667	1.65667	0.93	0.493578	-0.832981
Unigene8865_All		41.22	68.6333	124.843	0.735565	0.863137
Unigene12571_All	fermentation	0.596667	0.723333	1.01333	0.277735	0.486376
CL6409.Contig1_All		9.88	10.8167	10.1267	0.130673	-0.0950966
CL6409.Contig3_All		7.13667	8.99667	7.68333	0.33414	-0.227658
CL6409.Contig4_All		27.6533	21.17	20.8267	-0.385432	-0.0235893
CL6409.Contig5_All		68.3733	68.1667	83.75	-0.00436732	0.297023
CL7174.Contig1_All		1.85333	0.726667	2.17	-1.35076	1.57833
CL7174.Contig2_All		88.8567	123.857	156.727	0.47912	0.339579
CL7174.Contig3_All		1.23	0.973333	0.98	-0.337652	0.00984779
Unigene33436_All		0.283333	1.06	0.136667	1.90349	-2.95533
Unigene53414_All		1.6	1.46333	0.203333	-0.128813	-2.84734
CL3589.Contig10_All		66.9033	322.08	140.9	2.26727	-1.19275
CL3589.Contig11_All		26.16	201.33	91.4767	2.94413	-1.13809
CL3589.Contig13_All		787.153	395.187	245.733	-0.99411	-0.685441
CL3589.Contig15_All		52.6067	837.51	290.32	3.99279	-1.52846
CL3589.Contig17_All		9.55667	13.5833	11.84	0.507258	-0.198168
CL3589.Contig3_All		1.86	3.24	3.14667	0.800691	-0.0421695
CL3589.Contig4_All		6.09	14.0233	76.1033	1.20332	2.44013
CL3589.Contig5_All		13.8	18.89	87.7	0.452954	2.21495
CL3589.Contig6_All		25.01	139.57	457.8	2.48041	1.71373
CL6183.Contig3_All		125.233	9.06333	1.57	-3.78843	-2.52928
CL8968.Contig1_All		62.74	39.1333	18.3467	-0.680988	-1.09288
CL8968.Contig2_All		9.54333	4.54333	1.61	-1.07074	-1.49669
CL8968.Contig3_All		58.6067	34.6067	6.88333	-0.760015	-2.32987
CL9310.Contig1_All		1.88333	2.36	2.70333	0.325498	0.195953
CL9310.Contig2_All		17.4567	9.51667	13.79	-0.87525	0.535094
CL9652.Contig2_All		34.0433	77.05	106.56	1.17842	0.467799
Unigene1574_All		0.613333	0.0633333	0.516667	-3.27563	3.0282
Unigene19785_All		111.83	139.073	199	0.314539	0.516923
Unigene2414_All		6.50333	8.29667	11.6133	0.351352	0.485178
Unigene25538_All		0.956667	1.31333	1.35	0.457145	0.0397263
Unigene6998_All		33.24	74.5033	105.513	1.16438	0.502048
CL11777.Contig2_All		177.293	166.943	228.947	-0.0867798	0.455653
CL11978.Contig2_All		239.673	71.3633	106.29	-1.74781	0.574751
CL1684.Contig1_All		2.58333	0.31	0.416667	-3.05889	0.426625
CL1684.Contig4_All		27.8233	3.92	4.25333	-2.82737	0.11774
CL3416.Contig1_All		2.88333	5.48667	6.70667	0.928192	0.289666
CL8057.Contig1_All		0.76	16.75	1.04333	4.46202	-4.00489
CL8057.Contig2_All		63.68	61.6533	27.32	-0.0466614	-1.17422
CL8057.Contig3_All		90.88	66.43	29.47	-0.452128	-1.17259
CL8057.Contig4_All		495.433	198.177	200.277	-1.3219	0.0152072
CL9887.Contig1_All		0.0766667	0.453333	0.38	2.5639	-0.254573
Unigene10842_All		15.0367	15.1767	11.9867	0.0133702	-0.340424
Unigene6975_All		12.8467	5.15667	1.41667	-1.31688	-1.86394
tca3
CL8441.Contig1_All	carbonic anhydrase	0.326667	0.896667	0.316667	1.45675	-1.50161
CL8441.Contig3_All		4.69667	6.51667	4.31	0.472497	-0.596446
Unigene13261_All		60.5467	73.87	68.5067	0.286941	-0.108744
Unigene15386_All		36.4967	26.2867	12.3667	-0.473433	-1.08787
Unigene15403_All		4.82333	17.4233	1.78	1.85292	-3.29107
Unigene15776_All		14.0433	15.77	5.86333	0.167297	-1.42739
Unigene23873_All		16.73	39.15	3.65	1.22657	-3.42304
Unigene9388_All		0.23	2.94667	5.81667	3.67938	0.981109
Unigene991_All		2.67333	13.9267	40.1533	2.38114	1.52767
Unigene12984_All		5.55333	6.78333	2.06333	0.28864	-1.71702
Unigene15403_All		4.82333	17.4233	1.78	1.85292	-3.29107
Unigene42816_All		0.703333	0.19	0.383333	-1.88821	1.0126
CL6576.Contig1_All	GABA.Glutamate decarboxylase	1.38333	2.49	2.11667	0.847997	-0.234352
CL6576.Contig3_All		176.583	214.037	278.533	0.277509	0.379992
Unigene13505_All		6.34	1.61333	0.53	-1.97444	-1.60598
CL9803.Contig1_All		2.85333	4.10667	4.87	0.52532	0.245954
CL9803.Contig2_All		30.1667	53.86	63.57	0.836259	0.239132
CL10538.Contig2_All	aspartate aminotransferase	1.61	0.876667	0.39	-0.87696	-1.16855
CL10538.Contig3_All		11.2767	31.3233	80.8867	1.4739	1.36866
CL10538.Contig4_All		18.5633	28.0967	52.28	0.597943	0.89586
CL10538.Contig5_All		8.84667	18.6733	24.27	1.07777	0.378195
CL1174.Contig1_All		16.2733	17.18	16.9	0.0782202	-0.0237068
CL4541.Contig2_All		19.0233	20.3367	11.3	0.0963132	-0.84776
CL6051.Contig1_All		6.14	8.65667	10.0867	0.495573	0.220566
CL6051.Contig2_All		6.43	10.3267	8.67	0.683484	-0.252271
CL6051.Contig3_All		18.3833	30.7133	28.8433	0.740467	-0.0906272
CL6051.Contig4_All		0.966667	0.763333	0.196667	-0.340705	-1.95656
CL6051.Contig5_All		1.76	2.97333	4.26333	0.756506	0.519901
Unigene13954_All		0.386667	1.59333	1.53	2.04289	-0.0585165
Unigene15131_All		0.193333	0.103333	0.106667	-0.903785	0.0458037
Unigene17615_All		17.7867	17.58	16.3767	-0.0168611	-0.102293
Unigene19348_All		1.05	1.81667	0.353333	0.790904	-2.36219
Unigene9639_All		0.743333	0.536667	0.52	-0.469983	-0.0455147
CL10425.Contig3_All		62.21	75.0533	65.7	0.27077	-0.192023
CL10425.Contig4_All		78.0033	77.3367	65.0167	-0.0123832	-0.250343
CL10738.Contig2_All	alanine aminotransferase	9.92667	14.2567	4.80333	0.522255	-1.56953
CL4493.Contig1_All		23.0267	38.4367	34.67	0.739178	-0.148795
CL4493.Contig2_All		50.67	59.1033	71.0167	0.222108	0.264918
Unigene21643_All		9.94667	12.9433	12.61	0.379924	-0.0376409
Unigene31822_All		0.34	1.34333	0.366667	1.98221	-1.87328
Unigene10983_All	calvin cyle	45.97	57.13	97.9767	0.313556	0.77819
Unigene6380_All		1.17	7.15667	8.66	2.61278	0.275079
Unigene7161_All		10.5867	0.936667	4.54	-3.49857	2.27708
CL7846.Contig1_All		35.78	26.77	13.0767	-0.418536	-1.03362
CL7846.Contig3_All		3.34667	3.05333	2.34667	-0.13234	-0.379772
CL7846.Contig4_All		59.5767	37.1267	32.1267	-0.682292	-0.208684
CL7846.Contig5_All		25.4867	18.86	14.9533	-0.434413	-0.334863
CL8810.Contig2_All		191.8	109.127	77.3667	-0.813599	-0.49622
Unigene15218_All		7.06	10.2733	15.6133	0.541164	0.603874
CL599.Contig1_All		0.0666667	0.123333	0.0966667	0.887525	-0.351472
CL599.Contig2_All		1.18333	2.75667	1.13667	1.22007	-1.27812
CL599.Contig4_All		6.17667	5.17	7.17667	-0.256664	0.47315
CL599.Contig5_All		3.52667	4.23667	5.81667	0.264624	0.457263
CL599.Contig6_All		5.12667	5.08333	3.12	-0.0122463	-0.704229
CL8947.Contig1_All		7.00667	4.66333	6.45333	-0.587367	0.468683
CL8947.Contig2_All		48.86	29.0067	20.42	-0.752269	-0.506402
Unigene19002_All		18.15	6.4	6.15	-1.50383	-0.0574855
Unigene1978_All		47.39	69.8967	64.5767	0.560641	-0.114211
Unigene2358_All		127.533	127.807	191.293	0.00308872	0.581824
Unigene2480_All		1.12333	0.463333	0.793333	-1.27766	0.775877
Unigene2514_All		0.356667	0.17	0.616667	-1.06904	1.85896
Unigene2729_All		29.5333	33.75	52.2433	0.192543	0.630359
Unigene3436_All		51.2733	52.23	70.95	0.02667	0.441924
Unigene3637_All		58.0067	63.8433	90.5367	0.138317	0.503966
Unigene3715_All		205.74	275.99	517.007	0.423794	0.905567
Unigene4005_All		0.273333	0.963333	0.206667	1.81737	-2.22073
Unigene4375_All		20.3967	30.1567	28.7367	0.564144	-0.0695842
Unigene5529_All		3.72333	10.1967	4.99667	1.45343	-1.02906
Unigene5895_All		0.466667	1.47333	1.57667	1.65862	0.0977938
CL10656.Contig1_All		0.2	0.16	0.12	-0.321928	-0.415037
CL10656.Contig2_All		75.2833	57.4867	43.6267	-0.389103	-0.398017
CL2438.Contig10_All		2.82333	4.27667	15.48	0.599087	1.85585
CL2438.Contig11_All		1.01333	3.38333	9.06	1.73934	1.42107
CL2438.Contig1_All		0.366667	0.956667	3.81333	1.38355	1.99496
CL2438.Contig3_All		7.25	35.32	273.573	2.28443	2.95337
CL2438.Contig8_All		2.12333	5.83	20.4233	1.45717	1.80865
CL2438.Contig9_All		2.77	13.5367	87.2133	2.28891	2.68768
Unigene17639_All		82.9567	96.5733	133.497	0.219267	0.467107
Unigene23890_All		95.7133	88.7167	90.6567	-0.109515	0.031208
Unigene6802_All		886.54	618.253	755.673	-0.519988	0.289565
CL2868.Contig1_All		0.4	15.14	6.88333	5.24222	-1.13719
CL2868.Contig2_All		80.75	57.3667	53.3633	-0.49325	-0.104364
CL2868.Contig3_All		40.7733	42.94	24.2267	0.0746963	-0.825726
CL2868.Contig4_All		42.5067	48.71	34.69	0.196529	-0.489698
CL2868.Contig5_All		223.18	197.833	168.693	-0.173922	-0.229883
CL465.Contig2_All		149.37	100.667	104.23	-0.569304	0.0501845
CL465.Contig4_All		98.79	71.2933	66.8	-0.470598	-0.0939191
CL8497.Contig1_All		0.443333	1.61333	0.4	1.86358	-2.01197
CL8497.Contig2_All		3.34333	1.10667	0.853333	-1.59507	-0.375039
Unigene20672_All		1.62	2.42667	0.433333	0.582982	-2.48543
Unigene25241_All		0.13	0.74	2.60333	2.50901	1.81476
CL457.Contig10_All		11.5033	0.613333	0.606667	-4.22924	-0.0157673
CL5935.Contig1_All		5.26667	3.01667	4.78333	-0.803935	0.665061
CL5935.Contig2_All		170.357	120.47	187.61	-0.499884	0.639063
CL5935.Contig3_All		13.8367	33.5167	2.99667	1.27638	-3.48345
Unigene23442_All		0.286667	0.73	0.0566667	1.34852	-3.68732
Unigene23443_All		5.37333	6.08667	4.8	0.179835	-0.342618
Unigene23444_All		4.76667	4.93333	5.40667	0.049582	0.132177
Unigene23445_All		0.633333	0.22	0.406667	-1.52546	0.886343
Unigene23446_All		1.12333	1.75667	2.10333	0.645054	0.259837
Unigene23448_All		1.58667	1.8	1.39667	0.181998	-0.366009
Unigene23449_All		39.67	34.3767	15.3133	-0.206619	-1.16664
Unigene23450_All		4.93667	10.3867	4.62333	1.07312	-1.16773
Unigene23451_All		4.75667	7.80667	5.07667	0.714756	-0.620825
Unigene1648_All		2.35333	0.116667	0.0366667	-4.33424	-1.66985
CL1652.Contig1_All		1.39667	1.55333	2.20667	0.15338	0.506501
CL1652.Contig2_All		0.236667	0.203333	0.503333	-0.21901	1.30767
CL1652.Contig3_All		0.786667	0.66	0.393333	-0.253286	-0.746714
CL1652.Contig4_All		4.21667	1.95333	1.31667	-1.11016	-0.569048
CL436.Contig1_All		1.03	2.20667	1.14	1.09922	-0.952835
CL5179.Contig1_All		0.443333	0.836667	0.75	0.916261	-0.157762
Unigene7307_All		1.17667	1.65667	0.93	0.493578	-0.832981
Unigene8865_All		41.22	68.6333	124.843	0.735565	0.863137
CL11806.Contig1_All		9.94	14.2	15.8133	0.514573	0.155251
CL11806.Contig2_All		18.52	26.1133	16.61	0.495703	-0.652735
Unigene8824_All		34.8367	57.6267	70.4433	0.72613	0.289727
Unigene17888_All		0.14	12.9533	1.14	6.53175	-3.50622
CL10019.Contig1_All		0.0433333	0.106667	0.306667	1.29956	1.52356
CL10019.Contig2_All		13.4733	14.79	8.82	0.134515	-0.745771
Unigene15166_All		10.6967	6.41	4.62333	-0.738765	-0.471391
Unigene21839_All		9.11333	4.86667	3.42	-0.905045	-0.508938
Unigene22377_All		3.28	1.50333	0.316667	-1.12553	-2.24713
Unigene23645_All		7.3	6.39333	3.82	-0.191328	-0.742996
Unigene10668_All		5.47333	8.69333	6.37	0.66749	-0.448616
CL10501.Contig2_All		3.7	1.83	1	-1.01568	-0.871844
CL10501.Contig3_All		5.65333	5.94	2.36667	0.0713612	-1.32761
Unigene17370_All		5.83	4.03333	4.55	-0.531523	0.173894
Unigene21856_All		1.80667	2.79667	0.706667	0.630378	-1.98461
Unigene10948_All	lightreaction	39.8	47.28	38.18	0.248462	-0.308413
Unigene10980_All		3.98	4.32	2.6	0.118263	-0.73252
Unigene21797_All		7.50667	10.6933	9.97667	0.510467	-0.100082
CL6464.Contig1_All		0.596667	2.72333	23.8167	2.19038	3.12853
CL6464.Contig3_All		3.74667	1.91333	6.11	-0.969519	1.67508
CL7449.Contig1_All		37.54	53.1533	93.49	0.501732	0.814652
CL7449.Contig2_All		0.286667	1.82	3.91333	2.66649	1.10446
Unigene19708_All		5.25667	7.31333	6.04	0.476381	-0.275981
Unigene20010_All		16.9433	11.8733	16.2233	-0.512993	0.450345
Unigene20512_All		1.65333	0.28	4.67667	-2.56188	4.06198
Unigene7077_All		4.59333	1.40667	7.43	-1.70726	2.40108
Unigene9065_All		4.44333	41.51	145.427	3.22374	1.80876
Unigene9185_All		9.74	8.71	86.5133	-0.161249	3.31218
Unigene9236_All		1.93333	2.37	18.5933	0.293797	2.97183
Unigene10980_All		3.98	4.32	2.6	0.118263	-0.73252
CL5642.Contig2_All		2.61	4.79667	3.39	0.877982	-0.500747
CL9942.Contig2_All		6.84333	21.7833	27.6967	1.67045	0.346488
Unigene12301_All		1.31667	0.82	1.01667	-0.683194	0.310151
Unigene13802_All		6.42667	1.30333	0.57	-2.30186	-1.19317
Unigene13929_All		1.31333	1.51333	32.38	0.204497	4.4193
Unigene17983_All		0.61	3.33667	2.5	2.45153	-0.416479
Unigene18865_All		0	1.74	1.13	#DIV/0!	-0.622765
Unigene7188_All		1.01	3.99	1.45	1.98203	-1.46034
Unigene9376_All		0.303333	3.07	0.22	3.33926	-3.80266
CL10423.Contig2_All		0.496667	0.36	0.543333	-0.464281	0.593841
CL10423.Contig3_All		0.543333	0.426667	0.323333	-0.348728	-0.400087
CL5132.Contig2_All		0.953333	1.81667	1.18333	0.930241	-0.618437
CL5132.Contig3_All		3.26	3.46667	3.91333	0.0886772	0.174849
Unigene13073_All		4.85333	7.98667	4.37	0.718618	-0.86996
Unigene15733_All		2.03333	2.35	2.41	0.208814	0.0363724
Unigene1582_All		1.43333	0.883333	1.83	-0.698344	1.05081
Unigene16021_All		1.21	0.943333	0.766667	-0.359167	-0.299168
Unigene18665_All		1.24667	0.506667	1.16333	-1.29897	1.19916
Unigene24060_All		3.01	4.89	2.42667	0.700071	-1.01086
Unigene24434_All		1.78333	3.22667	5.84333	0.855468	0.856747
Unigene6950_All		2.82333	1.49	1.08	-0.922087	-0.464281
Unigene9134_All		2.61333	1.43	22.26	-0.869876	3.96037
CL7652.Contig1_All		285.667	484.117	149.127	0.761022	-1.69882
CL7091.Contig2_All		0.0833333	0.586667	0.44	2.81558	-0.415037
CL7956.Contig1_All		0.48	0.983333	6.05333	1.03465	2.62198
CL7956.Contig2_All		5.37	4.50667	28.3167	-0.252861	2.65152
Unigene1019_All		9.59333	17.3533	88.9367	0.855109	2.35757
Unigene11210_All		5.13667	8.29	63.63	0.69054	2.94026
Unigene1653_All		1.11667	0.786667	3.46333	-0.505374	2.13834
Unigene20140_All		7.68333	2.62667	14.5567	-1.5485	2.47037
Unigene22367_All		3.34667	0.0733333	8.35	-5.51211	6.83116
Unigene4603_All		0.21	0.39	0.243333	0.893085	-0.68054
Unigene4636_All		0.463333	0.26	0.83	-0.833539	1.6746
Unigene6444_All		0.763333	1.10333	0.713333	0.531484	-0.62922
Unigene6521_All		1.31667	0.92	1.03667	-0.517184	0.172246
Unigene9285_All		6.24	4.73333	41.1567	-0.39869	3.1202
Unigene22200_All		13.6367	4.27333	10.6533	-1.67406	1.31787
CL1039.Contig1_All		73.1333	73.7333	61.27	0.0117879	-0.267136
CL1039.Contig2_All		89.7367	73.5433	81.8833	-0.287103	0.154975
CL1233.Contig1_All		0.85	0.81	0.126667	-0.0695409	-2.67688
CL1233.Contig2_All		7.53	26.3267	24.3233	1.8058	-0.114184
CL2405.Contig1_All		2.05667	1.71667	1.79333	-0.260698	0.0630337
CL2405.Contig2_All		186.777	240.967	125.807	0.367519	-0.937625
CL2405.Contig3_All		2.54667	2.16667	1.45	-0.233133	-0.579424
CL3876.Contig1_All		0.0133333	0.683333	3.82333	5.67948	2.48417
CL4973.Contig1_All		18.2133	7.63333	4.00667	-1.25461	-0.929911
CL4973.Contig2_All		108.613	44.66	30.18	-1.28215	-0.56539
CL4973.Contig3_All		84.4167	43.4733	22.87	-0.957397	-0.926674
CL4973.Contig4_All		5.60667	0.65	1.03333	-3.10863	0.668794
CL7636.Contig1_All		31.75	60.33	44.64	0.926119	-0.434539
CL7636.Contig2_All		291.77	343.483	222.737	0.235409	-0.624901
CL7864.Contig1_All		46.8367	38.1933	24.1333	-0.294318	-0.662294
CL7864.Contig2_All		2.46333	3.61	2.64333	0.551387	-0.44964
Unigene11076_All		2.12	2.52	0.173333	0.249359	-3.8618
Unigene11181_All		30.38	19.1233	30.09	-0.667788	0.65395
Unigene13246_All		207.05	166.22	188.71	-0.316885	0.183077
Unigene17646_All		701.04	512.18	384.127	-0.452846	-0.415069
Unigene19638_All		0.193333	0.203333	0.07	0.0727563	-1.53842
Unigene19852_All		135.35	121.863	76.58	-0.151431	-0.670225
Unigene23556_All		1.82	0.933333	0.983333	-0.963474	0.0752881
Unigene23557_All		231.153	189.82	220.317	-0.284218	0.214947
Unigene24514_All		0.116667	2.09	5.92667	4.16304	1.50372
Unigene25637_All		60.2267	28.11	18.93	-1.09932	-0.570409
Unigene7977_All		0.0633333	0.653333	3.08333	3.36678	2.2386
Unigene8088_All		0.893333	1.79667	0.866667	1.00805	-1.05177
Unigene8765_All		6.47	14.1667	5.97333	1.13066	-1.24589
Unigene9124_All		1.42	1.94	0.02	0.450166	-6.59991
Unigene9230_All		1.16	2.22333	0.946667	0.938599	-1.2318
CL8030.Contig2_All		4.54	4.46667	5.83	-0.0234937	0.384297
Unigene11541_All		1.69333	2.16667	3.00333	0.355611	0.471087
CL4658.Contig1_All		75.9133	69.67	68.9933	-0.123816	-0.0140806
CL4658.Contig2_All		7.74667	5.51333	3.43333	-0.490651	-0.683315
CL4658.Contig3_All		16.13	4.46333	4.81333	-1.85355	0.108915
CL4658.Contig4_All		9.59	13.5067	15.1333	0.494069	0.164058
CL4658.Contig6_All		56.3633	68.13	52.6033	0.273533	-0.373136
Unigene9181_All		38.3767	3.43333	0.85	-3.48255	-2.01408
Unigene9283_All		2.08667	2.39333	2.34667	0.197821	-0.0284084
CL1147.Contig2_All		1.66333	1.77	0.843333	0.089672	-1.06957
CL3994.Contig1_All		34.51	31.5667	31.4133	-0.128613	-0.00702489
CL3994.Contig2_All		23.3567	22.58	19.8433	-0.0487889	-0.186391
Unigene15003_All		0.543333	0.72	0.52	0.406159	-0.469485
Unigene15005_All		3.83333	3.59	4.99667	-0.0946156	0.476982
Unigene17478_All		3.68667	7.49	25.83	1.02265	1.78601
Unigene368_All		2.12333	2.24	1.41333	0.0771679	-0.664397
CL10042.Contig1_All		1.34333	1.78333	1.95333	0.408759	0.131362
CL10042.Contig3_All		10.33	10.4167	12.4367	0.0120534	0.255706
CL155.Contig2_All		1.94667	0.166667	0.223333	-3.54597	0.422233
Unigene22359_All		6.04333	2.00667	0.206667	-1.59054	-3.27942
CL11269.Contig1_All	photorespiration	3.66667	3.8	2.22333	0.0515303	-0.773275
CL2084.Contig1_All		3.78	7.32667	11.17	0.954771	0.6084
CL2084.Contig2_All		1.11667	1.77	2.44667	0.664551	0.467068
Unigene4155_All		0.37	1.00333	2.98333	1.4392	1.57212
Unigene17642_All		6.52667	9.68	8.04	0.568661	-0.267812
CL9344.Contig1_All		14.84	19.52	26.9867	0.395462	0.467294
CL9344.Contig2_All		30.15	51.85	70.1433	0.782186	0.435962
Unigene24277_All		8.17333	10.9033	7.36	0.415773	-0.566992
CL10738.Contig2_All		9.92667	14.2567	4.80333	0.522255	-1.56953
Unigene21643_All		9.94667	12.9433	12.61	0.379924	-0.0376409
Unigene31822_All		0.34	1.34333	0.366667	1.98221	-1.87328
CL1574.Contig1_All		7.44333	9.21333	7.39667	0.307774	-0.316848
Unigene448_All		83.74	58.59	96.1433	-0.515262	0.714532
Unigene15575_All		96.61	104.87	81.71	0.118358	-0.360017
CL6839.Contig1_All		7.99	11.6667	16.48	0.546125	0.498324
CL6839.Contig2_All		159.847	176.587	197.787	0.143688	0.163569
CL549.Contig1_All		2.2	3.00667	2.41333	0.450661	-0.317138
CL549.Contig4_All		2.27667	5.58667	1.47	1.29506	-1.92617
CL549.Contig5_All		39.4367	31.38	20.9433	-0.329692	-0.583354
CL7903.Contig1_All		0.416667	0.736667	0.79	0.822118	0.100841
CL7903.Contig2_All		9.54667	12.7333	12.64	0.415541	-0.0106137
CL7903.Contig3_All		11.8667	14.0933	13.4	0.248098	-0.0727799
Unigene13222_All		434.44	401.293	559.083	-0.1145	0.478406
Unigene15292_All		15.87	24.0833	17.94	0.601733	-0.424855
Unigene227_All		12.0933	8.55	10.0433	-0.500216	0.232242
Unigene23487_All		32.4267	43.5167	62.8633	0.424387	0.530651
CL2398.Contig1_All		16.0667	16.7133	12.9033	0.0569288	-0.373256
CL2398.Contig2_All		28.33	28.63	23.12	0.0151971	-0.308386
CL6467.Contig2_All		22.68	23.13	36.4767	0.0283446	0.657209
Unigene17888_All		0.14	12.9533	1.14	6.53175	-3.50622
CL4394.Contig4_All		22.8	13.91	7.65	-0.712911	-0.862591
CL6086.Contig1_All		0.41	0.99	0.256667	1.2718	-1.94753
CL79.Contig1_All		1.24	1.19333	1.47333	-0.055343	0.304087
Unigene10649_All	tetrapyrrole	5.72	4.34	5.58	-0.39832	0.36257
Unigene15615_All		2.82333	1.88667	0.69	-0.58156	-1.45117
Unigene8656_All		2.39333	4.41	2.37333	0.881757	-0.893864
Unigene8657_All		0.896667	3.25333	2.67	1.85927	-0.285079
CL641.Contig1_All		4.14333	4.76667	0.243333	0.202189	-4.29197
CL641.Contig2_All		30.11	28.6667	18.3167	-0.0708685	-0.646217
Unigene23940_All		15.6133	14.9333	10.0567	-0.0642423	-0.570384
Unigene15483_All		26.5233	22.82	15.49	-0.216963	-0.558962
Unigene17914_All		1.15667	1.70667	0.37	0.561208	-2.20558
CL11877.Contig2_All		9.2	9.44333	8.5	0.0376623	-0.151833
Unigene21851_All		18.33	17.5	22.8533	-0.0668519	0.38505
Unigene709_All		14.9667	12	13.94	-0.318719	0.216196
CL10425.Contig3_All		62.21	75.0533	65.7	0.27077	-0.192023
CL10425.Contig4_All		78.0033	77.3367	65.0167	-0.0123832	-0.250343
Unigene19476_All		9.4	8.43	7.18333	-0.157128	-0.230879
Unigene793_All		2.30333	2.28333	2.75667	-0.0125817	0.271783
Unigene13905_All		0.546667	0.67	0.58	0.2935	-0.208108
Unigene23716_All		3.74333	2.75667	2.09333	-0.441399	-0.397123
Unigene463_All		14.0733	12.3967	11.7467	-0.183012	-0.0777008
Unigene17524_All		14.6367	11.3767	10.2833	-0.363509	-0.14577
CL9455.Contig1_All		27.41	14.3567	12.3267	-0.932982	-0.219938
CL5417.Contig1_All		0.196667	0.393333	0.31	1	-0.343484
CL5417.Contig2_All		1.42333	1.65333	2.36333	0.216104	0.515446
CL5417.Contig4_All		4.35333	3.94	4.42333	-0.143925	0.166938
Unigene12970_All		30.3433	37.17	67.2033	0.292759	0.854394
Unigene5737_All		1.1	0.756667	1.39667	-0.539774	0.884258
Unigene8862_All		2.68333	5.17333	4.88333	0.947068	-0.0832279
Unigene13166_All		4.19333	3.10333	1.37667	-0.434279	-1.17264
CL3705.Contig1_All		1.30333	1.75667	0.936667	0.430634	-0.907233
Unigene838_All		74.13	86.5867	115.72	0.224087	0.418421
Unigene19612_All	mitochondrial electron transport	6.76	12.72	6.54333	0.912004	-0.959001
CL6613.Contig1_All		1.79	0.343333	3.55667	-2.38228	3.37284
CL6613.Contig2_All		9.61	10.35	7.00333	0.107022	-0.563517
CL6613.Contig3_All		122.483	64.9167	64.9067	-0.915925	-0.000222255
Unigene13261_All		60.5467	73.87	68.5067	0.286941	-0.108744
CL10246.Contig1_All		1.49667	3.92667	2.99667	1.39155	-0.389947
CL10246.Contig2_All		3.79333	5.50333	4.95	0.53684	-0.152877
Unigene14851_All		6.37333	4.58333	5.57	-0.475651	0.28128
Unigene17530_All		16.9067	16.86	9.52333	-0.00398771	-0.824066
CL10381.Contig1_All		193.85	243.807	181.43	0.330797	-0.426325
CL10381.Contig2_All		144.237	174.38	157.013	0.273797	-0.151348
CL1574.Contig1_All		7.44333	9.21333	7.39667	0.307774	-0.316848
CL1574.Contig3_All		88.03	89.0133	72.9033	0.0160262	-0.288037
CL2724.Contig1_All		12.61	11.21	9.00333	-0.169782	-0.316255
CL2724.Contig2_All		66.3167	57.8833	65.2167	-0.196223	0.172093
CL2724.Contig3_All		8.85	8.70333	5.31667	-0.0241094	-0.711046
CL3207.Contig1_All		27.87	23.1733	21.3467	-0.266247	-0.118455
CL3207.Contig2_All		96.1267	87.1433	69.61	-0.141546	-0.324096
CL4437.Contig1_All		160.503	163.767	112.427	0.0290385	-0.542657
CL4437.Contig2_All		2.45	3.70667	3.80667	0.597341	0.0384059
CL565.Contig1_All		53.9	100.933	115.167	0.905046	0.190321
CL565.Contig2_All		42.9767	50.02	53.31	0.218951	0.0919011
CL565.Contig3_All		8.78333	15.96	12.1867	0.86162	-0.389157
CL7442.Contig1_All		397.15	345.51	289.433	-0.200957	-0.255496
CL7442.Contig2_All		395.533	330.207	264.56	-0.26043	-0.319774
CL7819.Contig2_All		25.0667	32.0067	20.91	0.352602	-0.614179
CL9874.Contig1_All		26.6633	24.77	30.8333	-0.106263	0.315897
CL9874.Contig2_All		66.88	83.0567	66.6933	0.312521	-0.316553
CL9874.Contig3_All		72.91	74.9533	72.9767	0.0398759	-0.0385574
CL9951.Contig2_All		294.5	329.247	307.36	0.160901	-0.0992394
CL9995.Contig1_All		127.823	128	139.953	0.0019926	0.128802
CL9995.Contig2_All		3.81	9.82333	7.75333	1.36642	-0.341396
CL9995.Contig3_All		74.6867	88.1767	67.8467	0.239546	-0.378119
Unigene10272_All		0.113333	0.0633333	1.93333	-0.839535	4.93198
Unigene16519_All		0.753333	1.47333	3.75667	0.967724	1.35037
Unigene17594_All		156.003	115.857	88.62	-0.429236	-0.386637
Unigene24604_All		0.51	2.73	0.34	2.42033	-3.00529
Unigene6777_All		113.55	84.76	69.88	-0.421872	-0.278504
Unigene7494_All		0.446667	0.853333	1.05667	0.933911	0.308339
Unigene785_All		225.293	307.02	321.993	0.446528	0.0686982
Unigene847_All		22.96	18.2267	14.25	-0.333072	-0.355089
Unigene9647_All		0.503333	1.51	2.95667	1.58496	0.969423
Unigene21008_All		2.04667	0.72	1.16333	-1.50721	0.692196
Unigene4280_All		0.316667	0.94	0.31	1.5697	-1.60039
Unigene50797_All		0.166667	0.613333	1.11667	1.87971	0.864455
CL3640.Contig2_All		2.72667	1.57	2.75667	-0.796374	0.81216
CL6106.Contig2_All		4.66333	2.9	1.62	-0.685309	-0.840059
Unigene17788_All		4.45	6.74333	15.9433	0.599657	1.24142
CL6316.Contig1_All		0.16	0.413333	0.443333	1.36923	0.101086
Unigene19429_All		40.19	16.7	22.6	-1.26699	0.436475
Unigene23939_All		16.9567	25.4333	28.05	0.584868	0.14128
CL5707.Contig1_All		4.25	3.27333	2.71	-0.376702	-0.272468
CL5707.Contig2_All		190.887	218.043	336.893	0.191899	0.627677
CL6231.Contig1_All		30.6533	31.5467	38.46	0.0414436	0.285871
CL6231.Contig2_All		14.52	15.2033	15.24	0.0663462	0.00347523
CL6231.Contig3_All		57.6733	58.8667	67.2533	0.0295465	0.192155
Unigene41154_All		1.76	0.813333	0.55	-1.11366	-0.564415
Unigene678_All		9.91333	8.30667	2.85667	-0.255101	-1.53994
CL3831.Contig2_All		24.0967	25.6433	35.9833	0.0897502	0.488745
Unigene20257_All		1.31333	2.01	7.46667	0.613962	1.89327
Unigene13226_All		63.9367	102.837	65.59	0.685639	-0.648807
Unigene6818_All		6.40333	9.70667	4.92667	0.600153	-0.978364
CL12306.Contig1_All		0.06	0.12	0.253333	1	1.078
CL12306.Contig2_All		0.376667	0.646667	0.473333	0.779734	-0.450166
CL1823.Contig1_All		0.306667	1.08	0.313333	1.81629	-1.78526
CL3705.Contig1_All		1.30333	1.75667	0.936667	0.430634	-0.907233
CL4998.Contig1_All		28.7967	52.9233	30.64	0.878002	-0.788488
CL4998.Contig2_All		0.58	2.61333	0.636667	2.17177	-2.03728
CL5278.Contig1_All		0.343333	1.52667	0.186667	2.1527	-3.03185
CL5750.Contig1_All		0.453333	1.09667	0.223333	1.27448	-2.29585
CL5750.Contig2_All		1.12667	1.37	0.353333	0.282115	-1.95507
CL5750.Contig3_All		0.15	0.62	0.23	2.04731	-1.43063
CL5750.Contig4_All		2.24	2.05	1.2	-0.127875	-0.77259
CL581.Contig1_All		0.333333	1.76333	0.436667	2.40327	-2.0137
CL581.Contig4_All		2.85333	4.66	1.72	0.707682	-1.43792
CL6591.Contig1_All		0.403333	0.463333	0.313333	0.200078	-0.564352
CL6591.Contig2_All		1.51333	3.43	1.69333	1.18048	-1.01834
CL6591.Contig3_All		2.47	2.81667	2.82	0.189478	0.00170632
CL883.Contig1_All		0.933333	0.516667	0.663333	-0.853159	0.3605
CL883.Contig2_All		0.79	0.963333	0.956667	0.286182	-0.0100188
CL883.Contig4_All		2.51	3.23333	1.93667	0.365335	-0.739447
CL883.Contig5_All		11.1033	11.8367	12.6567	0.09227	0.0966346
Unigene15205_All		2.53	3.51333	1.48333	0.473703	-1.244
CL5690.Contig1_All		1.39333	1.28333	1.01	-0.118644	-0.345541
CL5690.Contig2_All		8.87333	5.5	4.84667	-0.690045	-0.182439
CL634.Contig1_All		0.79	1.34333	0.373333	0.765893	-1.84728
CL634.Contig4_All		1.01	0.76	1.57667	-0.410284	1.05281
Unigene11168_All		28.28	30.2467	9.40333	0.096994	-1.68553
Unigene15375_All		16.2633	25.5367	11.4933	0.650947	-1.15177
Unigene177_All		0.6	0.733333	0.73	0.289507	-0.00657265
Unigene178_All		1.96333	4.28333	1.19333	1.12543	-1.84374
Unigene179_All		1.00667	1.4	1.1	0.475841	-0.347923
Unigene180_All		0.686667	1.07333	0.356667	0.644416	-1.58945
Unigene181_All		1.15333	1.15333	1.47667	0	0.356535
Unigene24025_All		391.263	296.043	74.2367	-0.402332	-1.9956
Unigene9030_All		7.79333	7.32	4.79	-0.0903969	-0.611818
CL10436.Contig1_All		0.113333	0.143333	1.24	0.338802	3.11289
CL5265.Contig1_All		5.36	4.77	3.44667	-0.168244	-0.468787
CL5265.Contig2_All		1.22333	1.02	0.756667	-0.262248	-0.430839
CL6398.Contig1_All		2.40667	1.52333	0.74	-0.659805	-1.04163
CL6398.Contig2_All		3.57667	2.69667	3.53	-0.407438	0.388491
Unigene22100_All		3.08	4.03333	1.99667	0.389042	-1.01438
CL4973.Contig4_All		5.60667	0.65	1.03333	-3.10863	0.668794
Unigene19852_All		135.35	121.863	76.58	-0.151431	-0.670225
Unigene7977_All		0.0633333	0.653333	3.08333	3.36678	2.2386
CL3653.Contig1_All		5.33667	4.26	2.46333	-0.325085	-0.790242
CL3653.Contig2_All		1.04333	0.663333	0.78	-0.653394	0.23374
CL3653.Contig4_All		2.37667	2.63333	1.73333	0.147951	-0.603341
CL3653.Contig5_All		1.81333	2.06667	1.41667	0.188662	-0.544805
CL3653.Contig6_All		4.63667	4.92	3.95667	0.0855703	-0.314373
Unigene1306_All		10.0833	0.423333	3.19333	-4.57403	2.9152
Unigene21619_All		12.8867	11.6767	9.77333	-0.142251	-0.256706
CL3753.Contig1_All		3.74	6.05	1.08333	0.693897	-2.48146
CL3753.Contig2_All		10.9833	11.4467	7.77333	0.0596116	-0.558322
CL7075.Contig2_All	wax	28.0733	9.23	9.64	-1.6048	0.0627025
CL2734.Contig1_All		53.0967	121.733	87.14	1.19703	-0.482317
CL6205.Contig1_All		42.6867	63.71	135.203	0.577734	1.08554
Unigene1055_All		47.25	3.19333	0.226667	-3.88718	-3.81642
Unigene14399_All		3.67333	1.72	5.64667	-1.09468	1.71499
Unigene35379_All		43.36	75.4433	83.8933	0.799029	0.153163
CL9392.Contig1_All		4.98667	5.64667	5.69	0.179324	0.0110292
CL9392.Contig2_All		6.53333	8.33667	6.33333	0.351651	-0.396506
Unigene19939_All		2.41667	3.56667	2.01333	0.561558	-0.82499
Unigene22813_All		1.14667	1.09	0.113333	-0.0731179	-3.26568
Unigene24817_All		0.12	3.38667	8.77667	4.81876	1.37381
Unigene21204_All		2.33	3.30667	1.79333	0.505048	-0.882734
CL12103.Contig1_All		1.98333	1.91333	0.546667	-0.0518389	-1.80735
CL1253.Contig3_All		1.42333	0.203333	0.22	-2.80735	0.113657
CL1253.Contig5_All		105.897	120.067	80.7233	0.181179	-0.572778
CL2052.Contig2_All		1.7	1.16333	0.596667	-0.54727	-0.963267
CL2052.Contig3_All		2.35333	1.83	0.65	-0.362862	-1.49333
CL3685.Contig1_All		7.97	20.8733	2.47667	1.38901	-3.07519
CL3685.Contig3_All		21.1133	65.4433	4.06667	1.63209	-4.00833
CL6547.Contig2_All		1.52667	1.84	0.413333	0.269321	-2.15433
CL6547.Contig3_All		3.17333	4.13333	1.06	0.381307	-1.96324
CL8091.Contig13_All		1.61333	1.01	1.29	-0.675689	0.353016
CL8091.Contig16_All		1.32667	0.83	1.07333	-0.676623	0.370915
CL8091.Contig17_All		1.59	1.52	1.18333	-0.0649554	-0.361215
Unigene16140_All		0.356667	0.32	0.0833333	-0.156504	-1.94111
Unigene24034_All		31.56	22.3033	21.3333	-0.500838	-0.0641499
Unigene482_All		3.77667	2.90667	1.95333	-0.377748	-0.573427
Unigene11032_All	terpenses	2451.06	104.743	107.89	-4.54848	0.0427027
Unigene13077_All		16.8533	33.3867	21.3067	0.986238	-0.647967
Unigene6761_All		137.43	137.157	130.587	-0.00287222	-0.0708171
CL12054.Contig1_All		1.67667	3.52667	1.82333	1.07271	-0.951727
CL12054.Contig2_All		2.17	2.25333	2.89667	0.0543657	0.362333
CL12054.Contig3_All		6.54667	9.59	4.04333	0.55077	-1.24599
CL12054.Contig4_All		0.776667	1.19	1.18667	0.615594	-0.00404683
CL12054.Contig5_All		0.81	1.27333	1.49667	0.652616	0.233143
CL12054.Contig6_All		3.71333	4.49667	3.32	0.276141	-0.437673
CL12054.Contig7_All		1.60333	1.48333	2.30667	-0.112232	0.636967
CL12054.Contig8_All		1.1	1.18	1.50333	0.101283	0.349378
CL12054.Contig9_All		9.27	11.6133	13.3233	0.325141	0.198173
Unigene23854_All		7.29	7.48	7.03333	0.0371195	-0.0888297
CL553.Contig1_All		15.69	12.3833	3.61	-0.341446	-1.77833
CL553.Contig2_All		0.46	0.243333	0.113333	-0.9187	-1.10236
CL553.Contig3_All		23.2033	15.94	3.23667	-0.54168	-2.30007
Unigene21806_All		23.8833	75	128.393	1.65089	0.775608
CL10318.Contig1_All		1.55	2.59667	1.08667	0.744393	-1.25675
CL10318.Contig3_All		28.4033	50.58	43.0033	0.832507	-0.234119
CL2240.Contig2_All		1.2	4.37	13.0167	1.8646	1.57465
CL3297.Contig1_All		1.22	4.49667	2.08333	1.88197	-1.10996
CL3297.Contig2_All		7.28	17.2067	7.99333	1.24096	-1.1061
CL3297.Contig3_All		1.49667	1.92	1.21667	0.359353	-0.658172
CL8297.Contig1_All		7.28333	16.7233	15.3467	1.19919	-0.123937
CL8297.Contig2_All		24.5467	53.7767	47.5833	1.13145	-0.176524
CL4094.Contig2_All		2.85667	3.47333	2.15333	0.281988	-0.689749
CL4094.Contig3_All		2.77	3.04	1.94667	0.134185	-0.643065
Unigene15254_All		15.14	18.0467	13.9667	0.253367	-0.369745
Unigene24094_All		21.38	22.9733	21.3567	0.103698	-0.105274
CL4575.Contig3_All		1232.17	56.4133	20.52	-4.44903	-1.45901
Unigene21706_All		37.7033	51.0167	32.53	0.436277	-0.649198
Unigene22012_All		2.11	2.13333	1.12667	0.0158664	-0.921049
Unigene348_All		33.56	10.3	175.823	-1.7041	4.09341
CL9519.Contig2_All		551.763	459.37	721.11	-0.264393	0.650563
CL234.Contig3_All		0.633333	1.53333	0.676667	1.27563	-1.18015
CL234.Contig4_All		1.94	3.21333	1.13	0.728014	-1.50775
Unigene15919_All		0.84	2.81333	0.586667	1.74382	-2.26167
Unigene21803_All		5.64667	5.06667	6.47333	-0.156363	0.353472
CL8260.Contig2_All		19.9567	76.7333	300.773	1.94298	1.97075
Unigene21675_All		12.4033	12.2	8.02333	-0.0238467	-0.604608
CL10388.Contig2_All		11.6633	9.68333	4.33667	-0.268405	-1.15892
CL7946.Contig1_All		2.61667	4.73333	5.16333	0.855126	0.125446
CL7946.Contig2_All		19.6167	17.57	21.8133	-0.158966	0.312096
CL7946.Contig3_All		14.3133	15.7167	12.4733	0.134936	-0.333448
CL9451.Contig1_All		1.50333	3.31667	3.75	1.14157	0.177157
Unigene14199_All		1.29333	1.01667	2.24333	-0.347247	1.1418
Unigene5942_All		14.0433	14.8533	11.9133	0.0809013	-0.31821
Unigene5122_All		6.77333	10.5733	27.5267	0.642492	1.3804
CL3875.Contig1_All		2.43667	3.25667	3.02667	0.418487	-0.105666
CL3875.Contig2_All		3.72	6.1	6.72667	0.713507	0.141083
CL3875.Contig3_All		112.78	127.96	138.797	0.182182	0.11728
Unigene11565_All		1.35333	1.30333	1.74667	-0.0543111	0.422398
CL4602.Contig1_All		3.08667	4.26667	3.41667	0.46706	-0.32052
CL4602.Contig2_All		3.27333	2.91667	0.986667	-0.16644	-1.56369
Unigene19454_All		4.05	4.30667	4.27333	0.0886498	-0.0112098
Unigene520_All		3.57667	4.22333	1.89667	0.239766	-1.15492
Unigene16878_All		0.56	1.15	1.46667	1.03814	0.350907
Unigene16887_All		0.0266667	0.133333	0.153333	2.32193	0.201634
Unigene5947_All		0.786667	5.21667	9.40333	2.7293	0.850044
CL4094.Contig2_All		2.85667	3.47333	2.15333	0.281988	-0.689749
CL4094.Contig3_All		2.77	3.04	1.94667	0.134185	-0.643065
Unigene15539_All		3.47	4.28667	4.58667	0.304921	0.0975898
Unigene8681_All		29.1267	25.71	21.5833	-0.180011	-0.252412
CL10541.Contig2_All		37.1533	26.5167	25.4867	-0.486592	-0.0571567
CL4935.Contig1_All		4.85	3.83667	1.64	-0.338131	-1.22616
CL4935.Contig2_All		7.48333	8.49	4.69	0.182084	-0.856177
CL7408.Contig1_All		0.07	1.54333	1.09667	4.46255	-0.492925
CL7408.Contig2_All		4.70333	6.00667	5.63333	0.352881	-0.0925758
Unigene11404_All		0.286667	0.676667	5.09	1.23907	2.91115
Unigene17282_All		1.59333	0.48	0.08	-1.73094	-2.58496
Unigene22042_All		54.0967	66.07	111.443	0.288456	0.754243
Unigene358_All		2.88333	3.48667	2.49333	0.274111	-0.483773
CL2425.Contig2_All		4.53667	12.4733	16.52	1.45914	0.405367
CL3664.Contig2_All		0.15	0.0166667	1.18	-3.16993	6.14568
Unigene25317_All		0.206667	0.663333	0.0266667	1.68243	-4.63662
Unigene12895_All		17.51	16.4267	13.1267	-0.0921393	-0.323539
Unigene8752_All		14.3867	9.76333	8.13667	-0.559287	-0.262936
Unigene24336_All		3.49	2.14333	1.11	-0.703371	-0.949297
CL10451.Contig1_All		14.7967	7.33333	4.2	-1.01273	-0.80408
CL12349.Contig3_All		75.0567	30.3933	40.8733	-1.30423	0.427405
CL1919.Contig1_All		13.81	18.44	12.75	0.417125	-0.532341
CL1919.Contig2_All		7.35333	10.35	7.18	0.49316	-0.527575
CL1919.Contig5_All		35.6733	91.6033	63.6733	1.36055	-0.524711
CL4705.Contig2_All		4.67333	5.85	5.06667	0.323985	-0.2074
CL6652.Contig2_All		58.8267	18.97	3.9	-1.63275	-2.28217
Unigene21472_All		3.79333	2.45333	1.29	-0.628723	-0.927372
Unigene39323_All		0.626667	2.49667	2.53	1.99423	0.0191342
Unigene7176_All		0.67	3.17667	9.72333	2.24528	1.61394
Unigene8146_All		49.4967	65.2733	69.6733	0.399162	0.0941129
Unigene9739_All		0.496667	0.58	1.69333	0.223775	1.54574
Unigene11356_All		4.08	1.10667	0.52	-1.88235	-1.08964
Unigene19526_All		69.03	72.1667	108.723	0.0641091	0.591257
Unigene24336_All		3.49	2.14333	1.11	-0.703371	-0.949297
Unigene14937_All		5.26667	3.53333	4.18	-0.57586	0.242473
Unigene9355_All		0.783333	1.05333	0.69	0.427264	-0.610294
Unigene9356_All		7.92333	14.8	31.1	0.901418	1.07132
Unigene8668_All	N misc	4.08667	3.76333	4.54	-0.118913	0.270681
CL7735.Contig1_All		3.88333	17.2767	70.8067	2.15346	2.03506
CL8773.Contig1_All		0.236667	0.44	4.39333	0.894647	3.31974
CL8773.Contig2_All		7.68	32.2933	40.83	2.07206	0.338393
Unigene10945_All		15.9233	7.78	7.94667	-1.0333	0.0305797
CL10818.Contig1_All		0.756667	0.773333	0.336667	0.0314325	-1.19977
CL10818.Contig2_All		2.38	3.72	2.12333	0.644341	-0.808972
CL7269.Contig1_All		4.2	5.39	3.23333	0.359896	-0.737263
CL7269.Contig2_All		28.9867	33.4267	22.4967	0.20561	-0.571288
CL7947.Contig3_All		2.92333	5.96667	1.84333	1.02931	-1.69461
Unigene17729_All		173.353	115.763	94.0367	-0.582537	-0.299883
Unigene22169_All		47.2933	5.9	5.36333	-3.00285	-0.137585
Unigene17387_All		42.53	28.1333	33.7467	-0.5962	0.262465
Unigene3388_All		0.256667	1.02667	0.486667	2	-1.07696
Unigene6517_All		0.27	6.76667	7.35	4.64741	0.119299
Unigene8932_All		40.96	71.63	109.787	0.806348	0.616067
Unigene9240_All		1.10333	0.986667	0.656667	-0.161234	-0.587402
Unigene9283_All		2.08667	2.39333	2.34667	0.197821	-0.0284084
CL11777.Contig2_All		177.293	166.943	228.947	-0.0867798	0.455653
CL11978.Contig2_All		239.673	71.3633	106.29	-1.74781	0.574751
CL1684.Contig1_All		2.58333	0.31	0.416667	-3.05889	0.426625
CL1684.Contig3_All		4.14333	0.9	0.953333	-2.20279	0.0830557
CL1684.Contig4_All		27.8233	3.92	4.25333	-2.82737	0.11774
CL3416.Contig1_All		2.88333	5.48667	6.70667	0.928192	0.289666
CL3416.Contig4_All		9.30333	18.5033	38.2933	0.991966	1.04931
CL8057.Contig1_All		0.76	16.75	1.04333	4.46202	-4.00489
CL8057.Contig2_All		63.68	61.6533	27.32	-0.0466614	-1.17422
CL8057.Contig3_All		90.88	66.43	29.47	-0.452128	-1.17259
CL8057.Contig4_All		495.433	198.177	200.277	-1.3219	0.0152072
CL9887.Contig1_All		0.0766667	0.453333	0.38	2.5639	-0.254573
Unigene10842_All		15.0367	15.1767	11.9867	0.0133702	-0.340424
Unigene6975_All		12.8467	5.15667	1.41667	-1.31688	-1.86394
CL10899.Contig2_All		8.66	8.19333	11.9433	-0.0799165	0.543683
CL10899.Contig3_All		6.52333	8.12333	11.2033	0.316462	0.463784
CL10899.Contig4_All		5.42667	5.58333	7.03667	0.0410604	0.333765
CL7662.Contig2_All		11.4433	1.48667	0.243333	-2.94435	-2.61108
CL7662.Contig3_All		12.27	0.546667	0.413333	-4.48833	-0.403356
CL7662.Contig4_All		88.7567	8.31333	8.08667	-3.41636	-0.0398819
CL7821.Contig2_All		14.08	10.83	10.45	-0.378614	-0.0515303
Unigene17234_All		1.03	1.32	1.34667	0.357894	0.0288549
CL10596.Contig1_All	flavonoids	4.2	3.71	4.29667	-0.17897	0.211799
CL10596.Contig2_All		6.96667	5.39	4.30667	-0.370183	-0.323714
CL10835.Contig1_All		9.85667	9.71333	14.7233	-0.0211334	0.600066
CL11367.Contig1_All		0.486667	1.10667	2.25667	1.18521	1.02797
CL11367.Contig2_All		12.5567	20.54	7.72333	0.709983	-1.41114
Unigene15751_All		0.996667	2.39333	5.13	1.26384	1.09994
Unigene19423_All		25.11	24.04	24.1167	-0.0628251	0.00459362
Unigene473_All		16.99	17.3233	8.29333	0.0280307	-1.06269
CL2991.Contig1_All		4.71333	0.566667	0.263333	-3.05618	-1.10561
CL7683.Contig1_All		2.11667	2.39	1.65667	0.175217	-0.528727
Unigene24376_All		3.81	2.07333	1.49667	-0.877839	-0.470199
CL434.Contig3_All		20.77	20.4133	19.8967	-0.0249894	-0.036985
CL5226.Contig3_All		181.263	23.2533	9.19	-2.96258	-1.3393
CL1781.Contig1_All		522.65	208.197	85.7833	-1.3279	-1.27918
CL1781.Contig2_All		66.99	35.1667	14.8733	-0.929737	-1.24148
Unigene6799_All		517.877	450.347	659.213	-0.201573	0.549709
CL948.Contig5_All		1212.34	6479.85	14599.8	2.41817	1.17191
CL1765.Contig2_All		1.3	1.59667	1.03667	0.296552	-0.623111
CL2662.Contig3_All		0.71	0.713333	0.893333	0.00675737	0.324622
CL2662.Contig4_All		4.56	4.73	4.41	0.0528064	-0.101062
CL1133.Contig1_All		1.37333	1.02667	1.26667	-0.419714	0.303069
CL11629.Contig2_All		23.5867	45.6733	109.343	0.953381	1.25944
CL11629.Contig3_All		85.37	227.243	319.533	1.41244	0.491728
CL11629.Contig7_All		312.847	751.773	1010.89	1.26484	0.427261
CL11618.Contig2_All		2.65333	4.11	3.80667	0.631332	-0.11061
CL3199.Contig2_All		4.33667	7.69333	6.04333	0.827022	-0.348264
CL3199.Contig3_All		14.4333	15.4267	12.6733	0.0960218	-0.28363
CL3199.Contig4_All		11.0333	18.3167	32.0467	0.731288	0.807017
Unigene19748_All		3.75667	3.28667	2.96333	-0.192828	-0.149404
Unigene23808_All		307.293	96.9233	224.623	-1.6647	1.21259
Unigene23809_All		82.4733	20.62	35.32	-1.99988	0.776441
Unigene27735_All		0.08	0.173333	0.0966667	1.11548	-0.842459
Unigene24767_All		0.4	1.23667	3.20333	1.62838	1.37312
CL1802.Contig1_All		218.313	103.197	76.7833	-1.081	-0.426531
CL1802.Contig2_All		4.35667	6.96333	88.7233	0.676553	3.67146
Unigene3596_All		10.22	32.6267	2.35	1.67466	-3.79532
Unigene6278_All		9.41667	13.9667	3.79	0.568699	-1.88172
Unigene22062_All		2.64667	4.58	5.02	0.791171	0.13234
Unigene23983_All	s-misc	15.4733	43.8467	96.9167	1.50268	1.14428
Unigene8608_All		14.34	8.57667	7.66333	-0.741556	-0.162445
CL10861.Contig2_All		42.97	50.21	56.1633	0.224645	0.161654
CL10861.Contig3_All		27.3967	34.57	25.4867	0.33552	-0.439778
CL8724.Contig2_All		11.7467	15.13	22.35	0.365161	0.562863
CL8724.Contig3_All		16.2033	22.2667	27.2933	0.458595	0.293663
Unigene11212_All		1.13667	1.58667	2.07667	0.48119	0.388271
Unigene19654_All		51.4167	47.36	58.0633	-0.118567	0.293958
Unigene5645_All		73.2333	56.8033	43.5133	-0.366525	-0.384518
Unigene523_All		19.62	9.43667	18.67	-1.05598	0.984373
Unigene17321_All		3.06667	2.95667	2.35667	-0.0526998	-0.327224
CL8510.Contig2_All		10.2733	9.54	9.39667	-0.106843	-0.0218402
Unigene18018_All		0.27	0.336667	0.0866667	0.318361	-1.95777
Unigene8399_All		7.17	5.37667	2.72667	-0.415261	-0.979574
CL2991.Contig1_All		4.71333	0.566667	0.263333	-3.05618	-1.10561
CL7683.Contig1_All		2.11667	2.39	1.65667	0.175217	-0.528727
Unigene24376_All		3.81	2.07333	1.49667	-0.877839	-0.470199
CL2716.Contig2_All		1.91333	2.79333	2.6	0.5459	-0.103476
CL2716.Contig4_All		2.58333	1.05333	1.04333	-1.29427	-0.0137619
CL278.Contig1_All		0.506667	0.5	0.173333	-0.0191088	-1.52838
CL278.Contig2_All		0.0533333	0.663333	0.07	3.63662	-3.24431
CL941.Contig2_All		3.64667	14.6767	34.6733	2.00887	1.2403
CL941.Contig3_All		0.783333	2.47333	0.196667	1.65876	-3.65263
CL9430.Contig3_All		1.94	1.45667	1.52	-0.413386	0.0614005
Unigene11167_All		7.72	7.32333	7.82667	-0.0761004	0.0958975
Unigene17997_All		3.45667	5.45667	8.44667	0.658638	0.630362
CL3785.Contig2_All		25.8267	20.3467	22.8867	-0.344069	0.169715
CL3785.Contig4_All		18.3633	19.0367	16.56	0.0519529	-0.201078
CL3082.Contig1_All		1.11333	1.00333	0.08	-0.150085	-3.64866
CL3082.Contig2_All		23.97	24.87	14.8433	0.0531766	-0.744591
CL4650.Contig2_All		0.223333	1.21333	3.82667	2.44171	1.65711
CL4650.Contig3_All		0.153333	0.283333	0.576667	0.885829	1.02524
CL4650.Contig4_All		0.266667	1.47667	6.34	2.46923	2.10214
CL4650.Contig5_All		0.34	1.8	5.93667	2.40439	1.72166
CL8700.Contig1_All		0.83	0.71	0.646667	-0.225292	-0.134797
CL1415.Contig2_All	misc	0.576667	8.78333	0.923333	3.92896	-3.24985
CL2754.Contig1_All		2.00333	5.00667	2.99333	1.32145	-0.742097
CL294.Contig2_All		33.4767	41.7567	126.133	0.318851	1.59487
CL9131.Contig3_All		0.243333	1.66	3.62333	2.77018	1.12613
Unigene10349_All		6.00333	10.2667	7.46333	0.774132	-0.460076
Unigene16878_All	phenylpropanoids	0.56	1.15	1.46667	1.03814	0.350907
Unigene16887_All		0.0266667	0.133333	0.153333	2.32193	0.201634
Unigene5947_All		0.786667	5.21667	9.40333	2.7293	0.850044
CL12335.Contig1_All		18.8233	44.6633	32.1833	1.24657	-0.472777
CL12335.Contig2_All		8.93667	16.4967	17.8267	0.884366	0.111862
CL1351.Contig1_All		68.6567	80.4533	86.5533	0.228752	0.105437
CL1351.Contig2_All		36.1567	30.6233	43.2067	-0.23963	0.496623
CL1859.Contig2_All		0.466667	0.603333	0.2	0.370563	-1.59296
CL6399.Contig19_All		0.88	1.21333	0.426667	0.463401	-1.50779
CL6399.Contig25_All		2.04667	1.20667	1.29667	-0.762249	0.10378
CL6399.Contig6_All		8.80667	6.47667	1.99	-0.443345	-1.70248
CL6951.Contig1_All		77.61	115.27	31.2067	0.570703	-1.88509
CL9467.Contig1_All		0.733333	0.493333	0.0466667	-0.571906	-3.4021
Unigene17586_All		87.0467	72.0333	84.45	-0.273124	0.229433
Unigene17798_All		25.9933	92.4667	66.6533	1.83079	-0.472256
Unigene20144_All		1.58	1.61	1.78333	0.0271361	0.147516
Unigene2104_All		0.47	0.62	0.54	0.399607	-0.199309
Unigene3210_All		0.203333	0.696667	0.716667	1.77662	0.0408337
Unigene3216_All		0.42	0.673333	0.803333	0.680932	0.254678
Unigene3619_All		2.52	5.00667	5.81	0.990427	0.214688
Unigene3728_All		41.8033	59.0267	59.7967	0.497749	0.0186982
Unigene4205_All		2.54333	1.56333	1.79667	-0.702095	0.200697
Unigene4334_All		0.306667	0.69	0.626667	1.16993	-0.138898
Unigene4428_All		14.6033	13.9667	12.7633	-0.06431	-0.129983
Unigene4920_All		0.84	0.586667	2.78333	-0.517848	2.2462
Unigene50919_All		2.94667	1.41667	1.86667	-1.05658	0.397964
Unigene5202_All		1.38667	2.20333	0.03	0.668067	-6.19858
Unigene5419_All		0.86	1.02333	1.30667	0.250868	0.352615
Unigene5501_All		25.2333	36.5133	40.3	0.533093	0.142356
Unigene5602_All		0.313333	0.743333	1.48	1.24631	0.993516
Unigene5642_All		34.0933	52.73	55.0433	0.629134	0.0619438
Unigene5651_All		114.77	201.17	272.097	0.80967	0.435704
Unigene5652_All		0.96	0.593333	0.303333	-0.694192	-0.967939
Unigene5907_All		3.84	3.09	1.69	-0.313499	-0.870584
Unigene6156_All		0.813333	1.39	1.51667	0.773166	0.125819
Unigene6186_All		36.37	49.9333	61.66	0.457254	0.304332
Unigene6201_All		0.7	1.27667	1.16667	0.866955	-0.129989
Unigene6329_All		3.23667	2.01333	1.29333	-0.684923	-0.638492
Unigene6408_All		2.66667	1.7	1.88333	-0.649503	0.147754
Unigene6668_All		1.13333	1.76667	1.22667	0.640458	-0.526287
CL1519.Contig4_All		2.26	2.36	1.84667	0.0624641	-0.353863
CL1519.Contig5_All		9.71667	12.2433	12.17	0.333463	-0.00866723
CL1519.Contig6_All		3.85667	3.53667	6.07	-0.124964	0.779306
CL4143.Contig2_All		11.48	3.01333	1.84	-1.92969	-0.711655
CL7953.Contig1_All		65.8667	32.9833	33.1333	-0.997811	0.00654614
CL7953.Contig4_All		3.67333	4.54667	0.603333	0.307719	-2.91378
CL7953.Contig5_All		27.01	19.7267	16.5433	-0.453346	-0.253897
CL7953.Contig6_All		49.9067	39.8567	42.9833	-0.324411	0.108956
CL8847.Contig2_All		1.59667	7.64667	6.09667	2.25977	-0.32681
Unigene15164_All		47.87	32.5933	48.2667	-0.554545	0.56645
Unigene24221_All		56.7067	174.237	882.58	1.61946	2.34068
Unigene17984_All		0.276667	0.803333	0.18	1.53785	-2.158
[truncated: 678 more rows]
