# Supplementary material for: Histology and transcriptomic profiling reveal the dynamics of seed coat and endosperm formation in tree peony (Paeonia ostii)
Source: Hortic Res. 2022 May 17;9:uhac106. doi: 10.1093/hr/uhac106 (PMC9297151; doi:10.1093/hr/uhac106)
Supplement: Web_Material_uhac106 [file web_material_uhac106.zip › Table S6.xlsx]

## Sheet: Sheet1
Table S6 Fpkm value or log2 (folding change) value of genes related to starch metabolism from 30 to 70 DAP
starch synthesis	Co30-FPKM	Co50-FPKM	Co70-FPKM	log2 Ratio(Co50/Co30)	log2 Ratio(Co70/Co50)	Nr
CL5973.Contig2_All	1.04333	6.07	3.33667	2.5405	-0.863289	PREDICTED: glucose-1-phosphate adenylyltransferase large subunit 1 isoform X1 [Vitis vinifera] >XP_019072209.1 PREDICTED: glucose-1-phosphate adenylyltransferase large subunit 1 isoform X1 [Vitis vinifera] >XP_019072210.1 PREDICTED: glucose-1-phosphate
CL5973.Contig3_All	28.7867	139.257	151.313	2.27427	0.119793	PREDICTED: glucose-1-phosphate adenylyltransferase large subunit 1 isoform X1 [Vitis vinifera] >XP_019072209.1 PREDICTED: glucose-1-phosphate adenylyltransferase large subunit 1 isoform X1 [Vitis vinifera] >XP_019072210.1 PREDICTED: glucose-1-phosphate
CL5973.Contig4_All	24.72	0.943333	0.756667	-4.71177	-0.31811	glucose-1-phosphate adenylyltransferase large subunit 1-like, partial [Ziziphus jujuba]
CL5973.Contig5_All	121.257	52.12	30.7267	-1.21816	-0.762346	glucose-1-phosphate adenylyltransferase large subunit 1-like, partial [Ziziphus jujuba]
CL5973.Contig6_All	62.69	19.86	14.2933	-1.65837	-0.474523	glucose-1-phosphate adenylyltransferase large subunit 1-like, partial [Ziziphus jujuba]
CL7390.Contig2_All	96.1933	47.6433	58.04	-1.01366	0.284773	glucose-1-phosphate adenylyltransferase small subunit 2, chloroplastic isoform X1 [Hevea brasiliensis] >XP_021681747.1 glucose-1-phosphate adenylyltransferase small subunit 2, chloroplastic isoform X2 [Hevea brasiliensis]
CL7390.Contig3_All	35.4867	24.5867	22.32	-0.529401	-0.139539	glucose-1-phosphate adenylyltransferase small subunit 2, chloroplastic isoform X1 [Hevea brasiliensis] >XP_021681747.1 glucose-1-phosphate adenylyltransferase small subunit 2, chloroplastic isoform X2 [Hevea brasiliensis]
CL9152.Contig1_All	0.663333	0.55	0.676667	-0.270302	0.299014	glucose-1-phosphate adenylyltransferase large subunit 1, chloroplastic isoform X3 [Asparagus officinalis]
Unigene51614_All	0.373333	0.513333	0.38	0.459432	-0.433897	PREDICTED: glucose-1-phosphate adenylyltransferase large subunit 3, chloroplastic/amyloplastic isoform X2 [Lupinus angustifolius]
Unigene923_All	1.61333	1.60333	1.13333	-0.00897015	-0.500502	PREDICTED: glucose-1-phosphate adenylyltransferase large subunit 3, chloroplastic/amyloplastic [Nelumbo nucifera]
CL2717.Contig2_All	0.683333	0.52	0.383333	-0.394078	-0.439912	granule-bound starch synthase 1, chloroplastic/amyloplastic-like [Ziziphus jujuba] >XP_024924147.1 granule-bound starch synthase 1, chloroplastic/amyloplastic-like [Ziziphus jujuba]
CL2717.Contig3_All	0.99	0.873333	1.49667	-0.180896	0.777149	granulea-bound starch synthase 1, chloroplastic/amyloplastic-like [Ziziphus jujuba] >XP_024924147.1 granule-bound starch synthase 1, chloroplastic/amyloplastic-like [Ziziphus jujuba]
CL2717.Contig4_All	0.5	0.396667	1.07667	-0.334001	1.44057	granule-bound starch synthase 1, chloroplastic/amyloplastic-like [Ziziphus jujuba] >XP_024924147.1 granule-bound starch synthase 1, chloroplastic/amyloplastic-like [Ziziphus jujuba]
CL2717.Contig5_All	1.57333	0.29	0.76	-2.4397	1.38995	PREDICTED: granule-bound starch synthase 1, chloroplastic/amyloplastic-like isoform X1 [Juglans regia]
CL2717.Contig6_All	155.667	95.6867	84.83	-0.70207	-0.173743	PREDICTED: granule-bound starch synthase 1, chloroplastic/amyloplastic-like isoform X1 [Juglans regia]
CL5613.Contig1_All	0.156667	0.04	0.383333	-1.96963	3.26053	Starch synthase [Actinidia chinensis var. chinensis]
CL5613.Contig2_All	4.53	4.48667	4.41333	-0.013867	-0.0237753	PREDICTED: probable starch synthase 4, chloroplastic/amyloplastic [Juglans regia]
CL7708.Contig1_All	9.04667	15.4167	23.3567	0.769033	0.599344	soluble starch synthase 1, chloroplastic/amyloplastic [Quercus suber]
CL9740.Contig1_All	0.36	0.59	0.0333333	0.712718	-4.14568	granule-bound starch synthase 1, chloroplastic/amyloplastic-like [Quercus suber]
Unigene15193_All	6.85667	6.83667	12.1033	-0.0042143	0.824039	PREDICTED: starch synthase 3, chloroplastic/amyloplastic [Vitis vinifera] >XP_010655391.1 PREDICTED: starch synthase 3, chloroplastic/amyloplastic [Vitis vinifera] >XP_019078182.1 PREDICTED: starch synthase 3, chloroplastic/amyloplastic [Vitis vinifera]
Unigene21772_All	21.64	14.27	20.04	-0.600715	0.489897	PREDICTED: granule-bound starch synthase 2, chloroplastic/amyloplastic-like [Juglans regia]
Unigene24164_All	6.94667	5.75333	5.54667	-0.271923	-0.052777	Starch synthase 4/amyloplastic precursor [Actinidia chinensis var. chinensis]
Unigene721_All	3.61667	3.24	1.36667	-0.158667	-1.24533	probable starch synthase 4, chloroplastic/amyloplastic [Vitis vinifera] >ACD13789.1 starch synthase V precursor [Vitis vinifera]
Unigene158_All	18.47	21.6567	22.92	0.229627	0.0817958	putative glycogen synthase kinase-3 [Cicer arietinum] >XP_012569940.1 putative glycogen synthase kinase-3 isoform X1 [Cicer arietinum] >XP_012569942.1 putative glycogen synthase kinase-3 isoform X1 [Cicer arietinum]
CL6209.Contig1_All	11.2433	7.17333	9.48333	-0.648354	0.402751	PREDICTED: 1,4-alpha-glucan-branching enzyme 2-2, chloroplastic/amyloplastic isoform X1 [Vitis vinifera] >CBI30261.3 unnamed protein product, partial [Vitis vinifera]
CL6209.Contig2_All	100.41	75.8967	80.77	-0.403795	0.089783	PREDICTED: 1,4-alpha-glucan-branching enzyme 2-2, chloroplastic/amyloplastic isoform X1 [Vitis vinifera] >CBI30261.3 unnamed protein product, partial [Vitis vinifera]
Unigene11189_All	2.74333	1.6	0.446667	-0.777858	-1.8408	PREDICTED: 1,4-alpha-glucan-branching enzyme 3, chloroplastic/amyloplastic [Vitis vinifera] >CBI26672.3 unnamed protein product, partial [Vitis vinifera]
Unigene1211_All	2.52667	1.38	0.983333	-0.872567	-0.488916	1,4-alpha-glucan-branching enzyme 3, chloroplastic/amyloplastic isoform X1 [Ziziphus jujuba]
Unigene18513_All	0.283333	0.46	1.1	0.699134	1.2578	1,4-alpha-glucan-branching enzyme 3, chloroplastic/amyloplastic [Quercus suber]
Unigene23737_All	55.1133	22.6	22.2733	-1.28608	-0.0210053	PREDICTED: 1,4-alpha-glucan-branching enzyme 1, chloroplastic/amyloplastic isoform X1 [Vitis vinifera] >CBI18866.3 unnamed protein product, partial [Vitis vinifera]
Unigene23715_All	5.36667	7.95667	5.55333	0.568138	-0.51881	PREDICTED: lariat debranching enzyme isoform X1 [Vitis vinifera]
CL11277.Contig1_All	0.3	1.19	0.236667	1.98793	-2.33003	PREDICTED: isoamylase 1, chloroplastic isoform X3 [Juglans regia]
CL11277.Contig2_All	1.06667	0.106667	0.476667	-3.32193	2.15987	PREDICTED: isoamylase 1, chloroplastic isoform X3 [Juglans regia]
CL2891.Contig2_All	23.22	6.31	4.59667	-1.87966	-0.457052	isoamylase 3, chloroplastic [Quercus suber]
CL2891.Contig3_All	19.7867	6.28667	5.11667	-1.65416	-0.297091	isoamylase 3, chloroplastic [Quercus suber]
Unigene12772_All	18.4933	13.8933	6.24667	-0.412613	-1.15323	PREDICTED: isoamylase 2, chloroplastic [Vitis vinifera] >RVX20820.1 Isoamylase 2, chloroplastic [Vitis vinifera]
Unigene19387_All	11.34	11.8667	11.2233	0.0654941	-0.0804135	PREDICTED: isoamylase 1, chloroplastic isoform X1 [Juglans regia]
Unigene21383_All	5.34667	3.48	3.50667	-0.619552	0.011013	PREDICTED: pullulanase 1, chloroplastic isoform X1 [Vitis vinifera] >CBI31395.3 unnamed protein product, partial [Vitis vinifera]
starch degradation	Co30-FPKM	Co50-FPKM	Co70-FPKM	log2 Ratio(Co50/Co30)	log2 Ratio(Co70/Co50)
CL10331.Contig1_All	8.35	2.57667	42.0033	-1.69627	4.02693	Oxidoreductase [Actinidia chinensis var. chinensis]
CL10331.Contig2_All	5.62667	17.5867	209.557	1.64413	3.57479	Oxidoreductase [Actinidia chinensis var. chinensis]
CL10393.Contig1_All	0.773333	0.09	3.12667	-3.10309	5.11856	beta-amylase 7-like isoform X2 [Chenopodium quinoa]
CL10393.Contig2_All	4.71	2.51333	5.11333	-0.906125	1.02466	PREDICTED: beta-amylase 7 [Vitis vinifera]
CL10393.Contig3_All	5.46667	4.03333	4.21	-0.438689	0.0618476	PREDICTED: beta-amylase 7 [Vitis vinifera]
CL1946.Contig2_All	0.413333	0.223333	2.00667	-0.888107	3.16753	beta-amylase 1, chloroplastic-like [Momordica charantia]
CL6420.Contig1_All	0.236667	0.973333	0.643333	2.04008	-0.597368	PREDICTED: inactive beta-amylase 4, chloroplastic [Vitis vinifera] >CBI39736.3 unnamed protein product, partial [Vitis vinifera]
CL6420.Contig3_All	1.66333	1.98333	0.71	0.25385	-1.48204	PREDICTED: inactive beta-amylase 4, chloroplastic [Vitis vinifera] >CBI39736.3 unnamed protein product, partial [Vitis vinifera]
CL6765.Contig2_All	0.253333	0.546667	1.64	1.10962	1.58496	PREDICTED: beta-amylase 1, chloroplastic-like, partial [Juglans regia]
CL6765.Contig3_All	38.01	11.8833	55.3833	-1.67744	2.22051	PREDICTED: beta-amylase 1, chloroplastic-like [Juglans regia]
CL6765.Contig4_All	11.3167	18.49	167.667	0.708296	3.18078	PREDICTED: beta-amylase 1, chloroplastic-like [Juglans regia]
CL9659.Contig3_All	5.06333	5.55	1.04667	0.1324	-2.40669	Beta-amylase [Actinidia chinensis var. chinensis]
Unigene10570_All	0.516667	1.11333	0.16	1.10758	-2.79874	PREDICTED: inactive beta-amylase 4, chloroplastic [Vitis vinifera] >CBI39736.3 unnamed protein product, partial [Vitis vinifera]
Unigene19675_All	35.9867	81.4433	107.803	1.17833	0.404533	beta-amylase [Paeonia suffruticosa]
Unigene19935_All	2.55	2.17667	0.62	-0.228377	-1.81178	beta-amylase 2, chloroplastic [Quercus suber]
CL3562.Contig1_All	0.906667	2.06667	1.65	1.18866	-0.32484	alpha-amylase [Paeonia suffruticosa]
CL3562.Contig2_All	1.77333	4.21	5.2	1.24736	0.304691	alpha-amylase [Paeonia suffruticosa]
CL3562.Contig5_All	14.5867	37.4367	21.7767	1.3598	-0.781669	alpha-amylase [Paeonia suffruticosa]
CL3562.Contig6_All	1.65	4.40333	5.23667	1.41613	0.250053	alpha-amylase [Paeonia suffruticosa]
CL6483.Contig2_All	8.04	25.84	49.7867	1.68434	0.946153	PREDICTED: alpha-amylase 3, chloroplastic [Vitis vinifera]
CL6483.Contig5_All	0.946667	0.173333	0.293333	-2.44931	0.758992	PREDICTED: alpha-amylase 3, chloroplastic [Vitis vinifera]
Unigene11173_All	6.61667	103.41	62.8567	3.96613	-0.718238	PREDICTED: alpha-amylase [Vitis vinifera] >CBI32409.3 unnamed protein product, partial [Vitis vinifera]
Unigene12701_All	0.933333	0.183333	0.403333	-2.34792	1.1375	alpha-amylase [Paeonia suffruticosa]
Unigene24035_All	1.3	4.14	3.4	1.67112	-0.284096	PREDICTED: alpha-amylase [Vitis vinifera] >CBI32409.3 unnamed protein product, partial [Vitis vinifera]
CL10890.Contig1_All	131.243	40.7667	19.95	-1.68678	-1.031	PREDICTED: alpha-1,4 glucan phosphorylase L isozyme, chloroplastic/amyloplastic [Vitis vinifera] >CBI22291.3 unnamed protein product, partial [Vitis vinifera]
CL5735.Contig1_All	12.4333	19.5567	11.9233	0.653447	-0.713873	Glycogen/starch/alpha-glucan phosphorylase [Trema orientale]
CL5735.Contig2_All	3.94667	2.25333	1.09667	-0.808574	-1.03894	Glycogen/starch/alpha-glucan phosphorylase [Trema orientale]
CL5735.Contig3_All	44.43	26.8133	20.8767	-0.728584	-0.361059	PREDICTED: alpha-glucan phosphorylase, H isozyme [Vitis vinifera] >CBI16009.3 unnamed protein product, partial [Vitis vinifera]
CL8625.Contig1_All	8.03	5.13	5.28667	-0.646441	0.0433995	phosphoglucan, water dikinase, chloroplastic-like [Durio zibethinus] >XP_022722472.1 phosphoglucan, water dikinase, chloroplastic-like [Durio zibethinus] >XP_022722473.1 phosphoglucan, water dikinase, chloroplastic-like [Durio zibethinus] >XP_022722474.1 phosphoglucan, water dikinase, chloroplastic-like [Durio zibethinus]
CL8625.Contig2_All	8.30667	6.11667	6.19333	-0.441524	0.0179704	PREDICTED: phosphoglucan, water dikinase, chloroplastic isoform X1 [Vitis vinifera]
CL8625.Contig3_All	38.88	16.2867	24.5867	-1.25534	0.594185	PREDICTED: phosphoglucan, water dikinase, chloroplastic isoform X1 [Vitis vinifera]
CL2879.Contig10_All	13.2267	7.31667	4.00333	-0.854191	-0.869985	4-alpha-glucanotransferase DPE1, chloroplastic/amyloplastic [Herrania umbratica]
CL2879.Contig12_All	0.523333	1.06667	0.163333	1.02731	-2.70722	4-alpha-glucanotransferase, chloroplastic/amyloplastic [Morus notabilis] >EXB80810.1 4-alpha-glucanotransferase [Morus notabilis]
CL2879.Contig1_All	0.663333	0.473333	0.21	-0.486878	-1.17247	4-alpha-glucanotransferase, chloroplastic/amyloplastic [Prunus persica] >ONI02022.1 hypothetical protein PRUPE_6G173200 [Prunus persica]
CL2879.Contig2_All	23.93	10.24	7.99333	-1.2246	-0.357347	4-alpha-glucanotransferase, chloroplastic/amyloplastic [Morus notabilis] >EXB80810.1 4-alpha-glucanotransferase [Morus notabilis]
CL2879.Contig5_All	15.5733	6.11	4.2	-1.34983	-0.540783	PREDICTED: LOW QUALITY PROTEIN: 4-alpha-glucanotransferase, chloroplastic/amyloplastic [Malus domestica]
CL2879.Contig6_All	2.78667	2.3	0.496667	-0.276907	-2.21128	PREDICTED: 4-alpha-glucanotransferase, chloroplastic/amyloplastic [Juglans regia]
CL2879.Contig7_All	1.59667	2.24667	1.56667	0.492723	-0.520088	4-alpha-glucanotransferase, chloroplastic/amyloplastic [Prunus persica] >ONI02022.1 hypothetical protein PRUPE_6G173200 [Prunus persica]
CL2879.Contig8_All	25.87	15.52	13.9533	-0.737151	-0.153519	PREDICTED: LOW QUALITY PROTEIN: 4-alpha-glucanotransferase, chloroplastic/amyloplastic [Malus domestica]
CL2879.Contig9_All	29.5667	15.5133	13.6833	-0.930463	-0.181089	PREDICTED: 4-alpha-glucanotransferase, chloroplastic/amyloplastic [Juglans regia]
CL7999.Contig1_All	10.0567	5.11667	7.17	-0.974876	0.486769	4-alpha-glucanotransferase DPE2 [Prunus avium] >XP_021812438.1 4-alpha-glucanotransferase DPE2 [Prunus avium]
CL7999.Contig2_All	21.36	15.0967	18.5767	-0.500682	0.299262	4-alpha-glucanotransferase DPE2 [Prunus avium] >XP_021812438.1 4-alpha-glucanotransferase DPE2 [Prunus avium]
CL11938.Contig1_All	12.4367	12.8933	8.75333	0.0520254	-0.558721	Plastidic glucose transporter like [Actinidia chinensis var. chinensis]
CL1481.Contig1_All	4.24667	4.28	1.98333	0.0112799	-1.10968	PREDICTED: probable plastidic glucose transporter 3 isoform X4 [Juglans regia]
CL1481.Contig2_All	4.39	3.44333	1.53667	-0.350415	-1.164	PREDICTED: probable plastidic glucose transporter 3 isoform X2 [Vitis vinifera] >XP_019077572.1 PREDICTED: probable plastidic glucose transporter 3 isoform X2 [Vitis vinifera] >XP_019077573.1 PREDICTED: probable plastidic glucose transporter 3 isoform X2 [Vitis vinifera]
CL1481.Contig3_All	5.79667	1.18	9.46667	-2.29644	3.00407	probable plastidic glucose transporter 2 isoform X1 [Ricinus communis]
CL1481.Contig4_All	13.2167	21.56	26.4533	0.705999	0.295092	probable plastidic glucose transporter 2 isoform X1 [Ricinus communis]
CL1481.Contig5_All	32.19	41.8867	52.98	0.379879	0.338957	probable plastidic glucose transporter 2 isoform X1 [Ricinus communis]
Unigene13171_All	11.96	18.1767	51.1667	0.60387	1.49312	UDP-galactose/UDP-glucose transporter 4-like [Quercus suber]
Unigene21559_All	6.76667	8.11	4.54	0.261257	-0.83701	UDP-galactose/UDP-glucose transporter 5-like [Papaver somniferum]
CL6321.Contig6_All	25.34	13.1467	12.7633	-0.946719	-0.0426919	Root cap 1 isoform 1 [Theobroma cacao]
